# Supplementary material for: Genetic evidence supports a distinct lineage of American crocodile (Crocodylus acutus) in the Greater Antilles
Source: PeerJ. 2018 Nov 12;6:e5836. doi: 10.7717/peerj.5836 (PMC6237115; doi:10.7717/peerj.5836)
Supplement: Supplemental Information 1 [file peerj-06-5836-s001.xlsx]

## Sheet: Sheet1
ID	Morphology	Locality	Cyt b	CR	COI
BFchino	C. acutus	Zapata Swamp	X	X	X
BFcienf	C. acutus	Cienfuegos	X	X	X
Gb1	C. acutus	Guanahacabibes (Caleta Larga)	X	X	X
Gb2	C. acutus	Guanahacabibes (Caleta Larga)	X	X	X
Man1	hybrid	Zapata Swamp	X	X	X
Man2	hybrid	Zapata Swamp	X	X	X
MC10	C. acutus	Monte Cabaniguán (Birama Swamp)	X	X	X
MC11	C. acutus	Monte Cabaniguán (Birama Swamp)	X	X
MC12	C. acutus	Monte Cabaniguán (Birama Swamp)	X	X
MC13	C. acutus	Monte Cabaniguán (Birama Swamp)	X	X
MC14	C. acutus	Monte Cabaniguán (Birama Swamp)	X		X
MC15	C. acutus	Monte Cabaniguán (Birama Swamp)	X	X	X
MC16	C. acutus	Monte Cabaniguán (Birama Swamp)	X
MC17	C. acutus	Monte Cabaniguán (Birama Swamp)	X		X
MC18	C. acutus	Monte Cabaniguán (Birama Swamp)	X	X
MC2	C. acutus	Monte Cabaniguán (Birama Swamp)	X	X	X
MC20	C. acutus	Monte Cabaniguán (Birama Swamp)	X	X	X
MC21	C. acutus	Monte Cabaniguán (Birama Swamp)	X	X	X
MC22	C. acutus	Monte Cabaniguán (Birama Swamp)	X	X
MC23	C. acutus	Monte Cabaniguán (Birama Swamp)	X	X
MC24	C. acutus	Monte Cabaniguán (Birama Swamp)	X		X
MC25	C. acutus	Monte Cabaniguán (Birama Swamp)	X	X	X
MC26	C. acutus	Monte Cabaniguán (Birama Swamp)	X	X	X
MC27	C. acutus	Monte Cabaniguán (Birama Swamp)	X	X	X
MC28	C. acutus	Monte Cabaniguán (Birama Swamp)	X	X	X
MC29	C. acutus	Monte Cabaniguán (Birama Swamp)	X	X	X
MC3	C. acutus	Monte Cabaniguán (Birama Swamp)	X
MC30	C. acutus	Monte Cabaniguán (Birama Swamp)	X	X	X
MC5	C. acutus	Monte Cabaniguán (Birama Swamp)	X	X	X
MC6	C. acutus	Monte Cabaniguán (Birama Swamp)	X	X	X
MC7	C. acutus	Monte Cabaniguán (Birama Swamp)	X	X	X
MC8	C. acutus	Monte Cabaniguán (Birama Swamp)	X		X
MC9	C. acutus	Monte Cabaniguán (Birama Swamp)	X	X	X
Sab10	C. acutus	Sabanalamar	X	X	X
Sab10a	C. acutus	Sabanalamar	X	X	X
Sab11	C. acutus	Sabanalamar	X	X	X
Sab12	C. acutus	Sabanalamar	X	X	X
Sab13	C. acutus	Sabanalamar	X	X	X
Sab14	C. acutus	Sabanalamar	X	X	X
Sab15	C. acutus	Sabanalamar	X	X	X
Sab1a	C. acutus	Sabanalamar	X	X	X
Sab2	C. acutus	Sabanalamar	X	X	X
Sab2a	C. acutus	Sabanalamar	X	X	X
Sab3	C. acutus	Sabanalamar	X	X	X
Sab3a	C. acutus	Sabanalamar	X		X
Sab4	C. acutus	Sabanalamar	X	X	X
Sab4a	C. acutus	Sabanalamar	X	X	X
Sab5	C. acutus	Sabanalamar	X	X	X
Sab5a	C. acutus	Sabanalamar	X	X	X
Sab6	C. acutus	Sabanalamar	X	X	X
Sab6a	C. acutus	Sabanalamar	X	X	X
Sab7	C. acutus	Sabanalamar	X	X	X
Sab7a	C. acutus	Sabanalamar	X	X	X
Sab8	C. acutus	Sabanalamar	X	X	X
Sab8a	C. acutus	Sabanalamar	X	X	X
Sab9	C. acutus	Sabanalamar	X	X	X
Sab9a	C. acutus	Sabanalamar	X	X	X
ZN1	C. rhombifer	Zapata Swamp	X	X	X
ZN3	C. rhombifer	Zapata Swamp	X	X	X
ZS1	C. rhombifer	Zapata Swamp	X	X	X
ZS10	C. rhombifer	Zapata Swamp	X	X	X
ZS11	C. rhombifer	Zapata Swamp	X	X	X
ZS12	C. rhombifer	Zapata Swamp	X	X	X
ZS13	C. rhombifer	Zapata Swamp	X	X	X
ZS14	C. rhombifer	Zapata Swamp	X	X
ZS15	C. rhombifer	Zapata Swamp	X	X	X
ZS16	C. rhombifer	Zapata Swamp	X		X
ZS17	C. rhombifer	Zapata Swamp	X	X	X
ZS18	C. rhombifer	Zapata Swamp	X	X	X
ZS19	C. rhombifer	Zapata Swamp	X	X	X
ZS1a	C. acutus	Zapata Swamp	X	X	X
ZS2	C. rhombifer	Zapata Swamp	X	X	X
ZS20	C. rhombifer	Zapata Swamp	X	X	X
ZS21	C. rhombifer	Zapata Swamp	X	X	X
ZS22	C. rhombifer	Zapata Swamp	X	X	X
ZS23	C. rhombifer	Zapata Swamp	X	X	X
ZS24	C. rhombifer	Zapata Swamp	X	X	X
ZS25	C. rhombifer	Zapata Swamp	X	X	X
ZS3	C. rhombifer	Zapata Swamp	X	X	X
ZS4	C. rhombifer	Zapata Swamp	X	X	X
ZS43	C. rhombifer	Zapata Swamp	X	X	X
ZS44	C. rhombifer	Zapata Swamp	X	X	X
ZS5	C. rhombifer	Zapata Swamp	X	X	X
ZS6	C. rhombifer	Zapata Swamp	X	X	X
ZS60	C. rhombifer	Zapata Swamp	X	X	X
ZS7	C. rhombifer	Zapata Swamp	X	X	X
ZS8	C. rhombifer	Zapata Swamp	X	X	X
ZS89	C. rhombifer	Zapata Swamp	X	X	X
ZS9	C. rhombifer	Zapata Swamp	X	X	X
Cacu69	C. acutus	Belize	X		X
Cacu72	C. acutus	Belize	X		X
Cacu76	C. acutus	Belize	X		X
Cacu82	C. acutus	Belize	X		X
Cacu83	C. acutus	Belize	X		X
Cacu222	C. acutus	Belize	X		X
Cacu224	C. acutus	Belize	X		X
Cacu225	C. acutus	Belize	X		X
Cacu47	C. acutus	Belize	X		X
Cacu48	C. acutus	Belize	X		X
Nest11_4?	C. acutus	Belize	X		X
Nest11_4B?	C. acutus	Belize	X		X
EVP1_23	C. acutus	Everglades	X		X
EVP1_25	C. acutus	Everglades	X		X
EVP1_26	C. acutus	Everglades	X		X
EVP1_30	C. acutus	Everglades	X		X
EVP1_05	C. acutus	Everglades	X		X
EVP1_16	C. acutus	Everglades	X		X
EVP1_18	C. acutus	Everglades	X		X
EVP1_24	C. acutus	Everglades	X		X
EVP1_28	C. acutus	Everglades	X		X
ECK10_2	C. acutus	Everglades	X		X
ECC8_2	C. acutus	Everglades	X		X
7_303_1	C. acutus	Everglades	X		X
