# Supplementary material for: Genetic evidence supports a distinct lineage of American crocodile (Crocodylus acutus) in the Greater Antilles
Source: PeerJ. 2018 Nov 12;6:e5836. doi: 10.7717/peerj.5836 (PMC6237115; doi:10.7717/peerj.5836)
Supplement: Supplemental Information 2 [file peerj-06-5836-s002.fasta]

>Crocodylus_rhombifer|JF502247.1| Crocodylus rhombifer mitochondrion, partial genome
CAAAGGTTTAGTCCTGACCTTATTATTAGCTATTGCTCAACTTACACATGCAAGCATCAACGCCCCAGTGAGAACACCCCAAATAGCCCAACTAAGGGACATGGAGCCGGCATCAGGCACATTAACACTATAGCCCACGACGCCTAGCCTACGGCCACACCCCCATGGGATACAGCAGTGATTAACATTAAACCATAAGCGAAAGCTTGATTTAGTTAGAGCGCAAAGGGGCGGCCAATCTCCGTGCCAGCAGCCGCGGTTACACAGCTACAGCCCCAAGTTAATAAAAACGGCGTAAATTGTGGCTAAGATCAAATCTACTAAGTTAAGGCGAAAAGCTTGTCAAGCCGTGAAAAGCTAAAAACCTGCCAAAAACGCCAATATTAACATAGCCTTAACCAACAAGACACACCCGAACCCACGAAAGCTGGGGTACAAACTAGGATTAGATACCCTACTATGCCCAGCCCTCAACAAAGGTGTACTAACCACACACTACACTCGCCAGGGGATTACGAGCAACTTGCTTAAAACTCAAAGGACTTGACGGTATTTCGAACCCACCTAGAGGAGCCTGTCCTATAATCGACAATACACGATCCACCCAACCACCTTTTGCCCTAAGCAGCCTGTATACCGCCGTCGCAAGCTTAGCCCATGAGGGACAAGAACCTAGCACAATAACTCACTTCTGAGCTAGTACGTCAGGTCAAGGTGCAGCCAATAAGTTGGTAGAGATGGGCTACATTTTCTACACCATAGAAATTGGTCACGGAGAGGCCTGTGAAACCAGGACTGTCAAAGACGGATTTAGCAGTAAATTAGGAGAAGAGTGCCTAGTTGAAGATGGCCCCGGAATATGTACACACCGCCCGTCACCCTCCTCGAATTTAACCCAATTTTTGCTACATAACGCACATAGAATTCAATGAGATGAGGAAAGTCGTAACAAGGTAAGCGTACCGGAAGGTGTGCTTGGAACATCAAAATGTAGCTTAAACCAAAGCATTCTGCTTACACCTGAAACATGTTTACCTAAATAAACCATTTTGATCAACCCGCCCTAGCCCTTAAAATCAACCCAAATAAAGTTAACTACACTAAACCAAAACATTTTTATGCCTAAGTATCGGCGAGAGAAAAGACAATAGGCGCAATAGAGACAGTACCGCAAGGGAAAGATGAAATAAAAATTTAACACAAAAGTACAACACAGCAAAGATTAACCCTTTTACCTTTTGCATTATGGTTTAGCCAAACATAATCGTGGCAAGGAGCACTAAAGTCACTTACACCCGAATCTGGGCGAGCTACTAGCCAGCAGAAGTAACACAGCACCAACCCATCTCTGTAGCAAAAGAGCGGGAAGACTGCCTAGTAGAAGTGAAAAGCCTAACGAGCCCAGTGATAGCTGGTTGCTTGGGAACAGAATATAAGTTCTACTGAAAGCCTTCTGACTCACCAAGACAAAGGACAAAGAAAGCTTTCAAGCTATTTAATGGGGGTACAGCCCCATTAACACAGGACTCAACCTCTACCTAAGGGTAAAACTAACTCGCACTTTAAATGTAGGCTTTAAAGCAGCCAGCACAACGAAAGCGTCAAAGCTCGCACCAAAAAATACCTACAACAAAATTAAACCCTACAGCACAACCAAGCCTTTCTAAAACATTAGAAGAGATTATGCTAAAATTAGTAATAAGAAACTTGATCTTCTCCTGGGCGCCAGCCTACACTACTCATGACACACTATTGGTAATTAACACCCTGCCCATCTACCACAAACATAAGGGCCACACACTGTTAACCCAACACAGGAGCGCAACAGGAAAGGCTAAACCCTGCAAAAGGAACTCGGCAAACAAAGATTCCGACTGTTTACCAAAAACACAGCCCCCAGCTAGCCAAGTATTGGGGGTGATGCCTGCCCAATGACTTTAAGTTAAATGGCCGCGGTATCTACAACCGTGCGAAGGTAGCGTAATCATTTGTTCTTTAAATAAGGACCAGTATGAAGGGCTAAACGAGAATCTATCTGTCTCTTGCAGAAGGCCAGTGAAATTGATCTCCCTGTGCAAAAGCAGGGATGTCAACATTAGACGAGAAGACCCTGTGAAACTTTAAACCACTAAATCACAAAAAATTGTAAAATCTCACCCCAAGCGGGCTGACTACAATTAGCACGTTGATTTAGCGTTTTCGGTTGGGGCGACCCCAAAATAAAAAAAACTTTCCAGGAAAACAGTAACATGACAATTACTAACCAAGACCCACACCACAAAGTGCTTAAATGTAATCAGATCCGGCACACGCCGATTCATGAACCAAGCTACTCCAGGGATAACAGCGCAATCCCCTTCAAGAGCCCGTATCGACAAGGGGGTTTACGACCTCGATGTTGGATCAGGACATCCTAATGGTGTAACCGCTATTAATGGTTCGTTTGTTCAACGATTAAAGTCCTACGTGATCTGAGTTCAGACCGGAGCAATCCAGGTCGGTTTCTATCTATGAATGCGAACCTTTCTAGTACGAAAGGACCGAAAGAGCAAGGCCCATGCCACTAAAGTAAGCCTTACCTAAAGCTTAATGAAAACAACTAAATTAACAACCAGGACAATCACACCCCGCCTCAATACAAGAGGAAGCTGGGTTGGCAGAGCCTGGTTTAATGCAAAAGACCTAAGCCCTTTACCCAGAGATTCAAATTCTCTACTCAGCAATAAGTTTTTTAACAACCACGCCCATCCTTATCTACATCATCTCAGTCCTAATCGCAGTTGCATTCCTAACGGGACTAGAACGAAAAATCATTGGCTATATACAGCTACGTAAAGGCCCCAACATTGTCGGCCCCCTTGGACTGCTACAGCCATTCGCCGATGGCCTCAAGCTTATTATCAAAGAGCTAACACTGCCCCTACTCGCCACCCCTGCTTTATTTATTTTATCCCCCGCAGTCGCCCTCATTTTATCCCTAATTATATGAACCCCCCTGCCCGTGCCATTTTCTATCGCCCATCTAAACCTCGGCATGCTATTTTTATTAGCCATATCCAGCTTAGCAGTCTACTCGCTATTGTGATCCGGGTGAGCATCAAACTCTAAATACGCCCTAATAGGCGCCTTACGAGCAGTAGCCCAAACCATCTCCTACGAAGTCACATTAGCCATCATTGTTCTATCTATCGTCCTACTTAGTGGTGGATTTTCACTACACGCACTAGCTGTGACCCAAGAACCCACCTACTTGGCTCTAACCACGTGACCATTACTAATAATATGATATACCTCAACATTAGCAGAAACAAACCGCGCCCCGTTTGACCTCACAGAGGGTGAGTCAGAACTAGTATCTGGCTTCAACGTTGAGTATAGCGCAGGGCTATTCACACTATTTTTTCTGGCTGAATACGCTAACATCCTGCTAATAAACATTTTAACCACCATCTTATTCCTAAACACAACAACAAACCTGCAAACACAAACATTATTCACCACCGCCCTAATAAGTAAATCGATTCTACTAACCATCGGATTCCTATGAGTCCGAGCATCATACCCGCGATTTCGGTATGATCAATTGATACACCTACTGTGAAAAAACTTCTTGCCAGCCACCCTGGCAATCTGCCTGTGACACTCGTCGTTCCCAGTGTCAACATTTGGTCTTCCAGTAGCAAGGATTCGTGCCTGAACGCCAAAGGGCTACTTTGATGAGGTAGAAAGTGGAGGTTAAAATCCTCCCGAATCCTAGAGGAGCAGGGGTTGAACCTGCACAAAAGAATCCAAAATTCTTCCTACTTCCATTGTAGTATCCCCTAACAGAAGAGTAAGCTAACTAAAGCTATTGGGTCCATACCCCAACAATGAGGGGCAATCCTTCCTCTCCTAACTCATGCCCATCTTCCAGCCCGTCATCTTAACTACACTAACTATTACAACACTCATTTTCCTATCCTCCACCCACCTGGTGCTCATATGGGTAGCACTAGAACTTAGCACATTAGTAGTTCTGCCATTAATTGCCAATAAATCGCACCCACGATCCGTTGAAGCCTCCACAAAATACTTCCTCACACAGGCCACCGCTTCTGCCCTGATCATCTTCTCATGGACCTTAAACTATATCACAACCGGGGGTGGCCAAATTACAGAAGTAACAAACCAAACACTTACAACCATTACGGCCCTAGCCCTGTTTATTAAAATTGGATTAGTGCCATTCCACTTCTGAGTGCCCGAAACCATTCAAGGAATAACTCCAACCGCCTCCATCTTCCTACTTACCTGACAAAAACTAGGTCCACTAATTATACTGTACCTAATGAGCCCACTAATTAATTTCGAGGTCCTCTCTGCAGTATCTATCCTATCCGCCACAATTGCTGGCTGACTTGGACTTAACCAAACCCAAATCCGAAAACTAGTAGCATTATCTTCAATTGCCCAAATAGCCTGAACCCTGGTGATTATCAAATACGCACCATCACTTACAATCCTAGCCTTCTATTTGTACTCAATCACAATTTCCACCACGCTTCTCACACTAGAAAAACTTTCAACAACATCCATTAACAACCTCCTACTTTCGTTCCAAAAAGCCCCAATTACTTCCCTACTATTGACGATCTCTTTATTGTCCCTATCAGGACTACCCCCACTAGCCGGCTTCCTACCAAAATGACTAACAATCGACCAGCTCGTAGCAGAGGGAGCAATTTGAGTCGCATTCACAATACTCATGGCCTCTCTTCTAAGCCTTTTCTTCTACCTCCGACTATGGTACAACTCCGCATCCACCCTTCCCCCCAACACTGCTAATACCCAACGACTATGACGCAAACCAGTCCAACAAACCAGCCTCACAATCAACTCCCTAGCTATAGCCGCCCTAACCTTAATCCTAGCGGCCACCATAATAAAAGCCATTACAAAACAAGAGTCCTATTAAAAGAAATTAGGTTCAATCTTCAAGCCAAGGGCCTTCAAAGCCCTAGATAGGAGTTAACAATCTCCTATTTCTTGAGTAAGGTTTATAGGGTTTTATCCTATATCTTCTGAATGCAAATCATAGACTTTTATTAAGCTAAAACCTCACTAGGCAAATGGGCCTCGATCCCATAAATTATTAGTTAACAGCTAATTACTCTAACCGGCTAGTTTTTACCTAAATCTTAAGCCCAGGTACAATTTAAAGTACATCTACGAGTTTGCAGTTCGTCGTGAATTTCACTACAGAGCCTGGTAAAAAGAGGATTTGAACCTCTGTAAATAGGTTTACAGCCCACTGCCATCACACTCGGCCATTCTACCAGTGAATATTAATCGTTGACTTTTTTCCACTAACCACAAAGATATTGGCACCTTGTACTTTATTTTCGGCGCCTGAGCCGGAATAGTAGGCACAGCCATAAGCCTATTAATCCGAACAGAGCTCAGCCAGCCGGGTCCCTTCATAGGAGATGACCAAATTTACAATGTCATTGTTACAGCACATGCCTTTATCATAATTTTCTTTATAGTTATACCAATCATGATCGGGGGATTTGGAAATTGACTACTCCCATTAATAATTGGAGCACCCGACATAGCATTCCCTCGCATAAACAACATAAGCTTCTGATTGCTGCCCCCATCATTTACCCTACTCCTCTTTTCCGCCTTTATTGAAACTGGGGCTGGCACCGGATGAACAGTCTACCCACCTCTAGCTGGAAACCTAGCCCACGCCGGACCATCAGTAGACCTCACTATCTTCTCCCTTCACCTTGCTGGAGTGTCATCCATCCTTGGAGCAATTAATTTTATTACCACAGCTATCAACATAAAACCCCCAGCAATGTCACAACAACAAACGCCCCTTTTTGTATGATCTGTTCTAGTTACAGCTGTTCTCCTATTGCTATCACTACCCGTCCTAGCTGCAGGGATTACTATATTACTCACTGACCGAAACTTGAACACCACTTTCTTCGACCCGGCAGGAGGAGGAGACCCAATCCTATACCAACACCTTTTCTGATTCTTCGGCCACCCAGAAGTATATATCCTTATCCTGCCAGGGTTTGGAATAATTTCCCACGTAATTACCTTCTACTCAAGCAAAAAAGAACCATTTGGTTATATAGGAATAGTATGAGCCATAATGTCAATTGGCTTCCTTGGCTTCATTGTCTGAGCCCACCACATGTTTACAGTAGGAATAGATGTTGACACTCGAGCATACTTCACATCCGCCACAATGATTATCGCCATCCCCACTGGTGTAAAAGTATTCAGCTGATTAGCCACTATTTATGGGGGAGTAGTAAAATGACAAGCCCCCATGCTATGAGCACTCGGCTTCATTTTCTTATTCACAGTAGGAGGACTAACAGGAATTGTACTAGCTAACTCGTCACTGGACATTATTCTCCACGACACCTACTACGTAGTAGCCCACTTCCACTATGTGCTATCTATGGGAGCAGTATTCGCCATCATAAGCGGATTCACCCACTGATTCCCATTATTTACAGGATTCACCCTACACAGCACATGAACAAAAATTCAATTCATGATCATATTTACAGGTGTAAACCTAACCTTCTTCCCACAACACTTCCTAGGCCTATCAGGAATACCACGACGGTATTCAGACTACCCAGACGCATATGCCTTCTGAAATATAATCTCCTCGATTGGGTCATTAATCTCCATAGTATCAGTTATCCTACTCACATTTATTGTATGAGAAGCATTTTCATCAAAACGAAAAGTTCAAGTACCTGAAATAGCAAGCACAAATGTAGAATGACTAAACAACTGTCCACCATCATACCACACCTACGAAGAACCAGTCTTTGTTCAAGTACAACCAAAACTAAAATAAGCACAACCACAACCTAATGCCAAGGACAGGGGGAATTGAACCCCCACCATTTGGTTTCAAGCCAAGCGCAATACGACATGCTCTGTCCTCCAAGAAGAGTTAGTATACACATATTACCCGCCCTTGTCAAGGGCAAAATATAGGATCAAACCCCTTTACTCTTCTATGGCAAATCCAATACACCTAGGACTCCAAGACGCAATATCCCCATTAATAGAAGAACTCCTCTATTTTCATGACCACACACTAATAATTATTTTTCTAATCAGCATGTTTGTACTCTATACAATCTCAGTTTTATTGCTAACAAGCCTATACCACACAAATGCAACAGATGTACAAGAAATAGAAATAATCTGAACTATTCTACCAGCCCTAATCCTAATTACCATCGCCCTTCCATCTCTGCGCACACTATACCTCATAGACGAAACCACCAACCCATGCCTAACCATTAAAGTAATTGGACATCAATGGTATTGAACATATGAATATACAGACTTTTCACAGCTGGAGTTCGACTCTTACATACTACCAACACAAGACCTACCTCAAGGTCATTTCCGCCTCCTAGAAGTAGACCACCGCATGGTTGTCCCAACAAACTCAAGCACTCGAACATTAATTACAGCTGAAGACGTCCTACACTCATGAGCAGTGCCATCCTTAGGAATCAAAATAGACGCAGTACCCGGGCGACTAAACCAAACCTCACTAACATCTCCCAACCCTGGGGTTTTCTATGGCCAATGCTCTGAAATCTGCGGGGCAAACCATAGTTTTATGCCTATTGTTGTAGAAGCTGTACCAATACAGCATTTCCAAAGCTGATTAAAAACAAACTCATAACCACTAAGAAGCTAAACCGGCCAAAGCCCTAGCCTTTTAAGCTAGCATTGGGGACCACGCCAACCCCCTTAGTGACATGCCACAATTAAACCCAGAACCTTGATTAATGATCTCATCCATTACATGGCTAGTATTCATTATTACTTTACAACCAAAAATTGCTTCTATAAAGTTTATAAATAACCCAAGCAACCCAAACCAAAAAACTACTAAAACATGATCCTGGCCACAAATCTAAATCTATTTGACCAATTCTTAGTGCCTAAGCTATTTGGCATATCACTATTAATCCCAGCCATATTGCTAACGACACTGCTAATTTATAACCCACAAGACCGCTGACTGTCGAACCCTTTAACAACCCTACAAGCCTGGCTAATTGCAAAAACCACTAAACAAATCATAACCCCAGTGAACAAACCGGGACATAAGTGATCATTAATGCTGGTCTCACTATTAACAATGCTTATTCTAAACAACCTTTTAGGCCTTCTCCCATATACATTTACACCAACAACTCAGCTGTCTATAAACATAGCCCTGGCCTTACCACTATGGCTGGCAACAGTACTAATTGGCCTACGAAACAAACCGGCTTCTTCACTAGCCCACCTCCTGCCAGAAGGGACCCCGACACCCCTTATCCCAATCTTAATCTTAATCGAGACAATCAGCCTGCTCATCCGACCAATCGCACTCGCCGTGCGACTTACAGCCAACCTCACCGCAGGACATCTTTTGATACACCTAATCTCTACTGCTGCACTCAACCTAGTGACAACTTCCACGCTACTTGCTGGACTAACCCTGTCCATCCTGGCCCTGTTAATACTCCTGGAAATTGCGGTAGCAATGATCCAAGCATATGTATTTACCCTACTACTCTCACTATACCTGCAAGAAAACGTATAATGACCCACCAAATACACCTATTTCACATGGTTAACCCAAGCCCGTGACCAATTTTAGGGGCTATGGCTGCCATAATACTAACAGCCGGATTAATCCTATGATTCCACTGTAATTTAAGCCTAGTTTTACTTATAGGACTAATCTCAACCTTGCTGATTATATTTCAATGATGACGAGACGTTGTCCGAGAAAGCACCTATCTAGGCCACCATACCCCACCAGTCCAAAAAGGACTACGATATGGTATAATCCTCTTTATCACCTCAGAGGTCTTCTTTTTCCTTGGATTTTTCTGAGCATTCTACCACTCAAGCCTGGCTCCAACCCCAGAACTGGGGGGACAATGGCCACCAACCGGAATTACCACATTAGACCCATTCGAAGTTCCACTCCTCAATACAGCAGTTCTACTAGCCTCAGGGGTTACTGTGACATGAGCCCACCACAGCCTAATGGAAGCCAACCGAACACCTGCCATCCACGCCTTAACTCTTACAATTATTCTAGGGCTATACTTCACTGCTCTTCAAGCAATAGAATATTACGAAGCCCCATTCACCATCGCAGACAGCAGCTATGGCTCAACCTTCTTCGTTGCCACAGGCTTTCACGGCCTACATGTTATTATTGGCTCAACATTCCTGATAACCTGCCTCTACCGACAAATCATACACCACTTCACCTCAAATCACCACTTCGGCTTCGAAGCCGCCGCTTGATACTGACACTTCGTAGATGTGGTCTGACTATTCCTATACATCTCAATCTATTGATGAGGCTCCTGCTCTTCTAGTATTGACAATACAAATGACTTCCAATCATTAAACCCTGGTATCAACCTCAGGGAAGAGCAATAAACCTACTTACTGCATTCATATTAGCCACAGCCACTGCAGTAGCCGTAATTACCTTAAACCTACTGATATCAGAAATGACCCCAGACCCCGAAAAACTCTCACCATATGAGTGCGGATTCGACCCGCTAGGATCCGCCCGCCTGCCACTATCTATCCGCTTTTTCATAATCGCCATCTTATTCCTGCTATTTGACCTAGAGATCGCCATTCTACTACCACTAGCATGAGCCCTTCAACTCACAAACCTGATCAAAAGCATCACATGAGCCATCATTATCTTCTTACTCATATTTGCAGGTCTAACGTACGAATGACTACAAGGCGGACTAGAATGAGCAGAATAGCCTTTAACCAAAGGAGCTAGTCCAAGCTAAGACTTCTAGCTTCGGCCTAGAAAATCATGACCAACTTCATGGCTCCCTATTGACCTCCCCCACCAATCTACTGTTTACCCTTTCTTTCATCATCTTCACCATTGGGTTTACCTTCCGCCACACTCATCTCCTCTCAGCCCTATTATGCCTGGAAGGCATGATATTGTCAGTATTTCTATTAATAGCAACATGGTCTCTAAACTCAAACATCTCATCTCTCATCCTGCCTTTAACAGTCCTAACACTATCAGCCTGTGAAGCTGGCATTGGCCTCGCCCTACTAATTGCCTCAGCCCGAACACATAATACAGCCAACCTCAAAAACCTAAATCTGCTCCAATGTTAAAAATCATTGTACCCACAATAATACTAATTCCCTCAACCTGCCTAACAACCACAAAAAACACCTGACTATCACCGACAGCCTACTCAACAGTTATTATTATCCTAGGCATACTTGTCTTAAACCCCGGAGACATTCTGGTAAATACTAGTGGTTTATTATTAGGAAGCGACCAAATTTCAACACCCCTACTTATACTATCCTGCTGACTACTTCCATTAATATTTATAGCCAGCCAAAGCTCCATATCACACGACCCAACCCAACAAAAACGGCTATTTATTACAGCCCTAGCCCTCCTACAATTGGCCCTAATATTAGTATTCATGGCCCTAGACCTGATACTATTTTACACCGCCTTTGAAGCGACCCTCATTCCAACCCTAATAGTGATCGCCCGATGAGGCTCCCAAACAGAACGACTCGGAGCCGGACTATACTTCCTCCTATACACCATCACTAGCTCTATACCGCTTCTAATTGCGCTTCTCTGGGTCTATAACATAAAAGGAACTACATCCATTACACTTTTACAACTATTACCACAAATAACCCTAATATTCTGGACAAGCACGTTACTGTGAACCTCCCTTATATTGGCCTTCCTAGTAAAAATCCCAATTTACGGCCTTCACCTATGGCTACCAAAAGCCCACGTAGAAGCCCCCATTGCCGGATCCATAGTCCTTGCAGCGATCCTATTAAAACTCGGGGGCTATGGCCTGCTACGAATTACAAACCTACTAACTGAACAAACCACATCCTCTTATATCCTTCCCCTAACAGTGGCACTATGGGGTGCACTCATAACTGGCATAATCTGCTTACGACAAACAGACTTAAAATCCCTAATTGCCTACTCCTCAGTAAGCCACATGGGACTAATAACAAGCTCGATCCTCACTCGTAATCAACTAGCCCCCTCAGGCTCAATAATTATAATAGTGGCCCACGGCCTTACATCCTCAATACTATTCTGCTTGGCAAATATCACCTATGAACGAACACACTCACGAACCCTACTACTAACGCAAGGAGTACAACTCGCCACCCCAATCATGACATCCTGATGGCTTCTGGCCTGCTTAACAAACATAGCACTCCCCCCAACAATTAACTTTATTGGAGAGCTCACCCTTATAGTATCACTATTTGACTGGGCGGACATTACTATTTTTCTAACAGGACTAAGCGCATTCATCACCTCGATTTACACCCTACACATATTCTCCTCCACCCAGCAAGGAACCTTACCAAGCCACATTATTACAATAAGCCCAACCCAAACGCGAGAACATCTGCTAATAATGCTACACTCTGCACCATCAGTTGCTTTAATCCTTATTCCTCAACTAATGTATTACCAATAAACCGTAACAACTGACGAAAGCGCACCAACTATGAGAGTGCCTACAAGAACTGCTAATTCTGTCCCCCGGATTTAATCACCCGGCTCTCATATTATACAATACTGACCCGTAGATATAGTTTAAACAAAACGTTAGAATGTGGACCTAAAAACAGGAACTCACTCACTCCTTATCTACCGGCACACATCTTACTACAAATACTACAAAGCTTTTAATGGATAACAGTATTCCATCGGCTTTAGGAGCCGAGCATCTTGGTGCAACTCCAAGTGAAAGCAACCATAACACAGTCCTCAACCTTAATCATTATACTTTTCCTGCTACCCCTAGCAATCTTAACGCTCCCAATACTAATCCCAAACTCAAAACTGACCTCGCCACTTAACACCAAAGTGCTGACAGCAAAACTGGCCTTCCTCACTAGCCTAATCCCACTGACCTATCTCATCTATAATGACTTAACCATTACTACATACGAAACCCAGTGATCAACAATCAGCACAACCACAATTCGCATTAGCTTCACGCTAGACATTTACTCCACCTTCTTCTTACCCATCCTCCTTTTTGTTGTATGGTCTATCATAGAATTTACAGTACAATACATGGAGTCAGACATAAAAATTAACGCTTTCTTTAACCAACTCATCACCTTCACCCTAATAATAATAATTCTTGTAACTGCTGAAAACCTCTTCCAATTTTTCATTGGTTGAGAAGGAGTGGGCATCATATCCTTTATGCTGATTAACTGATGATCATTCCGATCAAACTCAAACAAAGCTGCCATGCAAGCCGTAATTTATAACCGCTTAGCAGACATTGGCCTAGTTATCACCCTGGCATGAATAGTCATCAACAACCTATCCCTAAGTATTAAAGGCATACAAATCACACCAGACATAGCCCTCATCCCCTCACTCGGATTGCTTCTAGCAGCTGCTGGAAAATCTGCTCAATTCGGATTCCACCCATGACTCCCCGCAGCAATAGAAGGTCCAACCCCCGTCTCAGCCCTACTGCACTCAAGCACTATAGTAGTAGCTGGAGTATTCCTACTCATCCGCACCTCAGACCTCCTATACAGCAGCGAAACAGCAACCACAGCCTGCTTACTGCTGGGGGCCTTCACATCCATACTGGCCGCCTCCTGTGCACTAACCCAAAATGATCTAAAAAAAATTATTGCCTACTCAACTACTAGCCAGCTAGGCCTAATAATGACCTCCATTGGGTTAAAACAACCCGAACTCGCATTTATACACATCTCAACACACGCATTCTTTAAAGCAATACTATTCCTATGCGCAGGAGCAATCATCCACAGCCTAGACAACGAACAAGACATCCGAAAGATGGGAGGACTCAAAAAAGCGCTTCCTACTACATCCTCCTGCTTAATTATTGGCTCCCTTGCCCTCTCAGGAATACCATTTATGGCTGGCTTTTACTCAAAAGACGCCATCATTGAATCAATCAACACCTCCAGCGTAAACTCCCTGTCACTAGCCATAACCCTAGTAGCAACCACCTTCACCACACTTTACAGCCTGCGCATGATCTACTATGTAGCCCTAAGCACCCCACGAATCCTACCACTATCCCCCATCTCCGAAACTCCTCGGACAACCAACCCAATTATACGGCTAGCCATTGGAAGCATCGCGGGCGGGCTCATAATTTCAGCCACTATTCTACCACCAAATATTCCACAGCTAACCATACCAACATCAGCCAAGCTGGCCGCACTAAGTATCTTAATCCTAGGGTTACTGGTCGGCTCAATCCTAATTACAGTAACAGACCAACTTCCCAACTCCACCAAAGGCACCCAAAACCCCCTCATCTCTAAAATCATCCACTCTTACTTCATTCTGCACCATACCCTATCATCCATAGTCTTACAAATCAGCCAAAAACTATCAACCCATCTGATAGACCAAACACACTATGAAGCCTTAGGCCCTAAAACAATAACCTACCTACAAATACTAATGGCCAAGCTACTAACTAATCTCCATAAAGCCCGAATTAACCCATACTTAAAAATCATTATCCTATCCATCATACTAATCTCCTTGTTCTACTTAACCTCAATGAGCGCAGAGCCCCTCGATGCCGCCCACGAACTAGAATCATAATGGTAAACAACACCACCAATAAAGCCCAACCACTTAAAATGAGAAAGCCCCAGCCGCTTATATAAAACAGCCCAACCCCTAAAAACTCATTACTCACATCACCACTTCAGGTCTCAACGGCATCAACAAAACACCCTAAAACCTCAGCTCACGCAGAGTCATATATATAATATCCACCAACGCCTAAACCAGCCCCGCAAACACAGGCCAACACCTTAGACCCCCCTGCTCCCCAGAATTCACAATATTTATCATCAGTGAATCCCACACAAAAAGCAAAAACCACCAATAAACCGCCCAAATAAATTAGTAGTACTACAAGCGGCATAAAACTTCCACCTCCCACTACTAATAATGCACTGCCAAATATTGCAGCAAAAAGCAAACTAACCACCCCATAATGGATCGTCACCCCAGACGCCACTAACACCACACTGACTATCATTAAACAACAAAGAAGAAAAAATGTAATTCCCATTATTCTCACCTGGACTTAGACCAAGACCTGGGGTACGAAAAACCCCTGTTGTATCTTCAACTATAAAAACTAACATTAAACCAAATGGCCCACCAACTACGAAAATCCCACCCACTCTTAAAACTAGTAAACCACTCTTTAATTGACTTACCCACCCCATCCAACATCTCCTACTGATGAAATTTTGGATCACTTCTTGGATTCACCCTATTAATCCAACTAGCATCGGGCATCCTACTAATAATGCACTTCCTAGCTGATGACTCTCTGGCTTTTATATCTGTCGCTTATACTTCACGAGAAGTTTGATATGGCTGATTAATCCGAAGTCTCCATGCAAACGGAGCCTCCCTATTCTTCCTATGTATTTTCCTACACATTGGGCGCGGAGTATACTATGGATCATATCTCAATGAAAACACATGAAACATCGGAGTACTGCTACTGTTACTACTGATAGCAACTGCCTTCATAGGCTACGTCTTACCATGAGGACAAATATCATTCTGAGGGGCAACCGTAATCACCAACCTAATATCAGCCATCCCATACGTAGGAGACACAATTGTAACCTGAATTTGAGGAGGGCCATCAGTCAACAGCGCAACCCTAACACGATTCACCACTTTACACTTCCTTCTCCCATTTGTCCTCATAGCCACAGTCATCACACACCTCATCTTCCTCCACGAACGCGGATCATTCAACCCACTAGGACTAGCCTCCAACGCCGACAAAATTCCATTCCACCCATACTTCTCAGCAAAAGACGCCATAGGAATAGTCATAGCCACCGTCCTATTAATAACCCTTACGTTCTACTTCCCAAACCTATTAGGGGACCCAGAAAACTTTACCCCTGCCGACCCCATAAAGACGCCAGACCATATTAAACCAGAATGATACTTCTTATTTGCCTACACAATCCTACGATCTATCCCAAACAAGCTCACAGGAGTACTTGCCATGTTCGCATCCATCCTAGTACTATTACTTCTACCTGCACTACATACATCAAAACGGCAATCAATAAGCCTGCGCCCTCTATCCCAACTCCTATTCTGAACCCTAATCGCAGACTTCTTTATTCTCACATGAATTGGAGGACAACCAGTGCAGGACCCATACATCTTAATTGGACAAATAGCCTCCTTCATCTACTTCTCCACCATCCTTATCTTACTACCGCTGGCTGGAATAATTGAAAACCTATTAATCAAACCCCTTCGGTACCGACCCTACGGACCATGAAAACTCCCCATTATACCAACATGAGGCAGTAGAATAACCCCACACACTCTTGTAGCTCAACCCCAAAGCGCTGGCCTTGTAAGACAGAGATGGAATACACACACCTTCCCAAGAGTGTCTAACAACCGTTCAAGAAGGCAGACATAACTCTACTCTTCCGGCCCCCAAAGCCGACATTCTTATTAAACTACTTCTTGAACTAAATCAGTCATCGTAGCTTAATTCACAAAAGCATAACACTGAAAATGTTAATATGGACAAAGAGTCCCGAATGACAAACAGACCAACCAAAAACCACGAGCACTATTACCTTCCCCCAAACAAAAAGATAATATGTACCACCCCCCAGCTATGTATTATAAGGCATTCATTTATCTGCCCCTAGCACCCATCCATTAGTTCTTATTAGTCAGCATCTCACGTGAAATCACCATCCATTGTATCCATACTAACTATTACTAGTCTCAAGCCCATACCTGGACACGGCTCACATTTATTGCTCTTCTTAGAGACCTCTGGTTATCACTCTCACGTACCCATCTTGCTATTGCCTGGACATTCTTTCCTCTTCTTAGAGGCCTCAACCCGCACCATATGGCTTCACTCATTCACGTCCGTAATCGCGGCATCCCTTTTCTTCAATGGCTATTGGTTCTTTATTTTTTTGGGGAGATCTCATCCACTACCCGGGGGCTTATATCTAAAATCATCAAATTAA
>Crocodylus_moreletii|HQ585889.1| Crocodylus moreletii mitochondrion, complete genome
CAACAAAGGTTTAGTCCTGACCTTATTATTAGCTACTGCTCAACTTACACATGCAAGCATCAACGCCCCAGTGAGAACACCCCAAATAGCCCGACTAAGGGACATGGAGCCGGCATCAGGCACATTGACACTATAGCCCACGACGCCTAGCCTATGGCCACACCCCCACGGGATACAGCAGTGATTAACATTAAACCATAAGCGAAAGCTTGATTTAGTTAGAGCATAAAGGGGCGGCCAATCTCCGTGCCAGCAGCCGCGGTTACACAGCTACAGCCCCAAGTTAATAAGAACGGCGTAAATTGTGGCTAAGATCAGATCTACTGGGTTAAGGCGAAAAGCTTGTCAAGCCGTGAAAAGCTAAAAACCTGCCAAGAACGCCAATATTAACATAGCCTTAACCAACAAGACGCACCCGAACCCACGAAAGCTGGGGTACAAACTAGGATTAGATACCCTACTATGCCCAGCCCTCAACAAAGGTGTACTAACTACACACTACACTCGCCAGGGGATTACGAGCAACTTGCTTAAAACTCAAAGGACTTGACGGTATTTCGAACCCACCTAGAGGAGCCTGTCCTATAATCGACAATACACGATCCACCCAACCACCTTTTGCCCTAAGCAGCCTGTATACCGCCGTTGCAAGCTTAGCCCATGAGGGACAAGAACCTAGCACAATAGCCCACTTCTGAGTTAGTACGTCAGGTCAAGGTGCAGCCAATAAGTTGGTAGAGATGGGCTACATTTTCTACACCATAGAAACTGGTCACGGAGAGGCCTGTGAAACCAGGACTGTCAAAGACGGATTTAGCAGTAAATTAGGAGAAGAGTGCCTAATTGAAGATGGCCCCGGAATATGTACACACCGCCCGYCACCCTCCTCGAATTTAAACTAATCTTTGCTACATAACACACATAGAATTCAATGAGATGAGGAAAGTCGTAACAAGGTAAGCGTACCGGAAGGTGTGCTTGGAACATCAAAATGTAGCTTAAACCAAAGCATTCTGCTTACACCTGAAACATGTTTACTTAAATAAACCATTTTGATTCACCCGCTCTAGCCCTCAAATTAACCCCAATAAAGTTAACTACATTAAACCAAAACATTTTTATACCTAAGTATCGGTGAGAGAAAAGACAATAGGCGCGATAGAGACAGTACCGCAAGGGAAAGATGAAATAAAAATTTAACACAAAAGTACAACACAGCAAAGACTAACCCTTTTACCTTTTGCATTATGGTTTAGCCAAACATAATCGTGGCAAAGAGTACTAAAGTCACTTACACCCGAATCTGGGCGAGCTACTAGCCAGCAGAAGTAACACAGCACCAACCCATCTCTGTAGCAAAAGAGCGGGAAGACTGCCTAGTAGAAGTGAAAAGCCTAACGAGCCCAGTGATAGCTGGTTGCTTGGGAATAGAATATAAGTTCTACTGAAAACCTTCTGATTCACCAAGACAAAGGACAAAGAAAGTTTTCAAGCTATTTAATGGGGGTACAGCCCCATTAACACAGGACTCAACCTCCACCTAAGGGTAAAACCAACTCGCACTTTAAATGTAGGCTTTAAAGCAGCCAGCACAACGAAAGCGTCAAAGCTCGCGCCAAAAAAATACCTACAACAAAATTAAACCCTACAGCACAACCAAGCCCTTCTAAAACATTAGAAGAGATTATGCTAAAATTAGTAATAAGAAACTTGATCTTCTCCTGAGCGCCAGCCTACACTACTCATGACAAACTATTGGTAATTAACACCCTGCCCACCTACCACAAACATAAGGGCCACACACTGTTAACCCAACACAGGAGCGCAACAGGAAAGGCTAAACCCTGCAAAAGGAACTCGGCAAACAAAGATTCCGACTGTTTACCAAAAACACAGCCCCCAGCCAGCCAAGTATTGGGGGTGATGCCTGCCCAATGACTTTAAGTTAAATGGCCGCGGTATCTACAACCGTGCAAAGGTAGCGTAATCATTTGTTCTTTAAATAAGGACCAGTATGAAAGGCTAAACGAGAATCTATCTGTCTCTTGCAGAAGGCCAGTGAAATTGATCTCCCTGTGCAAAAGCAGGGATGTCAACATTAGACGAGAAGACCCTGTGAAACTTTAAACCACTAAATCACAAAAAATTGTAAAATATCACTCCAAGCGGGCTGACTACAATTAACACATTGATTTAGCGTTTTCGGTTGGGGCGACCCCAAAATAAAAAAAACTTTCCAGGAAAACAGTAACATGACAATTACTAACCAAGACCCACACCACAAAGTGCTTAAATGTAATCAGATCCGGCACACGCCGATTCATGAACTAAGCTACTCCAGGGATAACAGCGCAATCCCCTTCAAGAGCCCATATCGACAAGGGGGTTTACGACCTCGATGTTGGATCAGGACATCCTAATGGTGTAACCGCTATTAACGGTTCGTTTGTTCAACGATTAAAGTCCTACGTGATCTGAGTTCAGACCGGAGCAATCCAGGTCGGTTTCTATCTATGAATGCGAACCTTTCTAGTACGAAAGGACCGAAAGAGCAAGGCCTATGCCACTAAAGTAAGCCTTACCTAAAGCTTAATGAAAACAACTAAATTAACAACCAGGACAATCACACCCCGCCTCAATACAAGAGTGCAGCTGGGTTGGCAGAGCCCGGTTAATGCAAAAGACCTAAGCCCTTTACCCAGAGATTCAAATTCTCTACCCAGCAATAAGTTTTTTAACAATCACGCCCATTATTATCTACATCATCTCAGTCCTAATCGCAGTTGCATTCCTAACGGGACTAGAACGAAAAATCATTGGCTATATACAGCTACGTAAAGGCCCTAACATTGTCGGCCCCCTTGGACTGCTGCAGCCATTCGCCGACGGCCTCAAACTTATTATCAAAGAGCTAACACTGCCCCTACTCGCCACCCCTGCTTTATTTGTCTTATCCCCAGCAGTCGCCCTCATTTTATCCCTAATTATATGAGCCCCCCTGCCCGTACCATTTTCTATCGCCAATCTAAACCTTGGCATACTATTTTTATTAGCCATATCTAGCTTAGCAGTCTACTCACTACTGTGATCCGGATGAGCATCAAACTCTAAATACGCCCTAATAGGCGCCTTACGAGCAGTAGCCCAAACCATCTCCTACGAGGTCACATTAGCCATCATTGTTCTATCTGTTGTCTTACTTAGCGGCGGGTTTTCACTACACGCACTAGCTGTGACCCAAGAACCCGTCTACCTGGCACTAACCACATGACCACTACTGATAATATGATATACCTCAACATTAGCAGAAACAAACCGCGCCCCGTTTGACCTCACAGAAGGTGAATCAGAACTAGTATCTGGCTTCAACGTTGAGTACAGCGCAGGACTATTCACACTATTTTTCCTAGCTGAATACGCTAACATCCTACTAATAAACATTTTAACCACCATCTTGTTCCTAAACACAACAACAAACCTGCCAACACAAACATTATTCACCACCGTCCTAATAAGTAAATCCATTCTACTGACCATCGGGTTCCTATGAATCCGAGCATCATACCCGCGATTCCGGTATGATCAATTAATACACCTACTGTGAAAAAACTTCTTGCCAGCCACGCTGGCAATCTGCCTGTGACACTCGTCGTTCCCAGTGTCAATATTCGGTCTTCCAGTAGCAAGGATTCGTGCCTGAACGCCAAAGGGCTACTTTGATGAGGTAGAAAGTGGAGGTTAAAATCCTCCCGAATCCTAGAGGAGCGGGGGTTGAACCTGCACAAAAGAATCCAAAATTCTTCCTACTTCCATTGTAGTATCCCCTAACAGAAGAGTAAGCTAACTGAAGCTATTGGGTCCATACCCCAACAATGAGGGGCAATCCTTCCTCTCCTAACTCATGCCCATCTTCCAACCCATCATCTTAACTACACTAACTATTACGACACTCATTTTCCTATCCTCCACCCAGCTGGTGCTCATATGGGTAGCACTAGAACTTAGCACACTAGTAATTCTGCCATTAATTGCCAATAAATCGCACCCACGATCCATTGAAGCCTCCACAAAATACTTCCTCACACAGGCCACCGCTTCTGCCTTAATCATCTTCTCATGGACCTTAAACTATATCACAACCGGGGGCGGCCAAATTACAGAAATAACAAACCAGACACTTACAACCATTACGGCCCTAGCCTTGTTTATTAAAATTGGATTAGTGCCATTCCACTTCTGAGTGCCCGAAACCATCCAAGGAATAACCCCAACCGCCTCCATCTTCCTACTTACCTGACAAAAACTAGGCCCACTAGTTATATTATACCTAATGAGCCCACTAATTAATTTCGAGGTCCTCTCTGCAGTATCTATCCTATCCGCCACAATTGCTGGCTGACTTGGACTTAACCAAACCCAAATCCGAAAACTAGTAGCATTCTCTTCGATCGCCCAAATAGCCTGAACCCTGGTGATTATTAAATACGCACCACCACTTACAATCCTAGCCTTCTATTTGTATTCAATCACAATTTCCACCACGCTTCTCACACTAGAAAAACTATCAACAACATCCATTAACAACCTCCTACTTTCATTCCAAAAAGCCCCAATTACTTCCTTACTACTAATGGTCTCTTTATTATCCCTATCAGGACTACCCCCACTAGCCGGCTTCCTACCAAAATGACTAACAATTGACCAACTAGTAGCAGAGGGGGCAATTTGAGTCGCATTCACAATACTCATAGCCTCTCTTCTAAGCCTTTTCTTTTACCTCCGACTATGATACAACTCCGCATCCACCCTTCCCCCCAACACTGCTAATACCCAACGACTATGGCGCAAACCAGTTCAACAAACAAGCCTCACAATCAACTCCCTAGCTATAGCCGCCCTCACCCTAATCCTAGCGGCCACCATAATAAAAGCCATTACAAAACAAGAGGCCTATTAAAAGAAATTAGGTTCAATCTTCAAGCCAAGGGCCTTCAAAGCCCTAGATAGGAGTTAACAATCTCCTATTTCTTGAGTAAGGTTTATAGGGTTTTATCCTATATCTTCTGAATGCAAATCATAAACTTTCATTAAGCTAAAACTTCACTAGGCAAATGGGCCTCGATCCCATAAATTATTAGTTAACAGCTAATTACTCTAACCGGCTAGTTTTTACCTAAATCTTAAGCCCAGGTACAATTTAAGGTACATTTACGAGTTTGCAGTTCGTCGTGAATTTCACTACAGAGCCTGGTAAAAAGAGGAATTGAACCTCTGTAAATAGGTTTACAGCCCACTGCCATCACACTCGGCCATTCTACCAGTGAATATTAATCGTTGACTTTTTTCCACTAACCACAAAGATATCGGCACCTTGTATTTTATTTTCGGCGCCTGAGCCGGAATAGTAGGCACAGCCATAAGCCTATTAATCCGAACAGAGCTCAGCCAGCCAGGTCCCTTCATAGGAGATGACCAAATTTATAATGTTATTGTTACAGCACATGCCTTTATCATAATTTTCTTTATAGTTATACCAATTATGATCGGGGGATTTGGAAATTGACTACTCCCATTAATAATTGGGGCACCCGACATAGCATTCCCTCGCATAAACAACATAAGCTTCTGATTGCTGCCCCCATCATTTACCCTACTTCTCTTTTCCGCCTTTATTGAAACTGGGGCTGGCACCGGATGAACAGTCTACCCACCACTAGCTGGAAACCTAGCCCACGCCGGACCGTCAGTAGACCTCACTATCTTCTCCCTTCACCTTGCTGGGGTATCATCCATCCTTGGAGCAATCAACTTTATTACCACAGCTATCAACATAAAACCCCCAGCAATGTCACAACAACAAACACCCCTTTTTGTATGGTCTGTTCTAGTTACAGCTGTTCTCCTACTGCTCTCACTACCCGTCCTAGCTGCAGGAATTACCATATTACTTACTGACCGAAACTTGAACACCACTTTCTTTGACCCGGCAGGAGGAGGAGACCCAATCCTATACCAACACCTTTTCTGATTTTTCGGCCACCCAGAAGTATACATCCTCATCCTCCCAGGGTTTGGAATAATCTCCCACGTAATTACCTTCTACTCAAGCAAAAAAGAACCATTTGGTTATATAGGAATARTCTGGGCCATAATGTCAATCGGCTTCCTTGGCTTCATTGTCTGAGCCCACCATATGTTTACAGTAGGAATAGATGTTGATACTCGAGCATATTTCACATCCGCCACAATAATTATCGCCATCCCCACTGGTGTAAAAGTATTCAGCTGATTAGCCACTATTTACGGGGGAGTAGTAAAATGACAAGCCCCCATGCTCTGAGCACTCGGCTTCATTTTCTTATTCACAGTTGGAGGACTAACAGGAATTGTACTAGCTAACTCGTCACTAGACATTATTCTCCACGATACCTACTATGTAGTAGCCCACTTCCACTATGTATTATCTATAGGAGCAGTGTTCGCCATCATAAGCGGGTTCACCCACTGATTCCCATTATTTACAGGATTCACCCTACACAGCACATGAACAAAAATTCAATTCATAATCATATTTACAGGTGTAAACCTAACCTTCTTCCCACAGCACTTCCTAGGCCTATCAGGAATGCCACGACGATATTCAGACTACCCAGATGCATATGCCTKCTGAAATATAATTTCCYCAATTGGGTCATTAAYCTCCATAGTATCAGTTATCCTACTCACATTTATTGTATGAGAAGCATTTTCATCAAAACGAAAAGTTCAAGTACCTRAAATGGCAAGCACAAATGTAGAATGACTAAACAATTGTCCACCATCATACCACACCTACGAAGAACCAGTCTTTGTTCAAGTACAACCAAAACTAAAGTAAGCCATCCACACCCCAATGCCAAGGACAGGGGGAATTGAACCCCCACCATTTGGTTTCAAGCCAACCGCAATACGACATGCTCTGTCCTCCAAGAAGAGTTAGTATACACATATTACCCGCCCTTGTCAAGGGCGAAATACAGGATCAAAACCCTTTACTCTTCTATGGCAAACCCAATACACCTAGGACTCCAAGATGCAATATCCCCATTAATAGAGGAACTCCTCTATTTTCATGACCATACACTAATAATTATTTTTCTAATCAGCATGTTTGTACTCTATACGATCTCAGTTTTATTGCTAACAAACCTGTACCACACAAACGCAACAGACGTACAAGAAATAGAGATAATCTGAACCATTCTACCAGCCCTAATCCTAATTACCATCGCCCTTCCATCTCTACGCACACTATACCTCATAGACGAAACCACCAACCCCTGCCTAACCATTAAAGTCATTGGACATCAATGGTATTGAACATATGAATATACAGACTTTTCACAGCTAGAGTTCGACTCTTACATACTACCAACACAAGACCTACCTCAGGGTCACTTCCGCCTATTAGAAGTAGACCACCGCATGATTGTCCCCACAAACTCAAGCACTCGAACATTAATCACAGCTGAAGACGTCCTACACTCATGAGCAGTACCATCCTTAGGAATCAAAATAGACGCGGTGCCGGGACGACTAAATCAAACCTCACTAACATCTCCCAACCCCGGAATTTTCTATGGCCAATGCTCTGAAATCTGCGGGGCAAACCATAGTTTTATGCCTATTGTCGTAGAAGCTGTACCAATACAGCACTTCCAAAGCTGATTAAAAACAAACTCATAATCACTAAGAAGCTAAACCGGCCAAAGCCCTAGCCTTTTAAGCTAGCATTGGGGACCACGCCAACCCCCTTAGTGACATGCCGCAATTAAACCCAGAACCTTGATTAATGATCTCATCTATTACATGGCTAGTATTCATTATTACTTTACAGCCAAAAATTGCTTCTATGAAATTCATAAATAACCCAAGCAACCCAAACCAAAAAACCACTAAAACATGACCCTGACCACAAATCTAAACCTATTTGACCAATTCTTAGTGCCTAAACTACTTGGCATATCACTGTTAATCCCAGCCATATTGCTAACAACACTGTTAATTTATAACCCGCAAGACCGCTGACTGTCGAACCCTTTAACAACCCTACAAGCCTGACTAATTGCAAAAACCACTAAACAAATCATAATCCCAGTAAACAAGCCAGGACATAAGTGATCATTAATACTGATCTCATTACTAACAATGCTCATCCTCAACAACCTTTTAGGCCTTCTCCCATATACATTTACACCAACAACTCAACTGTCTATAAACATAGCCCTGGCCCTGCCACTATGATTGGCAACAGTACTAATTGGCCTACGAAACAAACCGGCTTCTTCTCTAGCCCACCTCCTGCCAGAAGGGACCCCGACACCCCTCATCCCAATCTTAATCTTAATCGAGACAATCAGCCTGCTCATCCGACCAATCGCGCTCGCCGTGCGACTTACAGCCAACCTCACCGCAGGACATCTTTTGATACACCTAATCTCTACTGCAGCACTCAACCTAATGACAACCTCCACGCTACTTGCAGGACTCACCCTATTCATCCTAGCCCTGTTAATACTCCTAGAAATTGCAGTAGCAATGATCCAAGCATATGTATTTACCCTACTACTCTCATTGTACCTGCAAGAAAACGTATAATGACACACCAAATACACCTATTCCACATAGTCAACCCAAGCCCATGACCAATTTTAGGGGCTATAGCTGCCATAATACTAACAGCCGGATTAGTCCTATGATTCCACTGTAATCTAAGCCTAATTTTACTCATAGGACTAATCTCAACCTTACTGATTATATTTCAATGATGACGAGACGTTGTCCGAGAAAGCACCTATTTAGGCCACCATACCCCTCCAGTCCAAAAAGGCCTACGATATGGTATAATCCTCTTTATCACCTCAGAAGTCTTCTTTTTCCTCGGGTTCTTCTGGGCGTTCTATCACTCAAGCCTGGCTCCAACCCCTGAACTAGGTGGACAGTGGCCACCAACTGGAGTTACCACACTAGACCCATTCGAAGTTCCACTCCTCAACACAGCAGTACTACTAGCCTCAGGGGTTACAGTAACATGAGCCCACCACAGCCTAATAGAAGCCAACCGAACACCCGCCATCCACGCCTTAACTCTTACAATTATTCTAGGGCTATACTTCACTGCCCTTCAAGCAATAGAGTATTACGAAGCCCCATTCACCATCGCAGACAGCAGCTATGGCTCAACCTTCTTTATTGCCACAGGCTTTCACGGCCTACATGTCATTATTGGCTCAACATTCCTAATAACCTGCCTCTATCGACAAATCATACACCACTTCACCTCAAATCACCACTTCGGTTTCGAAGCCGCCGCCTGATACTGACACTTCGTAGATGTAGTCTGACTGTTCCTATACATCTCAATCTATTGATGAGGCTCCTGCTCTTCTAGTATTGACAATACAAATGACTTCCAATCATTAAACCCTGGTATCAACCTCAGGGAAGAGCAATAAACCTACTTACTGCATTCATATTAGCCACAGCCACTGCAGTAGCCGTAATCACCCTAAACCTACTGATATCAGAAATGACCCCAGACCCCGAAAAACTCTCACCATATGAGTGCGGATTCGACCCACTAGGATCCGCCCGCCTGCCACTATCTATCCGCTTTTTCATGGTCGCTATCTTATTCCTACTATTTGACCTAGAGATCGCCATCCTGCTACCACTAGCATGAGCCCTTCAACTCACAAGCCTGATCAAAAGCATCACATGGGCCATCATTATCTTCTTACTTATATTTGCAGGTCTAACATACGAATGACTACAAGGCGGACTAGAATGAGCAGAGTAGTCTTTAACCAAAGGAGCTAGTCCAAGCTAAGACTTCTAGCTTCGGCCTAGAAAATCATGACCAACTTCATGGCTCCCTATTGACCTCCCCCACTAACCTACTGTTCACCCTTTCCTTCATCATCTTCACCATTGGGTTTACCTTCCGCCACACTCATCTCCTCTCAGCCCTATTATGCCTGGAGGGCATGATATTATCGGTATTTCTATTAATGGCAACATGGTCTCTAAACTCAAACATCTCATCCTTCATCCTGCCTTTAACAGTCCTAACATTATCAGCATGTGAAGCTGGCATTGGCCTTGCCCTACTGATTGCCTCAGCCCGAACACATAATACAGCCAACCTCAAAAACCTAAACCTACTCCAATGTTAAAAATCATTGTACCTACAATAATACTAATCCCCTCAGCCTGCCTAACAACCACAAAAAACACCTGACTATCACCAACAGCCTATTCAACGATTATTATTATCCTAGGCATGCTTGTCTTAAACCCCGGAGACATCCTAGTAAATACTAGTGGTTTGTTGCTAGGAAGCGACCAAATTTCAACACCCCTACTTATATTATCCTGCTGACTACTGCCACTAATATTTATAGCCAGCCAAAGCTCCATGTCACACGACCCAACCCAACAAAAACGACTATTTATTACGGCCCTAGCCCTCCTACAATCAGCCCTAATATTAGTATTCATGGCCCTAGACCTAATATTATTTTACATCGCCTTTGAAGCAACCCTCATTCCCACCCTAATAGTAATCGCCCGATGAGGCTCCCAGACAGAACGGCTCGGGGCCGGTCTATACTTCCTCCTATACACCATCACTAGCTCTATACCGCTTCTAATTGCGCTTCTATGAGTCTACAACATAAAAGGAACTACATCTATTACACTCTTACAACTATTGCCCCAGATAACCCTAACATTCTGAACAAGCACGTTACTGTGAACCTCCCTTATATTAGCCTTCCTAGTAAAAATCCCAATTTACGGCCTTCACCTCTGGCTACCAAAAGCCCACGTAGAGGCCCCCATTGCCGGATCCATGGTCCTTGCAGCGATCCTATTAAAACTCGGGGGCTATGGTCTGCTACGAGTTACGAACCCACTAACTGAACAAACCACATCCTTTTATATCCTACCCCTAACAGTAGCACTATGAGGTGCACTCATAACCGGCATAATCTGCTTACGACAAACAGACTTAAAATCCCTAATTGCCTACTCCTCAGTGAGCCACATGGGATTAATAACAAGCTCGATCCTTACTCGCAATCAACTAGCCCCTTCAGGCTCAATAATCATAATAGCAGCCCACGGCCTTACATCCTCAATACTATTCTGCTTGGCAAATATTACTTACGAACGAACACACTCACGAACCCTCCTACTAACGCAAGGAGTACAACTCACCACCCCAGTCATGTCATCCTGATGGCTTCTGGCCTGCTTAACAAACATAGCACTCCCCCCAACAATCAACTTTATTGGAGAACTCACCCTTRTAGTTTCACTATTTGACTGAGCGGACATTACTATCTTCCTAACAGGACTAAGCGCATTCATCGCCTCGATTTACACCCTACACATATTCTCCTCCACCCAGCAAGGAACCCTCCCAAGCCACATTATCACGATAAGCCCAACCCAAACGCGAGAACATCTACTAATAACACTACACTCTGCACCATCAGTTGCTTTAATTATTGTCCCTCAACTAATGTATTACCAATAAACCATAACAACTGACGAAAGCGCACCAGCTATGAGAGTGCCTACAAGAACTGCTAATTCTGTCACCCGGATTTAAYCACCCGGCTCTCATATTACACAATACTGACCCGTAGATATAGTTTAAACAAAACGTTAGAATGTGGACCTAAAAACAGGAACTCACTTACTCCTTATCTACCAGCATACGGCTTACTACAAATACTACAGAGCTTTTAATGGATAACAGTATTCCATCGGCTTTAGGAGCCGAGCATCTTGGTGCAACTCCAAGTGAAAGCAACCATAACACAACCCTCAGCCTTAATTATTATACTTTTCCTACTACCCCTAGCAATCTTAACACTCCCAATACTAATCCCAAACTCAAAATTAACTTCACCACTCAACACCAAAGTATTGACAGCAAAACTAGCCTTCCTTACTAGCCTAATCCCACTGACCTATCTCATCTATAATGACTTAACCATTACTACATACGAAACCCAATGATCAACAATCAGCACAACCACAATTCGCATTAGCTTCACGCTAGACATTTACTCCACCTTCTTCTTACCCATCCTTCTTTTTGTTGTATGATCTATCATAGAATTCACAGTACAATACATAGACTCAGACATAAAGATTAACACTTTCTTTAACCAACTCACCACCTTCACCCTAATAATAATAATTCTTGTAACTGCCGAAAACCTCTTCCAATTTTTCATTGGCTGAGAAGGAGTGGGCATCATATCCTTTATACTAATTAACTGGTGATCATTCCGATCAAACTCGAATAAAGCTGCCATGCAAGCCGTAATTTATAACCGCTTAGCAGACATTGGCCTAGTTATCACCCTGGCATGAATAGTCATTAACAACCTGTCCCTAAGCATTAAAGGCATACAAATCACACCAGACATGGCCCTCATCCCCGCACTCGGATTGCTTCTAGCAGCTGCTGGAAAATCTGCTCAATTCGGATTCCACCCATGACTCCCAGCAGCAATAGAAGGTCCAACCCCCGTCTCAGCCTTACTGCACTCAAGCACTATGGTAGTAGCCGGAGTATTCCTACTCATCCGAGCCTCAGACCTCCTATACAGCAGCGAAACAGCAACTACAACCTGCTTACTACTGGGGGCCTTTACATCCATACTGGCCGCCTCCTGTGCACTAACCCAAAATGACCTAAAAAAAATTATTGCCTACTCAACTACTAGCCAGCTAGGCCTAATAATGACCTCCATCGGGTTAAAACAACCTGAACTCGCATTTATACACATCTCAACACACGCATTCTTTAAAGCAATACTGTTTCTATGCGCAGGAACAATTATCCACAGCCTAGACAACGAACAAGACATCCGAAAGATGGGGGGACTCAAAAAAGCACTTCCTACTACATCCTCCTGCTTAATTATTGGTTCCCTTGCCCTCTCAGGAATACCATTTATAGCTGGCTTTTACTCAAAAGACGCCATCATTGAGTCAATCAACACCTCCAACGTAAACTCCCTGTCACTAGCCATAACCCTAGTAGCAACCACCTTCACTACACTTTACAGCCTGCGCATGATCTACTATGTAGCCCTAAGCACCCCACGAATCCTGTCACTATCCGCCATCTCCGAAACTCCTCAGACAACCAACCCAATTCTACGGCTAGCCATTGGAAGCATCACGGCCGGACTCATAATTTCAACCACTATTCTGCCACCAAATACGCCACAACTAACCATACCAACATCAGCCAAGCTAGCCGCACTAAGTATCCTAATCCTAGGACTACTAGTCGGCTCAATCCTAATTACAGTAGCAGACCAACTTCCCAACTCCACCAAAGGCACCCAAAACCCCCTTATCTCTAAAATCATCCACTCTTACTTCATTCTGCACCACACCATATCATCCCTGGTCTTACAAATTAGCCAAAAATTATCAACCCACCTGATAGACCAAACACACTATGAAGCCTTAGGCCCTAAAACAATAACCTACCTACAAATACTAATAGCCAAGCTATTAACCAACCTCCATAAAGCCCGAATTAACCCGTACTTAAAAATCATTATCCTATCCGTCATACTAGTCTCCCTGTTCTACTTCACCTCAATGAACGCAGAGCCCCTCGATGCCGCCCACGAACTAGAATCATAATGGTAAACAACACCACCAATAGAGCCCAACCGCTTAAAATGAGGAACCCCCAGCCACTCATATAAAACAGCCCAACTCCTAAAAACTCATTACTCACATCACCACCCCAAGTCTCAACGACATCAACAAAACACCCTAAAACCTCAGCTCATGCAGACTCATACATGTAATACCCACCAATGCCTAAGCCAACCCCACAAACACAGGCCGACACCTTAGACCCCCCTGCTCCCCAGAACTCACAATATTTATCATCAGTGAATCCCACACAAAAAGCAAAAACCACCAACAAGCCGCCCAAATAAATTAGTAGTACCACAAGCGGCATAAAACTTCCACCCCCTACTACTAATAATGCGCTGCCAAATATTGCAGCAAAAAGCAAACTAACCACCCCATAGTGGATCGTCACCCCAGACGCCACTAACACCACACTGATTATCATTAAGCAACAAAGAAGAAAAAATGTAATTCCCATTATTCTCACTTGGACTCTAGACCAAGACCTGGGGCACGAAAAACCCCCGTTGTACTTTCAACTATAAAAACCAACATTAAACCAAATGGCCCACCAACTACGAAAATCCCACCCACTTTTAAAACTAGTAAACCACTCTTTAATTGACTTACCCACGCCATCCAACATCTCCTACTGATGAAACTTTGGATCACTTCTTGGGTTCACCCTATTAATCCAACTAGCATCTGGCATCCTACTAATAATGCACTTCCTAGCAGATGACTCCCTAGCTTTTATATCTGTTGCTTATACCTCACGAGAAGTTTGATATGGTTGACTAATCCGAAGCCTCCATGCAAACGGAGCCTCCCTGTTCTTCCTATGTATTTTCCTACACATTGGACGCGGAGTATACTACGGATCATACCTCAATGAAAACACATGAAACATCGGAGTACTGCTACTATTACTACTGATAGCAACTGCCTTCATAGGCTACGTCTTACCGTGAGGACAAATATCATTCTGAGGGGCAACCGTAATCACCAACCTAATATCAGCCATTCCATACGTAGGAGACACAATTGTAACCTGAATTTGAGGGGGGCCATCAGTCAACAGCGCAACCCTAACACGATTCACCACCTTACATTTCCTACTCCCATTTATCCTCATAGCCGCAGTCATCACACACCTCATCTTCCTCCACGAACGCGGATCATTCAACCCACTTGGACTAGCCTCCAACGCCGACAAAATTCCGTTCCACCCATACTTCTCAGCAAAAGACGCCATAGGCATAGCTATAGCCGCCGTCCTATTAACAACCCTTACATTCTACTTTCCAAACCTATTAGGAGACCCAGAAAACTTCACCCCTGCCGACCCCATAAAAACACCAGACCACATTAAACCAGAATGATACTTCCTATTTGCCTACACAATCCTACGATCTATCCCAAACAAGCTCACAGGAGTCCTTGCCATATTCGCATCCATCCTAGTACTATTACTTCTACCTGCACTACACACATCAAAACGGCAATCAATAAGCCTACGCCCCCTATCACAACTCCTATTCTGGGCCCTAATCGCAGACTTCTTTATTCTTACATGAATCGGAGGACAACCAGTACAAGACCCATACATCTTAATTGGACAAATGGCCTCCTTCATCTACTTCTTCACCATCCTTATCTTATTGCCACTGGCTGGAATAATTGAAAACCTATTAATCAAACCCCTTCGATACCGACCCTACGGACCATGAAAACTCCCAATTATACCAACATGAGGCAGGTAGATTAACCCCCACACTCTTGTAGCTCAACCCCAAAGCGCTGGCCTTGTAAGACAGAGATGGAATACACACACCTTCCCAAGAGTATCACACAGCCGTTCAAGAAGGCAGAACATAACTCTACTCTTCCGGCCCCCAAAGCCGACATTCTTATTAAACTACTTCTTGAACCAAATCAGTCATCGTAGCTTAACTCACAAAAGCATAACACTGAAAATGTTAATATGGACAAGGAGTCCCGAATGACAAACAAACCAACCAAAAACCACGAGCACTATTACCTTCCCCAAACAAAAAGATAATATGTACTACCCCCCCAGCTATGTATTATAAGGCATTCATCTATCTGCCCCTAACACCCATCCACTAGTTCTTATTAATCAGCATCTCACGTGAAATCACCATCCATTGTATCCATACTAACTATCACTAGTCTCAAGCCCATACCTGGACACGGCTCACATTCATTGCTCTTCTTAGAGACCTCTGGTTATCACTCTCACGTACCTATCTTGCTATTGCCTGGACATTCTTTCCTCTTCTTAGAGGCCTCAACCCGCACCATATGGTTTCACTCATTCACGTCCGTGATCGCGGCATCTCCTTTTTTCAATTGCTATTGGTTCTTTATTTTTTTGGGGAGATCTCATCCACTACCCGGGGGCTTATACCTAAGATCATTAAATCAAGGTGGTGCATTTTCCTTGCAGGACGGACCAGTTCGGCTTTCATGTACATAAATATTTAATGCTCGTTATACATATTACTCTTTAATTAGGCCCCCCCTCCCCCCAGTTTTTAGTGGCCCCGGGGTCGGCTCTTCTGTAATTTTAGTGATAAAAAAAAAAAAAAAAAAGAAAAAAAAAAAAAAAGAGAGAGAAAGAAAAACACAAAGGAAAAACAGGAAAAATTTTTTAACTTTTTTTTATTTTTTTTAATAAATTATCAACCTAGGCTAAAATAGGAAAAATTTTTTAAAAAATTTTAAAAAAATTTTAAAAAAATTTAAAAATTTATTAACCTAGGCTAAAATAGGAAAAATTTTTAAAAATTTTAAAAAATTTTTTAAAAAAATTTAAAAATTTATTAACCTAGGCTAAAATAGGAAAAAATTTTTTAAAAAAATTTAAAAATTTATTAACCTAGGCTAAAATAGGAAAAGATTTTTTAAAAAAATTTAAAAATTTATTAACCTAGGCTAAAATAGGAAAAAATTTTTTAAAAATTTAAAAATTTATTAACCTAGGCTAAAATAGGAAAACCTTTAACACATCAAACTAGGACTGCCACAGCACCCATACAGTTATTACACAAACAAAGCATAGGCGCTAAATCGCCCAAATAA
>Crocodylus_intermedius|JF502242.1| Crocodylus intermedius mitochondrion, partial genome
CAAAGGTTTAGTCCTGACCTTATTATTAGCTACTGCTCAACTTACACATGCGAGCATCAACGCCCCAGTGAGAACACCCTAAATAGCCCAACTAGTGGACACGGAGGCGGCATCAGGCACATTAACACTATAGCCCACGACGCCTAGCCTATGGCCACACCCCCACGGGATACAGCAGTGATTAACATTAAACCATGAGCGAAAGCTTGATTTAGTTAGAGCATAAAGGGGCGGCCAATCTCCGTGCCAGCAGCCGCGGTTACACAGCTACAGCCCCAAGTTAATAAAAGCGGCGTAAATTGTGGCTAAGATTAAATCTACTAAGTTAAGGCGAAAAGCTTGTCAAGCCGTGAAAAGCTAAAAACCTGCCAAGAACACCAATATCAACATAGCCTTAACCAACAAGACACACCCGAACCCACGAAAGCTGGGGTACAAACTAGGATTAGATACCCTACTATGCCCAGCCCTCAACAAAGGTGTACTAACTACACACTACACTCGCCAGGGGATTACGAGCAATTTGCTTAAAACCCAAAGGACTTGACGGTATTTCGAACCCACCTAGAGGAGCCTGTCCTATAATCGACAATACACGATCCACCCAACCACCTTTTGCCCTAAGCAGCCTGTATACCGCCGTCGCAAGCTTAGCCCATGAGGGACAAGAACCTAGCACAATAACTCACTTCTGAGCTAGTACGTCAGGTCAAGGTGCAGCCAATAAGTTGGTAGAGATGGGCTACATTTTCTACATCATAGAAATTGGTCACGGAGAGGCCTGTGAAACCAGGACTGTCAAAGACGGATTTAGCAGTAAATTAAGAGAAGAGTGCCTAATTGAAGATGGCCCCGGAATATGTACACACCGCCCGTCACCCTCCTCGAATTTAACCCAACTTTTGCTACATAACGCACATAGAATTCAATGAGATGAGGAAAGTCGTAACAAGGTAAGCGTACCGGAAGGTGTGCTTGGAACATCAAAATGTAGCTTAAACCAAAGCATTCTGCTTACACCTGAAACATGTTTACTTAAATAAACCATTTTGATCAACCCGCTCTAGCCCTAAAAATCAACCCCAATAAAATTAACTACACTAAACCAAAACATTTTTATGCCTAAGTATCGGTGAGAGAAAGGACAATAGGCGCGATAGAGATAGTACCGCAAGGGAAAGATGAAATAAAAGTTTAATACAAAAGTACAACACAGCAAAGATTAACCCTTCTACCTTTTGCATTATGGTTTAGCCAAACATAATCGTGGCAAGGAGCACTAAAGTCACTTACACCCGAATCTGGGCGAGCTACTAGCCAGCAGAAGTAATACAGCACCAACCCATCTCTGTAGCAAAAGAGCGGGAAGACTGCCTAGTAGAAGTGAAAAGCCTAACGAGCCCAGTGATAGCTGGTTGCTTGGGAATAGAATATAAGTTCTACTGAAAACCTTCTGTTTCACCAAGACAAAGGACAAAGAAAGTTTTCAAGCTATTTAATGGGGGTACAGCCCCATTAACACAGGACTCAACCTCTACCTAAGGGTAAAACTAACCCGCACTTTAAATGTAGGCTTTAAAGCAGCCAGCACAACGAAAGCGTCAAAGCTCGCACCAAAAAAATACCTACAACAAAATTAAACCCTACAGCACAACCAAGCCTTTCTAAAACATTAGAAGAGACTATGCTAAAATTAGTAATAAGAAACTTGATCTTCTCCTCAGCGCCAGCCTACACTACTCATGACATACTATTGGTAATTAACACCATGCCCATCTACCACAAACATAAGGGCCACACACTGTTAACCCAACACAGGAGCGCAACAGGAAAGGCTAAACCCTGCAAAAGGAACTCGGCAAACAAAGATTCCGACTGTTTACCAAAAACACAGCCCCCAGCCAGCCAAGTATTGGGGGTGATGCCTGCCCAATGACTTTAAGTTAAATGGCCGCGGTATCTACAACCGTGCGAAGGTAGCGTAATCATTTGTTCTTTAAATAAGGACCAGTATGAAAGGCTAAACGAGAATCTATCTGTCTCTTGCAGAAGGCCAGTGAAATTGATCCCCCTGTGCAAAAGCAGGGATGTCAACATTAGACGAGAAGACCCTGTGAAACTTTAAACCACTAAATCACAAAAAGTTGTAAAATATCACCCCAAGCGGGCTGACTACAATTAGCACATTGATTTAGCGTTTTCGGTTGGGGCGACCCCAAAATAAAAAAAACTTTCCAGGAAAACAGTAACATGACAACTACTGACCAAGACCCACACCACAAAGTGCTTAAATGTAATCAGACCCGGCACACGCCGATTCATGAACTAAGCTACTCCAGGGATAACAGCGCAATCCCCTTCAAGAGCCCCTATCGACAAGGGGGTTTACGACCTCGATGTTGGATCAGGACATCCTAATGGTGTAACCGCTATTAACGGTTCGTTTGTTCAACGATTAAAGTCCTACGTGATCTGAGTTCAGACCGGAGCAATCCAGGTCGGTTTCTATCTATGAATGCGAACCTTTCTAGTACGAAAGGACCGAAAGAGCAAGGCCCATGCCATTAAAGTAAGCCTTACCTAAAGCTTAATGAAAACAACTAAATTAACAACCAGGACAATCACACCCCGCCTCAATACAAGAGCAAGCTGGGTTGGCAGAGCCTGGCTTAATGCAAAAGACCTAAGCCCTTTACCCAGAGATTCAAATTCTCTACCCAGCAATAAGTTTTTTAACAATCACGCCCATTCTTATCTACATCATCTCAGTCCTAATCGCAGTTGCATTCCTAACGGGACTAGAACGAAAAATCATTGGCTATATACAACTACGCAAAGGCCCTAACATTGTCGGCCCCCTTGGGCTACTGCAGCCATTCGCCGACGGCCTCAAGCTTATTATCAAAGAGCTAACACTGCCCCTACTCGCCACCCCTGCTTTATTTATTTTATCGCCCGCAGTCGCCCTCGTTTTATCCCTAATTATATGAACCCCCCTGCCCGTACCATTTTCTATCGCCAATCTAAACCTTGGCATGCTATTTTTATTAGCCATATCCAGCTTAGCAGTCTATTCACTACTATGATCAGGATGAGCATCAAACTCTAAATACGCCCTAATAGGCGCCTTACGGGCAGTAGCCCAAACCATCTCCTACGAAGTCACATTGGCCATCATTGTCTTATCTGTTGTTTTACTTAGTGGTGGATTTTCACTACACGCGCTAGCTGTGACCCAAGAACCCACCTACTTGGCACTAACCACATGGCCACTGCTGATAATATGATATACCTCAACATTAGCAGAAACAAACCGCGCCCCGTTTGACCTCACAGAAGGTGAGTCAGAACTAGTATCTGGCTTCAACGTTGAGTACAGTGCAGGGCTATTCACACTATTTTTCCTAGCTGAATACGCTAACATCCTGCTAATAAACATTTTAACCACGATCCTATTCCTAAACACAACAATAAACCTGCCAACACAAACATTATTCACCACCACCCTAATAAGTAAATCGATTCTACTGACCATCGGGTTCCTATGAATCCGAGCATCATACCCACGATTCCGGTATGACCAATTAATACACCTGCTGTGAAAAAACTTCTTGCCAGCCACCCTGGCAATCTGCCTGTGACACTCATCGTTCCCGGTGTCAACATTCGGTCTTCCAGTAGCAAGGATTCGTGCCTGAACGCCAAAGGGCTACTTTGATGAGGTAGAAAGTGGAGGTTAAAATCCTCCCGAATCCTAGAGGAGCAGGGGTTGAACCTGCACAAAAGAATCCAAAATTCTTCCTACTTCCATTGTAGTATCCCCTAACAGAAGAGTAAGCTAACTGAAGCTATTGGGTCCATACCCCAACAATGAGGGGCAATCCTTCCTCTCCTAACTCATGCCCATCTTCCAACCCGTCATCTTAACTACACTAACTATTACAACACTCATTTTCCTATCCTCCACCCACCTAGTGCTCATATGGGTAGCACTAGAACTTAGCACACTAGTAGTTCTGCCATTAATTGCCAATAAATCGCACCCACGATCCATTGAAGCCTCCACAAAATACTTCCTCACACAGGCCACCGCTTCTGCCCTAATCATCTTCTCATGAACCTTAAACTATATCACAACCGGGGGCGGCCAAATTACAGAGATAACAAACCAGACACTTACAACCATTACTGCCCTAGCCCTGTTTATTAAAATTGGACTAGTGCCATTCCATTTCTGAGTGCCCGAAACCATCCAAGGAATAACCCCAACCGCCTCCATCTTCCTACTTACCTGACAAAAACTAGGCCCACTGATTATATTATACCTAATGAGCCCGCTAATTAATCTCGGGGTCCTCTCTGCAGTATCTATCCTATCCGCCACAATTGCTGGCTGACTTGGACTTAACCAAACCCAAATCCGAAAACTAGTAGCATTCTCTTCGATTGCCCAAATAGCCTGAACCCTAGTGATTATTAAATACGCACCACCACTTACAATCCTAGCCTTCTATCTGTATTCAATCACAATTTCCACCACACTTCTCACACTAGAAAAACTATCAACAACATCCATTAACAACCTCCTACTTTCATTCCAAAAAGCCCCAATTACTTCCTTACTACTGATGATCTCTTTATTATCCCTATCAGGACTACCCCCGCTAGCCGGCTTCCTACCAAAATGACTAACAATTGACCAGCTCGTGGCAGAGGGAGCAATTTGAGTCGCATTCACAATACTCATGGCCTCTCTTCTAAGCCTTTTCTTTTACCTCCGACTGTGATACAACTCCGCATCCACCCTCCCCCCAAACACTGCCAATACCCAACGACTATGACGCAAACCAGTTCAACAAACCAACCTCACGATCAACTCCATAGCTATGGCCGCCCTCACCCTAATCCTAGCGGCCACCATAATAAAAGCCATTACAAAACAAGAGGCCTATTAAAAGAAATTAGGTTCAATCTTCAAGCCAAGGGCCTTCAAAGCCCTAGATAGGAGTTAGCAATCTCCTATTTCTTGAGTAAGGTTTATAGGGTTTTATCCTATATCTTCTGAATGCAAATCATAAACTTTCATTAAGCTAAAACCTCACTAGGCAAATGGGCCTCGATCCCATAAATTATTAGTTAACAGCTAATTACTATAACCGGCTAGTTTTTACCTAAATCTTAAGCCCAGGTACAATTTAAAATACATCTACGAGTTTGCAGTTCGTCGTGAATTTCACTACAGGGCCTGGTAAAAAGAGGATTTGAACCTCTGTAAATAGGTTTACAGCCCACTGCCATCACACTCGGCCATTCTACCAGTGAATATTAATCGTTGACTTTTTTCCACTAACCACAAAGATATCGGCACCTTGTATTTTATTTTCGGCGCCTGAGCCGGAATAGTAGGCACAGCCATAAGCCTATTAATCCGAACAGAGCTCAGCCAGCCAGGTCCATTCATAGGAGATGACCAAATTTACAACGTTATTGTTACAGCACATGCCTTTATCATAATTTTCTTTATAGTTATACCAATTATGATTGGAGGATTTGGAAACTGACTACTCCCATTAATAATTGGGGCACCCGACATAGCATTCCCTCGCATAAACAACATAAGCTTCTGATTGCTGCCCCCATCATTTACCCTACTTCTCTTTTCAGCCTTTATTGAAACTGGGGCTGGCACCGGATGAACAGTCTACCCACCACTAGCTGGAAACCTAGCCCACGCCGGACCATCAGTAGATCTCACTATCTTCTCCCTTCACCTTGCTGGAGTGTCATCCATCCTTGGAGCAATTAACTTTATTACCACGGCTATCAACATAAAACCCCCAGCAATGTCACAACAACAAACACCCCTTTTTGTATGATCTGTTCTAGTTACAGCTGTCCTCCTATTGCTCTCACTGCCAGTCCTAGCTGCGGGAATCACTATACTACTTACTGACCGAAACTTGAACACCACTTTTTTTGACCCAGCAGGAGGAGGTGACCCAATCCTATACCAACACCTTTTCTGATTTTTCGGCCACCCTGAAGTATATATCCTTATCCTGCCAGGGTTTGGAATAATCTCCCACGTAATTACATTCTACTCAAGCAAAAAAGAGCCATTTGGTTATATGGGGATAGTCTGAGCCATAATGTCAATTGGCTTCCTCGGATTCATCGTCTGAGCCCACCACATGTTTACAGTAGGGATAGATGTTGATACTCGAGCATATTTCACATCCGCCACAATAATTATCGCCATCCCCACTGGTGTAAAAGTATTCAGCTGATTAGCCACTATTTACGGAGGAGTAGTAAAATGACAAGCCCCCATGCTCTGAGCACTCGGCTTCATTTTCTTATTCACAGTTGGAGGACTAACAGGAATTGTACTAGCTAACTCGTCACTAGACATTATTCTCCACGACACCTACTACGTAGTAGCCCACTTCCACTATGTATTATCTATGGGAGCAGTGTTCGCCATCATAAGCGGGTTCACCCACTGATTCCCGCTATTCACAGGATTCACCCTACACAGCACATGAACAAAAATTCAATTCATAATCATATTTACAGGTGTAAATCTAACCTTCTTCCCACAACACTTCCTAGGCCTATCAGGGATACCACGACGATATTCAGACTACCCAGATGCATACGCCTTCTGAAATATAATTTCCTCCATTGGGTCATTAATTTCCATAGTATCAGTTATCCTACTCACATTTATTGTATGAGAAGCATTTTCATCAAAACGAAAAGTCCAAGTACCTGAAATAGCAAGCACAAATGTAGAATGACTAAACAATTGTCCACCATCATATCACACCTACGAAGAACCAGTCTTTGTTCAAGTACAACCAAAACTAACATAAGCACAACCACACCCTAATGCCAAGGACAGGGGGAATTGAACCCCCACCATTTGGTTTCAAGCCAACCGCAATACGACATGCTCTGTCCTCCAAGAAGAGTTAGTATATACATATTACCCGCCCTTGTCAAGGGCGAAACATAGGATCAAAACCCTTTACTCTTCTATGGCAAACCCAATACACCTAGGACTCCAAGATGCAATATCCCCACTAATAGAAGAACTCCTCTACTTTCATGACCATACACTAATAATTATTTTCCTAATCAGCATGTTTGTACTTTATACAATCTCAGTTTTATTACTAACAAACCTATACCACACAAATGCAACAGATGTACAAGAAATAGAAATAATCTGAACCATTCTACCAGCCCTAATCCTGATTACCATCGCCCTTCCATCCCTACGCACGCTATACCTCATAGACGAAACCACTAACCCCTGCCTAACCATTAAAGTCATCGGACATCAGTGGTATTGAACATATGAATATACAGACTTTTCACAGCTGGAATTTGACTCCTATATACTACCAACACAAGACCTACCTCAAGGTCATTTCCGCCTCTTAGAAGTAGACCACCGCATGGTTGTCCCCACAAACTCAAGCACTCGAACACTAATCACAGCTGAAGACGTCCTACACTCATGAGCAGTACCATCCTTAGGAATCAAAATAGACGCGGTGCCGGGGCGACTAAATCAAACCTCACTAACATCTCCCAACCCTGGGGTTTTCTATGGCCAATGCTCTGAAATCTGTGGGGCAAACCATAGTTTTATGCCTATTGTCGTAGAAGCTGTACCAATACAGCACTTCCAAAGCTGATTAAAAACAAACTCATAATCACTAAGAAGCTAAACCGGCCAAAGCCCTAGCCTTTTAAGCTAGCATTGGGGACCACGCCAACCCCCTTAGTGACATGCCACAATTAAACCCAGAACCTTGATTAATGATCTTATCCACTACATGACTAGTATTCATTATTACTTTACAACCAAAAATTGCTTCTATAAAATTCATAAATAACCCAAGCAACCCAAACCAAAAAACCACTAAAACATGACCCTGGCCACAAATCTAAATCTATTTGACCAATTCTTAGTGCCTAAACTATTTGGCATATCACTACTAATCCCAGCCATATTGCTAACAACACTGCTAATTTATAACCCACAAGACCGCTGACTGTCGAACCCTTTAACAACCCTACAAGCTTGACTAATTGCAAAAACCACTAAACAAATCATAACCCCAGTAAACAAACCAGGACATAAATGATCATTAATACTGATCTCATTACTAACAATGCTTATTCTAAACAACCTTTTAGGCCTTCTCCCATATACATTTACACCAACAACTCAACTGTCTATAAACATAGCCCTGGCCCTACCACTATGACTGGCAACAGTACTAATTGGCCTACGAAACAAACCAGCTTCTTCACTAGCCCACCTCCTGCCAGAAGGGACCCCTACACCCCTTATCCCAATCTTAATCTTAATCGAGACAATCAGCCTGCTCATCCGACCAATCGCGCTCGCCGTGCGACTTACAGCCAACCTCACCGCAGGACATCTCTTGATACACCTAATCTCTACTGCGGTACTCAACCTAGTGACAACTTCCACACTACTTGCCGGACTAACCCTGTCCATTCTAGCCTTGTTAATACTCCTAGAAATTGCAGTAGCAATGATCCAGGCATATGTATTTACCCTACTACTCTCACTATACCTGCAAGAAAACGTATAATGACCCACCAAATACACCTATTCCATATAGTCAACCCAAGCCCATGACCAATTTTAGGGGCTATAGCTGCCATAATACTAACAGCCGGATTAGTCTTATGATTCCATTGTAATTTAAGCCTAATCTTACTTATGGGACTAATCTCAACATTACTGATTATATTTCAATGATGACGAGACGTTGTCCGAGAAAGCACCTATTTAGGCCACCATACCCCTCCAGTCCAAAAAGGCCTACGATACGGTATAATCCTTTTTATCACCTCAGAAGTATTCTTTTTCCTTGGTTTCTTCTGGGCGTTCTATCACTCAAGCCTGGCTCCAACCCCAGAACTAGGAGGACAATGGCCACCAACCGGAATTACCACACTAGACCCATTCGAAGTTCCACTCCTCAACACAGCAGTTCTACTGGCCTCAGGGGTTACAGTGACATGGGCCCACCACAGCCTAATGGAAGCCAACCGAACACCTGCCATCCACGCCTTAACTCTTACAATTATTCTAGGGCTATACTTCACTGCTCTTCAAGCAATAGAGTATTACGAAGCCCCATTCACCATCGCAGACAGCAGCTATGGCTCAACCTTCTTTGTTGCCACAGGCTTTCACGGCCTACATGTCATTATTGGCTCAACATTCCTAATAACCTGCCTCTATCGACAAATCATACACCACTTCACATCAAATCACCACTTCGGTTTCGAAGCCGCCGCTTGATATTGACATTTCGTAGATGTAGTATGACTGTTCCTATACATCTCGATCTATTGATGGGGCTCCTGCTCTTCTAGTATTGACAATACAAATGACTTCCAATCATTAAACCCTGGTATCAACCTCAGGGAAGAGCAATAAACCTACTTACTGCATTCATATTAGCCACAGCCACTGCAGTAGCCGTAATTACCCTAAACCTACTGATATCAGAAATGACCCCAGACCCAGAAAAACTCTCACCATATGAGTGCGGATTCGACCCGCTAGGGTCCGCCCGCCTGCCACTATCTATCCGCTTTTTCATGGTCGCTATCTTATTCCTGCTATTTGACCTAGAGATCGCCATCCTTCTACCCCTAGCATGAGCCCTTCAACTCACAAGCCTAACCAAAAGCGTCACATGAGCCATCATTATCTTTTTACTTATATTTGCAGGTCTAACATATGAATGACTACAAGGCGGACTAGAATGAGCAGAATAGCCTTCAACCAAAGGAGCTAGTCCAAGCTAAGACTTCTAGCTTCGACCTAGAAAATCATGATCAACTTCATGGCTCCCTATTGACCTCCCCCACCAACCTATTGTTCACCCTTTCTTTCATAATCTTCACCATTGGATTTACCTTCCGCCACACTCATCTCCTCTCAGCCCTATTATGCCTGGAAGGCATGATATTATCGGTGTTTCTATTAATGGCAACATGGTCTCTAAACTCAAACATCTCGTCTTTCATCCTACCTCTAACAGTCCTAACACTATCAGCTTGTGAAGCTGGCATTGGCCTCGCCCTACTGATTGCCTCAGCCCGAACACACAATACAGCCAACCTCAAAAACCTAAATCTACTCCAATGTTAAAAATCATTGTACCCACAATAATACTAATTCCCTCAACCTGCCTAACAGCCACAAAAAATACCTGACTATTACCGACAGCATACTCAACAGTTATTATTATCCTAGGCATACTTATCTTAAACCCCGGGGACATTCTGGTAAACACTAGTGGTTTGTTACTAGGAAGTGACCAAATTTCAACACCACTACTTATACTATCCTGCTGGCTACTACCACTAATATTTATGGCCAGCCAAAGTTCCATGTCACACAACCCAACCCAACAAAAACGACTATTTATTACGGCCCTAGCCCTCCTACAATTAGCCCTAATATTAGTATTCATGGCCCTAGACCTAATATTATTTTACACCGCCTTTGAAGCAACCCTCATTCCCACCCTAATAGTGATCGCCCGATGAGGCTCCCAAACGGAGCGGCTCGAAGCCGGACTATACTTCCTCCTATACACCATCACTAGCTCTATACCGCTTCTAATTGCACTTCTATGAGTGTATAACATAAAAGGAACTACATCCATTACACTTTTACAATCATTACCCCAAATAACCCTAATATTCTGAACAAGCACACTGCTGTGAACCTCCCTTATATTGGCCTTCCTAGTAAAAATCCCAATTTACGGCCTTCACCTATGACTACCAAAAGCCCACGTAGAAGCCCCCATTGCCGGGTCCATAGTCCTCGCAGCAATCCTATTAAAACTAGGGGGCTATGGCCTGCTACGAGTTACGAATCTACTAACTGAACAAACCACATCCTCTTATATCCTGCCCCTGACAGTAGCACTATGGGGTGCACTCATAACTGGCATAATCTGCTTACGACAAACAGACTTAAAATCCCTAATTGCCTACTCCTCAGTAAGCCACATGGGATTAATAACAAGCTCAATCCTCACTCGTAATCAGCTAGCCCCCTCGGGCTCAATAACTATAATAGTGGCCCACGGCCTTACATCCTCAATACTATTCTGCTTGGCAAACATTACCTACGAACGAACACACTCACGAACCCTACTACTAACGCAAGGAGTACAACTCACCACCCCAGTCATGACATCCTGATGGCTTCTGGCCTGCTTAACAAACATAGCACTCCCCCCAACAATTAACTTTATTGGAGAACTCACCCTTATGGTATCACTATTTGACTGAGCGGACATTACTATTTTTCTAACGGGACTAAGCGCATTCATCACCTCGATTTACACCCTACACATGTTCTCCTCCACCCAGCAAGGAACCCTCCCAAACCACATTATCACAATAAGCCCAACCCAAACGCGAGAGCATCTACTAATGATACTACACTCTGCACCATCAATTGCTTTAATTATTACCCCTCAACTAATATATTACCAATAAACCATAACAACTGACGAAAGAGCACCAACCATGAGAGTGCCTACAAGAACTGCTAATTCTGTCCACCGGATTTAATCACCCGGCTCTCATATTACACAAAACTGACCAGTAGATATAGTTTAAACAAAACGTTAGAATGTGGACCTAAAAACAGGAACTCACTCACTCCTTATCTACCAGCACACAACTTACTACAAATACTATAGAGCTTTTAATGGATAACAGTATTCCATCGGCTTTAGGAGCCGAGCATCTTGGTGCAACTCCAAGTGAAAGCAACCATAACACAACCCTCAGCCTTAATTATTATACTTTTCCTGCTACCCCTAGCAATCCTAACACTCCCAATACTAATCCCAAGCTCAAAATTGACCTCGCCACTTAAAACCAAAGTATTAACAGCAAAACTGGCCTTCCTTACTAGCCTAGTCCCACTAACCTACCTCATCTATAATGACTTAACCATTACTACATACGAAACCCAATGATCAACAATCAGCACAACCACAATTCGCATTAGCTTCACGCTAGATATTTACTCCGCCTTCTTCTTACCTATCCTCCTTTTTGTTGTATGGTCTATCATAGAATTTACAGTACAATACATAGAGTCAGACATAAAAATTAGCACTTTCTTTAACCAGCTCACCACCTTCACCCTAATAATAATAATTCTTGTTACTGCCGAAAACCTCTTCCAATTTTTCATTGGTTGGGAAGGAGTGGGCATCATATCCTTTATACTAATTAACTGATGATCATTCCGATCAAACTCGAACAAAGCTGCCATGCAAGCCGTAATCTATAACCGCTTAGCAGACATTGGCCTAATTATCGCCCTGGCGTGAATGTCCACCAACAACCTGTCCCTAAGCATTAAAGGCATACAAACCACACCAGACATGGCCCTCATCCCCGCACTAGGATTACTTCTAGCAGCTGCTGGAAAATCTGCTCAATTCGGGTTCCACCCATGACTCCCCGCAGCAATAGAGGGTCCAACCCCCGTCTCAGCCTTACTGCACTCAAGCACTATAGTAGTGGCTGGAGTATTCCTACTCATCCGAACCTCAGACCTCCTATACAGCAACGAAACAGCAACTACGGCCTGCTTACTACTGGGGGCCTTTACATCCATACTAGCCGCCTCCTGTGCACTGACCCAAAATGACCTAAAAAAAATTATTGCCTACTCAACTACTAGCCAACTAGGCCTAATAATGACCTCCATTGGGTTAAAACAACCTGAACTAGCATTTATACACATCTCAACTCACGCATTCTTTAAAGCAATACTATTCCTATGCGCAGGAACAATCATCCACAGCCTAGACAACGAACAAGACATCCGAAAGATGGGAGGACTTAAAAAAGCGCTTCCCGCTACATCCTCCTGCCTGATTGTTGGCTCCCTCGCCCTCTCAGGAATACCATTTATGGCTGGCTTTTACTCAAAAGATGCCATCATTGAGTCAATCAATACCTCCAACGTAAACTCCCTGTCACTAGCCATAACCTTGATAGCAACCGTCTTCACCACACTTTACAGCCTACGCATGATCTACTATGTAGCCCTAAGCACCCCACGAATCCTGCCACTATCCGCCATCTCCGAAACTCCCCAGACAACCAACCCGATTCTACGACTAGCCATTGGAAGCATCACAGCCGGGCTCATAATTTCAACCACTATTCTACCACCAAATATTCCACAACTAACCATACCAACATCAGCCAAGCTAGCCGCACTAAGTATCCTAATCCTGGGACTACTAGTCGGATCAATCCTAATCACAGTAGCAGACCAACTTCCAAACTCTACCAAAGGCACCCAAAACCCCCTTATCTATAAAACCATCCACTCTTACTTCATTCTACACCACACCCTATCATCCCTAATCTTACAAATTAGCCAAAAATTATCAACCCACCTGATAGACCAAACACACTATGAAGCCTTGGGCCCTAAAACAATAACCTACCTACAAATATTAATGGCCAAGCTATTAACAAATATCCATAAAGCCCGAATTAACCCATACCTAAAAATCATCATCCTATCTACCACACTAATCTCCCTATTCTATTTCACCTCAATGAACGCAGAGCCCCTCGATGTCGCCCACGAACTAGAACCATAATGGTAAACAACACCACCAATAGAGCCCAGCCACTTAAAATGAGAAACCCCCAGCCACTTACATAAAACAACCCAACCCCTAAAAACTCATTACTCACATCACCACCCCAAGTCTCAACGGCATCAACAAAACACCCTAAAACCTCAGCTCACGCAGAGTCATATATATAATATCCACCAACGCCTAAGCCAGCCCCACAAACACAAGCCGACACCTTAGACCCCCCTGCTCCCCAGAACTCACAATATTTATCATCAGTGAACCCGACACAAAAAGCAAAAACCACCAACAAACCGCCCAAATAAATTAGTAGTACCACAAGCGGCATAAAACTTCCACCCCCTACTACCAATAATGCACTACCAAATATTGCAGCAAAAAGCAAACTAACCACCCCATAATGAATCGTCACCCCAGACGCCACTAACACCACGCTAATTATTATTAAACAACAAAGAAGAAAGAATGTAATTCCCATTATTCTCACTTGGACTATAGACCAAGACCTGGGGTACGAAAAACCCCTGTTGTATTTTCAACTATAAAAACTAACACTAAACCAAATGGCCCACCAACTACGAAAATCCCACCCACTTTTAAAACTAGTAAACCACTCTTTAATTGATTTACCCACGCCATCCAACATCTCCTACTGATGAAACTTTGGATCACTCCTTGGATTCACCCTATTAATCCAACTAGCATCGGGCATCCTACTAATAATGCACTTCCTGGCAGATGACTCTCTAGCTTTTATGTCTGTAGCTTACACTTCACGAGAAGTTTGATATGGTTGACTAATCCGAAGCCTCCATGCAAACGGAGCCTCCCTATTCTTCCTATGTATTTTCCTACACATTGGACGCGGAGTATACTACGGATCATACCTCAACGAAAACACATGAAACATCGGAGTACTGCTACTATTACTACTGATAGCAACTGCCTTCATAGGCTACGTATTACCATGAGGACAAATATCATTCTGAGGGGCAACCGTAATCACCAACCTAATATCAGCCATCCCGTACATGGGAGACACAATTGTAACCTGAATTTGAGGGGGACCATCAGTCAACAACGCAACCCTAACACGATTTACCACTTTACACTTCCTACTCCCATTTATCCTCATAGCCGCAGTAATCACACACCTCATCTTCCTCCACGAACGCGGATCATTCAACCCACTAGGACTAACCTCCAATGCCGACAAAATTCCATTCCACCCGTATTTCTCAGCAAAAGACGCCATAGGCATAGCTATAGCCACCATCTTATTAATAACCCTTACATTCTACTTCCCAAACCTATTAGGAGACCCAGAAAACTTTACCCCTGCCGACCCCATAAAAACACCAGACCACATTAAACCAGAATGATACTTCCTATTTGCCTACACAATCCTACGATCTATCCCAAACAAACTCACAGGAGTCCTTGCCATGTTCGCATCCATCCTAGTACTATTACTCCTACCTGCACTACACACATCAAAACGGCAATCAATAAGCCTACGCCCCCTGTCCCAACTCCTATTCTGAACCCTAATCGCAGATTTCTTTGTTCTCACATGAATCGGAGGACAACCAGTACAGGACCCATACACCTTAATTGGACAAATAGCCTCATTCATCTACTTCTTCATCATCCTTATCCTACTACCACTGGCTGGAATAATTGAAAACCTATTAATCAAACCCCTTCGGTACCGACCCTACGGACCATGAAAACTCCCCATTATACCAACATGAGGTGGTAGAATAACCCCACACACTCTTGTAGCTCAACCCCTAAAGCGCTGGCCTTGTAAGACAGAGATGGAATACACACACCTTCCCAAGAGTATCACACAACCATTCAAGAAGGCAGACATAACTCTACTCTTCCGGCCCCCAAAGCCGACATTCTTATTAAACTACTTCTTGAACTAAGTCAGTCATCGTAGCTTAACTCACAAAAGCATAACACTGAAAATGTTAATATGGACAAGGAGTCCCGAATGACAAACGGACTAACCAAAAACTACGAACACTATTACCTTTCCCCAGACAAAAAGATAATATGTACCACCCCCCAGCTATGTATTATAAGGCATTCATTTATTTGCCCCTAACACCCATCCATTAGTTCTTATTAATCAGCATCTCACGTGAAATCACCATCCATTGTATCCATACTAACTATTACTAGTCTCAAGCCCATACCTGGACACGGCTCACATTCATTGCTCTTCTTAGAGACCTCTGGTTATCACTCTCACGTACCCATCTTGCTATTGCCTGGACATTCTTTCCTCTTCTTAGAGGCCTCAACCCGCACCATATGGTTTCACTCATTCACGTCCGTGATCGCGGCATCTCCTTTTTCAATTGCTATTGGTTCTTTATTTTTTTGGGGAGATCTCATCCACTACCCGGGGGCTTATATCTAAGATCATCAAACTAA
>Crocodylus_niloticus|JF502245.1| Crocodylus niloticus mitochondrion, partial genome
CAAAGGTTTAGTCCTGACCTTATTATTAGCTACTGCTCAACTTACACATGCAAGCATCAACGCCCCAGTGAAAACACCCCAAATAGCCCAACTAAGGGACATGGAGCCGGCATCAGGCACATTAACACTATAGCCCACGACGCCTAGCCTGTGGCCACACCCCCACGGGATACAGCAGTGATTAACATTAAACCATAAGCGAAAGCTTGATTTAGTTAGAGCGTAGAGGGGCGGCCAATCTCCGTGCCAGCAGCCGCGGTTACACAGCTACAGCCCCAAGTTAATAAAAGCGGCGTAAATTGTGGCTAAGATTGAATCTACTAAGTTAAGGCGAAAAGCTTGTCAAGCCGTGAAAAGCTAAAAACTTGCCAAGAACACCAGTATTAACATAGCCTTAACCAACAAGACACACCCGAACCCACGAAAGCTGGGGTACAAACTAGGATTAGATACCCTACTATGCCCAGCCCTCAACAAAGGTGTACTAACTACACACTACACTCGCCAGGGGATTACGAGCAATTTGCTTAAAACTCAAAGGACTTGACGGTATTTCGAACCCACCTAGAGGAGCCTGTCCTATAATCGACAATACACGATCCACCCAACCACCTTTTGCCCTAAGCAGCCTGTATACCGCCGTCGCAAGCTTAGCCCATGAGGGACAAGAACCTAGCACAATAACTCACTTCTGAGCTAGTACGTCAGGTCAAGGTGCAGCCAATAAGTTGGTAGAGATGGGCTACATTTTCTACATCATAGAAATTAGTCACGGAGAGGCCTGTGAAACCAGGACTGTCAAAGACGGATTTAGCAGTAAATTAGGAGAAGAGTGCCTAATTGAAGATGGCCCCGGAATATGTACACACCGCCCGTCACCCTCCTCGAATTTAGCCCAATTTTTGCTACATAACGCACATAGAATTCAATGAGATGAGGAAAGTCGTAACAAGGTAAGCGTACCGGAAGGTGTGCTTGGAACATCAAAATGTAGCTTAAACCAAAGCATTCTGCTTACACCTGAAACATGTTTACTTAAATAAACCATTTTGATCAGCCCACTCTAGCCCTCAAAATCAGCCCCAATAAAGTTAACTACACTAAACCAAAACATTTTTATGCCCAAGTATCGGTGAGAGAAAAGACAGCAGGCGCGATAGAGACAGTACCGCAAGGGAAAGATGAAATAAAAGTTTAACACAAAAGTACAACACAGCAAAGATTAACCCTTTTACCTTTTGCATTATGGTTTAGCCAAACATAGTCGTGGCAAGGAGCACTAAAGTCACTTACACCCGAATCTGGGCGAGCTACTAGCCAGCAGAAGTAATACAGCACCAACCCATCTCTGTAGCAAAAGAGCGGGAAGACTGCCTAGTAGAAGTGAAAAGCCTAACGAGCCCAGTGATAGCTGGTTGCTTGGGAATAGAATATAAGTTCTACTGAAAACCTTCTGGTTCACCACGATAAAGGACAAAGAAAGCTTTCAAGCTATTTAATGGGGGTACAGCCCCATTAACACAGGACTCAACCTCTACCTAAGGGTAAAACTAATTCGCACTTTAAATGTAGGCTTTAAAGCAGCCAGCACAACGAAAGCGTCAAAGCTCGCACCAAAAAAATACCTACAACAAAATTAAACCCTACAGCACAACCAAGCCTTTCTAAAACATTAGAAGTGATTATGCTAAAATTAGTAATAAGAAACTTGATCTTCTCCTGAGCGCCAGCCTACACTACTCATGACATACTATTGGTAATTAACACCCTGCCCATCTACCACAAACATAAGGGCCACACACTGTTAACCCAACACAGGAGCGCAACAGGAAAGGCTAAACCCTGCAAAAGGAACTCGGCAAACAAAGATTCCGACTGTTTACCAAAAACACAGCCCCCAGCCAACCAAGTATTGGGGGTGATGCCTGCCCAATGACTTTAAGTTAAATGGCCGCGGTATCTACAACCGTGCGAAGGTAGCGTAATCATTTGTTCTTTAAATAAGGACCAGTATGAAAGGCTAAACGAGAATCTATCTGTCTCTTGCAGAAGGCCAGTGAAATTGATCTCCCTGTGCAAAAGCAGGGATGTCAACATTAGACGAGAAGACCCTGTGAAACTTTAAACCACTAAATCACAAAAATTGTAAAATATCACCCCAAGCGGGCTGACTACAATTAGCACACTGATTTAGCGTTTTCGGTTGGGGCGACCCCAAAATAAAAAAAACTTTCCAGGAAAACAGTAACATGACAACTACTGACCAAGACCAACACCACAAAGTGCTTAAATGTAATCAGATCCGGCACACGCCGATTCATGAACTAAGCTACTCCAGGGATAACAGCGCAATCCCCTTCAAGAGCCCATATCGACAGGGGGGTTTACGACCTCGATGTTGGATCAGGACATCCTAATGGTGTAACCGCTATTAACGGTTCGTTTGTTCAACGATTAAAGTCCTACGTGATCTGAGTTCAGACCGGAGCAATCCAGGTCGGTTTCTATCTATGAATGCGAACCTTTCTAGTACGAAAGGACCGAAAGAGCAAGGCCCATGCCACTAAAGTAAGCCTTACCTAAAGCTTAATGAAAACAACTAAATTAACAACCAGGACAATCACACCCCGCCTCAATACAAGAGCAAGCTGGGTTGGCAGAGCCTGGCTTAATGCAAAAGACCTAAGCCCTTTATCCAGAGATTCAAATTCTCTACCCAGCAATAAGTTTTTTAACAACCACGCCCATTCTTATCTACATCATCTCAGTCCTAATCGCAGTCGCATTCCTGACAGGACTAGAACGAAAAATCATTGGCTATATACAGCTGCGCAAAGGCCCTAACATTGTCGGCCCTCTTGGACTGCTACAGCCATTCGCCGACGGCCTCAAGCTTCTTATCAAAGAGCTAACACTGCCCCTACTCGCCACCCCTGCTTTATTTATTTTTTCCCCCGCAGTCGCCCTCATTTTATCCCTAATTATGTGGGCCCCCCTGCCCGTACCATTTTCTATCGCCAATCTAAACCTTGGCATGCTATTTTTATTAGCCATATCCAGCTTAGCAGTCTACTCACTACTGTGATCCGGATGAGCATCAAACTCTAAATACGCCCTAATAGGCGCCTTACGAGCGGTAGCCCAAACCATCTCCTACGAAGTCACATTAGCCATCATTGTTCTATCTATCGTCTTACTTAGCGGTGGATTTTCACTGCACGCACTAGCTGTAACCCAAGAGCCTATCTACTTGGCACTAACCACATGACCACTACTGATAATATGATATACCTCAACATTAGCAGAAACAAACCGCGCCCCATTTGACCTCACAGAAGGTGAATCAGAACTAGTATCTGGCTTCAACGTTGAGTACAGCGCAGGGCTGTTCACACTATTTTTTCTAGCTGAATACGCTAACATCCTACTAATAAACATTTTAACCACCATCCTCTTCCTAAACACAACAACAAACCTGCCAACACAAACACTATTCACCACTACCCTAATAAGTAAATCGATTCTACTGACCATCGGATTCCTATGAATCCGAGCATCATACCCACGATTCCGGTATGATCAACTGATACACCTGCTGTGAAAAAACTTCTTGCCAGCCACCCTGGCAATCTGCCTGTGACACTCGTCGTTCCCAGTGTCAACATTCGGTCTTCCAGTAGCAAGGATTCGTGCCTGAACGCCAAAGGGCTACTTTGATGAGGTAGAAAGTGGAGGTTTAAGTCCTCCCGAATCCTAGAGGAGCAGGGGTTGAACCTGCACAAAAGAATCCAAAATTCTTCCTACTTCCATTGTAGTATCCCCTAACAGAAGAGTAAGCTAACTGAAGCTATTGGGTCCATACCCCAACAATGAGGGGCAATCCTTCCTCTCCTAACTCATGCCCATCTTCCAACCCGCCATCTTAACCACACTAACTATTACAACACTCATTTTCCTATCCTCCACCCATCTAGTGCTTATGTGGGTGGCACTAGAACTTAGCACATTAGTAGTTCTGCCATTAATTGCCAATAAGTCGCACCCACGATCCATTGAAGCCTCCACAAAATACTTCCTCACACAAGCCACCGCTTCTGCCCTAATCATCTTCTCATGGACCTTAAACTATATCACAACCGGGGGCGGCCAAATTACAGAGGTAACAAACCAAACACTTACAACCATTACAGCCCTAGCCCTGTTTATCAAAATTGGATTAGTGCCATTCCACTTCTGAGTGCCCGAAACCATTCAAGGAATAACTCCAACCGCCTCCATCTTCCTACTTACCTGACAAAAACTAGGCCCACTAATTATATTATACCTAATGAGCCCACTAATTAATTTCGAAGTCCTCTCTGCAGTATCTATCCTATCCGCCACAGTTGCCGGCTGGCTTGGGCTTAATCAAACCCAAATCCGAAAACTAGTCGCATTCTCTTCAATCGCCCAAATAGCCTGGACCCTGGTGATTATTAAATACGCACCATCACTTACAATCCTAGCCTTCTACCTGTATTCAATCACAATCTCCACCACGCTTCTCACACTAGAAAAACTATCAACAACATCCATTAACAACCTCCTACTTTCGTTCCAAAAAGCCCCAATTACTTCCTTACTACTAATGGTCTCTTTATTGTCCCTATCAGGACTACCCCCACTAGCCGGCTTCCTACCAAAATGACTAACAATCGACCAGCTCGTAGCAGAGGGGGCAATCTGAGTCGCATTCACAATACTCATAGCCTCTCTTCTAAGCCTTTTCTTTTACCTCCGACTATGATACAACTCCGCATCCACCCTTCCCCCAAACACTGCTAATACCCAACGACTATGACGCAAACCAGTTCAACAAACCAACCTCACAATCAACTCCCTAGCTATAGCCGCCCTCACCCTAATCCTAGCAGCCACCATAATAAAAGCCATTACAAAACAAGAGACCTATTAAAAGAAATTAGGTTCAATCTTCAAGCCAAGGGCCTTCAAAGCCCTAGATAGGAGTTAACAATCTCCTATTTCTTGAGTAAGGTTTATAGGGTTTTATCCTATATCTTCTGAATGCAAATCATAAACTTTTATTAAGCTAAAACCTCACTAGGCAAATGGGCCTCGATCCCATAAATTATTAGTTAACAGCTAATTACTCTAACCGGCTAGTTTTTACCTAAATCTTAAGCCCAGGTACAATTTAAAGTACATCTACGAGTTTGCAGTTCGTCGTGAATTTCACTACAGAGCCTGGTAAAAAGAGGATTTGAACCTCTGTAAATAGGTTTACAGCCCACTGCCATCACACTCGGCCATTTTACCAGTGAATATTAATCGTTGACTTTTTTCCACTAACCACAAAGATATCGGCACCTTGTATTTTATTTTCGGCGCCTGAGCCGGAATAGTAGGCACAGCCATAAGCCTATTAATCCGAACAGAGCTCAGCCAGCCAGGCCCCTTCATAGGAGATGACCAAATTTACAATGTTATTGTTACAGCACATGCCTTTATCATAATTTTCTTTATAGTTATACCAATTATGATCGGAGGATTTGGGAATTGACTACTCCCATTAATAATTGGAGCACCCGACATAGCATTCCCTCGCATAAACAACATAAGCTTCTGATTGCTACCCCCATCATTTACCCTACTTCTCTTTTCCGCCTTTATTGAAACTGGGGCTGGCACCGGATGAACAGTCTACCCGCCGCTAGCTGGAAACCTAGCCCACGCCGGACCATCAGTAGACCTCACTATTTTCTCCCTTCACCTTGCTGGGGTGTCATCCATCCTTGGAGCAATTAACTTTATCACCACGGCTATCAACATAAAACCACCAGCAATGTCACAACAACAAACGCCCCTTTTTGTGTGATCTGTTCTGGTTACAGCTGTCCTCCTACTGCTCTCACTACCCGTCCTAGCTGCAGGAATTACTATACTACTAACTGATCGAAACTTGAACACCACCTTCTTTGACCCCGCAGGAGGAGGAGACCCAATCCTATACCAACACCTCTTCTGATTTTTCGGCCACCCAGAGGTATATATCCTTATCCTACCAGGGTTTGGAATAATCTCCCACGTAATTACCTTCTACTCAAGCAAAAAAGAACCATTTGGTTATATAGGAATAGTCTGAGCCATAATGTCAATCGGCTTCCTTGGCTTCATTGTCTGAGCCCACCATATATTTACAGTAGGAATAGATGTTGACACTCGAGCATATTTCACATCCGCCACAATAATTATCGCCATCCCCACTGGTGTAAAAGTATTCAGTTGATTAGCCACTATTTACGGAGGAGTAGTAAAATGACAAGCCCCCATACTCTGAGCACTCGGCTTCATTTTCTTATTCACAGTCGGAGGACTTACAGGAATTGTACTAGCTAACTCGTCACTAGACATTATTCTCCACGATACCTACTACGTAGTAGCCCACTTCCACTATGTGCTATCTATGGGAGCAGTATTCGCCATCATAAGCGGATTCACCCACTGATTCCCATTATTTACAGGATTCACCCTACACAGCACATGAACAAAAATTCAATTCATAATTATGTTTACAGGCGTAAACCTAACCTTCTTCCCACAGCACTTCCTAGGCCTATCAGGAATACCACGACGATATTCAGACTACCCGGATGCATATGCCTTCTGAAATATAATTTCCTCGATTGGGTCATTAATCTCCATAGTGTCAGTTATCCTACTCACATTTATTGTATGAGAAGCATTTTCATCAAAACGAAAAGTTCAAGTACCTGAAATAGCAAGCACAAATGTAGAATGACTAAATAATTGTCCACCATCATACCACACCTACGAAGAGCCGGTCTTTGTTCAAGTACAGCCAAAACTAACGTAAGCACAACCACACCCTAATGCCAAGGACAGGGGGAATTGAACCCCCACCATTTGGTTTCAAGCCAACCGCAATACGACATGCTCTGTCCTTCAAGAAGAGTTAGTATACACATATTACCCGCCCTTGTCAAGGGCGAAATATAGGATCAGAACCCTTTACTCTTCTATGGCAAATCCAATACACCTAGGACTCCAAGATGCAATATCCCCATTAATAGAAGAGCTCCTCTATTTTCATGACCACACACTAATAATTATTTTTCTAATCAGCATGTTTGTACTTTATACAATCTCAGTTCTACTGCTAACAAACCTGTACCACACAAATGCAACAGATGTACAAGAAATAGAAATAATCTGAACCATTCTGCCAGCCCTAATCCTAATTACCATCGCCCTTCCATCTCTACGCACACTATACCTCATAGACGAAACCACCAACCCCTGCCTAACCATTAAAGTCATCGGACATCAGTGATATTGAACATATGAATATACAGACTTTTCACAACTAGAGTTTGACTCTTATATATTACCAACACAAGACCTGCCCCAAGGTCATTTCCGCCTCTTAGAAGTAGACCACCGCATGATTGTCCCAACAAACTCAAGCACCCGAACATTAATCACAGCTGAAGACGTCCTACACTCATGAGCGGTACCCTCCTTAGGAATCAAAATAGACGCAGTGCCAGGACGACTAAATCAAACCTCACTAACATCCCCCAACCCTGGAGTTTTCTATGGCCAATGCTCTGAAATCTGCGGGGCAAACCATAGTTTCATGCCTATTGTCGTAGAAGCTGTACCAATACAGCACTTCCAAAGCTGATTAAAAACAAACTCATAATCACTAAGAAGCTAAACCGGCCAAAGCCCTAGCCTTTTAAGCTAGCATTGGGGACCACGCCAACCCCCTTAGTGACATGCCACAATTAAACCCAGAACCCTGATTAATGATCTCATCCATTACATGGCTAGTATTCGTTATTACTTTACAGCCAAAAATTGCCTCCATAAAATTCATAAATAACCCAAGCAATCCAAACCAAAAAACCACTAAAACATGACCCTGGCCACAAATCTAAATCTATTTGACCAATTCTTAGTGCCTAAACTATTTGGCATATCACTATTAATCCCAGCCATACTGCTAACAACACTGCTAATTTATAACCCGCAAGACCGCTGGCTATCAAACCCTTTAACAACCCTACAAGCCTGACTAATTGCAAAAACCACCAAACAAATCATATCCCCAGTAAACAAACCAGGACATAAGTGATCATTAATACTGATCTCACTACTAACAATGCTTATTCTAAACAACCTTTTAGGCCTTCTCCCATATACATTTACACCAACAACCCAACTGTCTATAAACATAGCCCTGGCCCTACCACTATGACTGGCGACAGTACTAATTGGCCTACGAAACAAACCGGCTTCTTCACTAGCCCACCTCCTGCCAGAAGGGACCCCAACACCCCTTATCCCAATCTTAATCTTAATCGAGACAATCAGCCTGCTCATCCGACCAATCGCACTCGCCGTGCGGCTTACAGCCAACCTCACCGCAGGACATCTTCTGATACACCTAATCTCTACTGCGGCACTCAACCTAGTGACAACTTCCACACTACTTGCCGGACTTACCCTATCCATCCTAGCCCTGTTAATACTCCTAGAAATTGCAGTAGCAATGATCCAGGCATATGTATTTACTCTACTACTCTCACTATACCTACAAGAAAACGTATAATGACCCACCAAATACACCTATTTCACATAGTCAACCCAAGCCCGTGACCAATTTTAGGGGCTATAGCTGCCATAACACTAACAGCCGGATTAGTCCTATGATTCCACTGTAATCTAAACCTAGTTTTACTCATAGGACTAATCTCAACCTTACTGATTATATTTCAATGATGACGAGACGTCGTCCGAGAAAGCACCTACTTAGGCCACCATACCCCGCCAGTCCAAAAAGGCCTACGATACGGTATAATCCTCTTTATCACCTCAGAAGTCTTCTTCTTCCTCGGGTTCTTTTGAGCGTTCTATCACTCAAGCTTGGCTCCAACCCCAGAACTGGGGGGACAATGGCCGCCAACCGGAATTACCACACTAGACCCATTCGAAGTTCCACTCCTCAACACAGCAGTTCTACTAGCCTCTGGGGTTACAGTGACATGGGCCCACCACAGCCTAATGGAAGCCAACCGAGCACCCGCCATCCACGCCTTAACTCTCACAATTATTCTAGGGCTATACTTCACTGCTCTTCAAGCAATAGAATATTACGAAGCCCCATTCACCATCGCAGACAGCAGCTATGGCTCAACCTTCTTTGTTGCCACGGGCTTTCACGGCCTACATGTCATTATTGGCTCAACATTCCTAATGACCTGCCTATATCGACAAATCATACACCACTTCACCTCAAATCACCATTTCGGCTTCGAAGCCGCCGCTTGATATTGACATTTCGTAGATGTAGTCTGACTGTTCCTATACATCTCAATCTATTGATGAGGCTCCTGCTCTTCTAGTATTGACAATACAAATGACTTCCAATCATTAAACCCTGGTATCAGCCTCAGGGAAGAGCAATAAACCTTCTTACTGCATTCATATTAGCCACAGCCACTGCAGTAGCCGTAATTACCCTAAACCTACTGATATCGGAAATGGCCCCAGACCCAGAAAAACTCTCACCATACGAGTGCGGATTCGACCCCCTAGGGTCCGCCCGCCTGCCACTATCTATCCGCTTTTTCATGGTCGCTATCCTATTCCTACTATTTGACCTAGAAATCGCCATCCTACTACCACTAGCATGGGCCCTTCAACTCACAAACCTGATCAAAAGTGTCACATGGGCCATCATTGTCTTCTTACTCATATTTGCAGGTCTAACATACGAATGATTACAGGGCGGACTAGAATGGGCAGAATAGCCCTTAACCAAAGGAGCTAGTCCAAGCCAAGACTTCTAGCTTCGGCCTAGAAAATCATGACCAACTTCATGGCTCCCTATTGACCTCCCCCACTAATCTACTGTTCACCCTTTCTTTCATCATCTTCACCATTGGGTTCACCTTCCGTCACACTCATCTCCTCTCAGCCCTATTATGCCTGGAAGGCATGATGTTGTCGGTGTTTCTATTAATGGCAACATGATCTATAAACTCAAACATCTCATCGTTCATCCTGCCTTTAACAGTCCTAACACTATCAGCCTGTGAAGCCGGCATTGGCCTCGCCCTACTGATCGCCTCAGCCCGAACACATAATACAGCCAACCTCAAAAACCTAAACCTACTCCAATGTTAAAAATCATTGTACCAACAATAATACTAATCCCATCAACCTGCTTAACAACCGCAAAAAACACCTGACTATCACCGACAGCCTACTCAGCAGTTATTATTATCCTAGGCATACTTGTCTTAAACCCCGGGGATATTCTGATAAATACTAGCGGTTTATTACTAGGAAGCGACCAAATCTCAACACCCCTACTTATATTATCCTGCTGACTACTACCATTAATATTTATGGCCAGCCAAAGTTCCATGTCACACGACCCAGCCCAGCAAAAACGACTATTTATTACGGCCCTAGCCCTCCTGCAATTAGCCCTAATATTAGTATTCATGGCCTTAGACCTAATATTATTTTACACCGCCTTTGAAGCAACCCTCATTCCCACCCTAATAGTAATCGCCCGATGGGGCTCCCAAACAGAACGGCTTGGAGCCGGACTATACTTCCTCCTATACACCATCACTAGCTCCATACCGCTCCTAATTGCACTTCTATGGGTATATAACATAAAAGGAACTACATCCATCACACTCTTACAACTATTGCCCCAAATAACCCTAATATTCTGAACAAGCACACTACTATGAGTCTCCCTTATATTAGCCTTCCTAGTAAAAATCCCAATTTACGGCCTTCACCTCTGGCTACCAAAAGCCCACGTAGAAGCCCCCATTGCCGGATCCATGGTTCTTGCAGCGATCCTATTAAAACTTGGGGGCTATGGCCTGCTACGAATTACAAACACACTAACTGAACAAGCCACATTCTCCTACATCCTGCCCCTAACAGTAGCACTATGAGGTGCACTCATAACTGGCATAATCTGCTTACGACAAACAGACTTAAAATCCCTAATTGCCTACTCCTCAGTAAGCCACATAGGATTAATAACAAGCTCAATCCTCACTCGCAATCAACTAGCCCCCTCAGGCTCAATAATTATAATAGTAGCCCACGGCCTTACATCCTCAATACTATTCTGCTTGGCAAATATTACTTACGAACGAACACACTCACGAACCCTGCTACTAACGCAAGGAGTACAACTCACCACCCCAATCATGACATCCTGATGGCTTCTGGCCTGCTTAACAAACATAGCACTCCCCCCAACAATTAACTTTATTGGAGAACTCACCCTTATAGTATCACTATTTGACTGAGCGGACATTACTATTTTTCTAACGGGACTAAGCGCATTCATCACCTCGATTTACACCCTACACATATTCTCCTCCACCCAGCAAGGAACCCTACCAAACCACATTATTACGATAAGCCCAGCCCAAACGCGAGAACATCTACTAATAGCGCTACACTCTGCACCATCAATTGCTTTGATTATTGTCCCCCAACTGATGTATTACCAATAAACCACAACAACTAACGAAAGCACACCAACCATGAGAGTGCCTACAAGAACTGCTAACTCTGTCCCCCGGATTTAATCACCCGGCTCTCATATTACACAATAGTGACCCGTAGATATAGTTTAAACAAAACGTTAGAATGTGGACCTAAAAACAGGAACTCACTTACTCCTTATCTACCAGCACACAGCTTACCACAAATACTACAAAGCTTTTAATGGATAACAGTGTTCCATCGGCTTTAGGAGCCGAGCATCTTGGTGCAACTCCAAGTGAAAGCAACCATAACACAGCCCTCAGCCTTAATTATTATACTTTTCCTGCTGCCCCTAGCAATCTTAACACTCCCAATACTAATCCCAAGCTCAAAATTGACCTCGCCACTTAGCACCAAAGTATTAATAGCAAAACTAGCCTTCCTTACTAGCCTAATCCCACTGACCTATCTCATCTACAATGACCTAACCATTACTACATACGAAACCCGGTGATCAGAAATTAGCACAACCACAATTCGCATTAGCTTCACGCTAGACATTTACTCCACCTTCTTCTTACCAATCCTCCTTTTTGTCGTATGGTCCATCATAGAATTTACAGTACAATACATGGAGTCAGACATAAAAATTAACACTTTCTTTAACCAACTCACCACCTTCACCCTAATAATAATAATTCTTGTGACTGCTGAAAACCTCTTCCAATTTTTCATCGGCTGAGAAGGAGTGGGCATCATATCCTTTATGCTAATTAACTGGTGATCATTCCGATCAAACTCGAACAAAGCTGCCATGCAAGCCGTAATCTATAACCGCTTAGCAGACATTGGCCTAGTTATCACCCTGGCATGAATAGTCATCAACAACCTGTCCTTAAGTATTAAAAGCATACAAATCACACCAGACATGGCCCTCATCCCCGCACTCGGGCTGCTTCTAGCAGCTGCCGGAAAATCTGCTCAATTCGGATTCCACCCATGACTCCCCGCAGCAATAGAGGGTCCAACCCCCGTCTCAGCCTTACTGCACTCAAGTACTATAGTAGTAGCCGGAGTATTCCTACTCATCCGAACCTCAGACCTCCTATATAGCAGCGAAACAGCAACTACAGCCTGCCTACTACTAGGGGCCTTTACATCCATACTAGCCGCCTCCTGCGCACTAACCCAGAATGACCTAAAAAAAATTATTGCCTACTCAACTACTAGCCAGCTAGGCCTAATAATGACCTCCATCGGGTTAAAACAACCTGAGCTCGCATTCATACACATCTCAACACACGCATTCTTTAAAGCAATGCTATTCCTATGCGCAGGGACAATTATCCACAGCCTAGACAACGAACAAGACATCCGAAAGATGGGGGGACTCAAAAAAGCGCTTCCTACTACATCCTCCTGCTTAATTATTGGCTCCCTTGCCCTCTCAGGAATACCATTTATGGCTGGCTTTTACTCAAAAGACGCCATCATCGAGTCAATCAACACCTCCAACGTAAACTCCCTATCACTAGCCATGACCCTAGTGGCAACCACCTTCACCACACTTTACAGCCTGCGTATGATCTACTATGTGGCCCTAAGCACCCCACGAATCCTACCACTATCCGCCATCTCCGAAACCCATCAGACAACCAACCCAATTCTACGGCTGGCCATTGGAAGCATCGCAGCCGGACTCATAATTTCAACCACTATTTTACCGCCAAATATTCCACAACTGACCATGCCAACATCAACCAAGCTGGCCGCACTAAGTATCCTAGTCCTAGGATTACTAGTCGGCTCAATCCTAATCACAGTAGCAGACCAACTTCCCAGCTCCACCAAGGGCACCCAAAACCCCCTTATCTCTAAGATTATCCACTCTTACTTCATTCTACACCACACCCTATCATCCATAGTCTTACAAATTAGCCAAAAATTATCAACCCACCTGATAGACCAAACACACTATGAAGCCTTGGGCCCTAAAACAATAACCTACCTACAAATACTAATAGCCAAGCTATTAACTAGCCTCCATAAAGCCCGAATTAACCCGTACTTAAAAATCATTATCCTATCCATCATATTAATCACCCTATTCTACTTCACCTCAATGAACGCAGGGCCCCTCGACGCCGCCCACGAACTAGAATCATAATAGTAAACAATACCACCAATAAGGCTCAACCACTTAAAATGAGAAACCCCCAGCCACTCATATAAAACAGCCCAACCCCTAAAAACTCATTACTAACATCACCACTCCAGGTCTCAACGACATCAACAAAACACCCTAAAACCTCAGCTCACGCAGAGTCATATATATAATATCCACCAACGCCTAAGCCAGCCCCACAAACACAAGCCGACACCTTAGACCCCCCTGCTCCCCAGAACTCACAATATTTATCATCAGTGAACCCCACACAAAAAGCAAAAACCACCAACAAGCCGCCCAAATAAATTAGTAGTACCACAAGCGGCATAAAACTTCCACCCCCTACTACTAACAATGCACTGCCAAATATTGCAGCAAAAAGCAAACTAACCACCCCATAGTGGATCGTCACCCCAGACGCCACTAACACCACACTAATTATCATTAAACAACAAATAAGAAAAAATGTAATTCCCATTATTCTCACTTGGACTTTAGACCAAGACCTGGGGCACGAAAAACCCCTGTTGTACTTTCAACTATAAAAACCAACGTTAAACCAAATGACCCACCAACTACGAAAATCCCACCCACTTTTAAAACTAGTAAACCACTCTTTAATTGACCTACCCACGCCATCCAACATCTCCTACTGATGAAACTTTGGATCACTTCTTGGATTCACCCTATTAGTCCAGCTGGCGTCGGGCATCCTACTAATAATGCATTTCCTAGCAGATGACTCTCTAGCTTTTATATCTGTCGCTTATACTTCACGAGAAGTTTGATATGGCTGACTAATTCGAAGCCTCCATGCAAACGGAGCCTCCCTATTCTTCCTGTGTATTTTCCTACACATTGGACGCGGAGTGTACTACGGATCATACCTCAACGAAAATACATGAAACATCGGAGTGCTACTACTGCTACTACTGATAGCAACTGCCTTCATAGGCTACGTCCTACCATGGGGACAGATATCATTYTGAGGGGCAACCGTAATCACCAACCTAATATCAGCCATCCCATACGTGGGGAACACAATTGTAACCTGAATTTGAGGAGGACCATCAGTCAACAGCGCAACCCTAACACGATTCACCACTTTGCACTTCCTACTACCATTTATCCTCCTGGCCGCAGTTATCACACACCTCATCTTCCTTCACGAACGCGGATCATTCAACCCACTAGGACTGACCTCCAACGCCGACAAAGTTCCGTTCCACCCGTATTTCTCAGCAAAAGACGCCATAGGCATAGCTATAGCCGCCGTCCTGTTAACAACCCTTACATTCTACTTCCCAAACCTATTAGGAGACCCAGAAAACTTTACCCCTGCCGACCCCATAAAAACACCGGACCACATTAAACCAGAATGATACTTCCTATTTGCCTACACAATCCTACGATCTATCCCAAACAAACTCACAGGAGTCCTTGCCATGTTCGCATCCATCCTAGTACTATTACTCCTACCTACACTACACACATCAAAACGGCAATCAATAAGCCTACGCCCCCTATCCCAACTCCTATTCTGAGCCCTAATCGCAGATTTCTTTATTCTTACATGAATCGGAGGACAACCAGTACAGGACCCCTACATCCTAATTGGACAAGTAGCCTCCTTCATATACTTCTTCACCATCCTTATCCTATTACCACTAGCTGGAATAATTGAAAACCTATTAATCAAACCCCTTCGGTACCGACCCTACGGACCATGAAAACTCCCCATTATACCAACATGGGGCAGTAGAATAACCCCCCACACTCTTGTAGCTCAACCCCAAAGCGCTGGCCTTGTAAGACAGAGATGGAACAAACACACCTTCCCAAGAGTATCACACAGCCCCTCAAGAAGGTAGACATAACTCTACTCCTCCGGCCCCCAAAGCCGACATTCTTATTAAACTACTTCTTGAGCTAAATCAGTCATCGTAGCTTAACTCACAAAAGCGTAACACTGAAAATGTTAATATGGACAAGGAGTCCCGAATGACAAACGGACCAACCAAAAACCACGAACACCATTACTTTTCCCCAAACAAAAAGATAATATGTACCACCCCCCCAGCTATGTATTATAAGGCATTCATTTATCTGCCCCTAACACCCATCCACTAGTTCTTATTAATCAGCATCTCACGTGAAATCATCATCCATTGTATCCATACTAACTATTACTAGTCTCAAGCCCATACCTGGACACGGTTCACATTTATTGCTCTTCTTAGAGACCTCTGGTTATCACTCTCACGTACCCATCTTGCTATTGCCTGGACATTCTTTCCTCTTCTTAGAGGCCTCAACCCGCACCATATGGCTTCACTCATTCACGTCCGTGATCGCGGCATCCTCTTTTTCAATTGCTATTGGTTCTTTATTTTTTTGGGGAGATCTCATCCACTACCCGGGGGCTTATATCTAAGATCATTAAATCAA
>Crocodylus_acutus|HM636894.1| Crocodylus acutus mitochondrion, complete genome
CAAAGGTTTAGTCCTGACCTTATTATTAGCTACTGCTCAACTTACACATGCAAGCATCAACGCCCCAGTGAGAACACCCTAAATAGCCCAACTAATGGACACGGAGGCGGCATCAGGCACATTAACACTATAGCCCACGACGCCTAGCCTATGGCCACACCCCCACGGGATACAGCAGTGATTAACATTAAACCATGAGCGAAAGCTTGATTTAGTTAGAGCATAAAGGGGCGGCCAATCTCCGTGCCAGCAGCCGCGGTTACACAGCTACAGCCCCAAGTTAATAAAAGCGGCGTAAATTGTGGCTAAGATTAAATCTACTAAGTTAAGGCGAAAAGCTTGTCAAGCCGTGAAAAGCTAAAAACCTGCCAAGAACACCAGTATCAACATAGCCTTAACCAACAAGACACACCCGAACCCACGAAAGCTGGGGTACAAACTAGGATTAGATACCCTACTATGCCCAGCCCTCAACAAAGGTGTACTAACTACACACTACACTCGCCAGGGGATTACGAGCAACTTGCTTAAAACCCAAAGGACTTGACGGTATTTCGAACCCACCTAGAGGAGCCTGTCCTATAATCGACAATACACGATCCACCCAACCACCTTTTGCCCTAAGCAGCCTGTATACCGCCGTCGCAAGCTTAGCCCATGAGGGACAAGAACCTAGCACAATAACTCACTTCTGAGCTAGTACGTCAGGTCAAGGTGCAGCCAATAAGTTGGTAGAGATGGGCTACATTTTCTACATCATAGAAATTGGTCACGGAGAGGCCTGTGAAACCAGGACTGTCAAAGACGGATTTAGCAGTAAATTAAGAGAAGAGTGCCTAATTGAAGATGGCCCCGGAATATGTACACACCGCCCGTCACCCTCCTCGAATTTAACCCAGCTTTTGCTACATAACGCACATAGAATTCAATGAGATGAGGAAAGTCGTAACAAGGTAAGCGTACCGGAAGGTGTGCTTGGAACATCAAAATGTAGCTTAAACCAAAGCATTCTGCTTACACCTGAAACATGTTTACTTAAATAAACCATTTTGATCAACCCGCTCTAGCCCTAAAAATCAACCCCAATAAAATTAACTACACTAAACCAAAACATTTTTATGCCTAAGTATCGGTGAGAGAAAGGACAATAGGCGCGATAGAGATAGTACCGCAAGGGAAAGATGAAATAAAAGTTTAATACAAAAGTACAACACAGCAAAGATTAACCCTTTTACCTTTTGCATTATGGTTTAGCCAAACATAGTCGTGGCAAGGAGCACTAAAGTCACTTACACCCGAATCTGGGCGAGCTACTAGCCAGCAGAAGTAATACAGCACCAACCCGTCTCTGTAGCAAAAGAGTGGGAAGACTGCCTAGTAGAAGTGAAAAGCCTAACGAGCCCAGTGATAGCTGGTTGCTTGGGAATAGAATATAAGTTCTACTGAAAACCTTCTGTTTCACCAAGACAAAGGACAAAGAAAGTTTTCAAGCTATTTAATGGGGGTACAGCCCCATTAACACAGGACTCAACCTCTACCTAAGGGTAAAACTAACCCGCACTTTAAATGTAGGCTTTAAAGCAGCCAGCACAACGAAAGCGTCAAAGCTCGCACCAAAAAAATACCTACAACAAAATTAAACCCTACAGCACAACCAAGCCTTTCTAAAACATTAGAAGAGACTATGCTAAAATTAGTAATAAGAAACTTGATCTTCTCCTGAGCGCCAGCCTACACTACTCATGACATACTATTGGTAATTAACACCATGCCCATCTACCACAAACATAAGGGCCACACACTGTTAACCCAACACAGGAGCGCAACAGGAAAGGCTAAACCCTGCAAAAGGAACTCGGCAAACAAAGATTCCGACTGTTTACCAAAAACACAGCCCCCAGCCAGCCAAGTATTGGGGGTGATGCCTGCCCAATGACTTTAAGTTAAATGGCCGCGGTATCTACAACCGTGCGAAGGTAGCGTAATCATTTGTTCTTTAAATAAGGACCAGTATGAAAGGCTAAACGAGAATCTATCTGTCTCTTGCAGAAGGCCAGTGAAATTGATCTCCCTGTGCAAAAGCAGGGATGTCAACATTAGACGAGAAGACCCTGTGAAACTTTAAACCACTAAATCACAAAAAATTGTAAAATATCACCCCAAGCGGGCTGACTACAATTAGCACATTGATTTAGCGTTTTCGGTTGGGGCGACCCCAAAATAAAAAAAACTTTCCAGGAAAACAGTAACATGACAATTACTGACCAAGACCCACACCACAAAGTGCTTAAATGTAATCAGACCCGGCACACGCCGATTCATGAACTAAGCTACTCCAGGGATAACAGCGCAATCCCCTTCAAGAGCCCCTATCGACAAGGGGGTTTACGACCTCGATGTTGGATCAGGACATCCTAATGGTGTAACCGCTATTAACGGTTCGTTTGTTCAACGATTAAAGTCCTACGTGATCTGAGTTCAGACCGGAGCAATCCAGGTCGGTTTCTATCTATGAATGCGAACCTTTCTAGTACGAAAGGACCGAAAGAGCAAGGCCCATGCCATTAAAGTAAGCCTTACCTAAAGCTTAATGAAAACAACTAAATTAACAACCAGGACAATCACACCCCGCCTCAATACAAGAGCAAGCTGGGTTGGCAGAGCCTGGCTTAATGCAAAAGACCTAAGCCCTTTACCCAGAGATTCAAATTCTCTACCCAGCAATAAGTTTTTTAACAATCACGCCCATTCTTATCTACATCATCTCAGTCCTAATCGCAGTTGCATTCCTAACGGGACTAGAACGAAAAATCATTGGCTATATACAACTACGTAAAGGCCCTAACATTGTCGGCCCCCTTGGACTACTGCAGCCATTCGCCGACGGCCTCAAGCTTATTATCAAAGAGCTAACACTGCCCCTACTCGCCACCCCTGCTTTATTTATTTTATCACCCGCAGTCGCCCTCGTTTTATCCCTAATTATATGAACCCCCCTGCCCGTACCATTTTCTATCGCCAATCTAAACCTTGGCATGCTATTTTTATTAGCCATATCCAGCTTAGCAGTCTATTCACTACTATGATCAGGATGAGCATCAAACTCTAAATACGCCCTAATAGGCGCCTTACGGGCAGTAGCCCAAACCATCTCCTACGAAGTCACATTGGCCATCATTGTCTTATCTGTTATTTTACTTAGTGGTGGATTTTCACTACACGCACTAGCTGTAACCCAAGAACCCATCTACCTGGCACTAACCACATGACCACTGCTGATAATATGATATACCTCAACATTAGCAGAAACAAACCGCGCCCCGTTTGACCTCACAGAAGGTGAGTCAGAACTAGTATCTGGCTTCAATGTTGAGTACAGCGCAGGGCTATTCACACTATTTTTTCTAGCTGAATACGCTAACATCCTGCTAATAAACATTTTAACCACGATCCTATTCCTAAACACAACAATAAACCTGCCAACACAAACATTATTCACCACCGCCCTAATAAGCAAATCGATTCTATTGACCATCGGGTTCCTATGAATCCGAGCATCATACCCACGATTCCGGTATGATCAATTAATACACCTACTGTGAAAAAACTTCTTGCCAGCCACCCTGGCAATCTGCCTGTGACACTCATCGTTCCCAGTGTCAACATTCGGTCTTCCAGTAGCAAGGATTCGTGCCTGAACGCCAAAGGGCTACTTTGATGAGGTAGAAAGTGGAGGTTAAAATCCTCCCGAATCCTAGAGGAGCAGGGGTTGAACCTGCACAAAAGAATCCAAAATTCTTCCTACTTCCATTGTAGTATCCCCTAACAGAAGAGTAAGCTAACTGAAGCTATTGGGTCCATACCCCAACAATGAGGGGCAATCCTTCCTCTCCTAACTCATGCCCATCTTCCAACCCGTTATCCTAACTACACTAACTATTACAACACTCATTTTCCTATCCTCCACCCACCTAGTGCTCATATGAGTAGCACTAGAACTTAGCACACTAGTAGTTCTGCCATTAATTGCCAATAAATCGCACCCACGATCCATTGAAGCCTCCACAAAATACTTCCTCACACAGGCCACCGCTTCTGCCCTAATCATCTTCGCATGAACCTTAAACTATATCACAACCGGGGGCGGCCAAATTACAGAAATAACAAACCAAACACTTACAACCATTACTGCCCTAGCCCTGTTTATTAAAATTGGATTAGTGCCATTCCATTTCTGAGTGCCCGAAACCATCCAAGGAATAACCCCAACCGCCTCCATCTTCCTACTTACCTGACAAAAACTAGGCCCACTAATTATATTATACCTAATGAGCCCGCTAATTAATCTCGGGGTCCTCTCTGCAGTATCTATCCTATCCGCCACAATTGCCGGCTGACTTGGGCTTAACCAAACCCAAATCCGAAAACTAGTAGCATTCTCTTCGATTGCCCAAATAGCCTGAACCCTAGTGATTATTAAATACGCACCACCACTTACAATCTTAGCCTTCTATCTGTATTCAATCACAATTTCCACCACACTTCTCACACTAGAAAAACTATCAACAACATCCATTAACAGCCTCCTACTTTCGTTCCAAAAAGCCCCAATTACTTCCTTACTGCTGATGGTCTCTTTATTATCCCTATCAGGACTACCCCCACTAGCCGGCTTCCTACCAAAATGACTAACAATTGACCAGCTCGTGGCAGAGGGAGCAATTTGAGTCGCATTCACAATACTCATGGCCTCTCTTCTAAGCCTTTTCTTTTACCTCCGACTATGATACAACTCCGCATCCACCCTCCCCCCAAACACTGCCAATACCCAACGACTATGACGCAAACCAGTTCAACAAACCAACCTCACGATCAACTCCATAGCTATGGCCACCCTCACCCTAATCCTAGCAGCCACCATAATAAAAGCCATTACAAAACAAGAGGCCTATTAAAAGAAATTAGGTTCAATCTTCAAGCCAAGGGCCTTCAAAGCCCTAGATAGGAGTTAGCAATCTCCTATTTCTTGAGTAAGGTTTATAGGGTTTTATCCTATATCTTCTGAATGCAAATCATAAACTTTCATTAAGCTAAAACCTCACTAGGCAAATGGGCCTCGATCCCATAAATTATTAGTTAACAGCTAATTACTATAACCGGCTAGTTTTTACCTAAATCTTAAGCCCAGGTACAATTTAAAATACATCTACGAGTTTGCAGTTCGTCGTGAATTTCACTACAAGGCCTGGTAAAAAGAGGATTTGAACCTCTGTAAATAGGTTTACAGCCCACTGCCATCACACTCGGCCATTCTACCAGTGAATATTAACCGTTGACTTTTTTCCACTAACCACAAAGATATCGGCACCTTGTATTTTATTTTCGGCGCCTGAGCCGGAATAGTAGGCACAGCCATAAGCCTATTAATCCGAACAGAGCTCAGCCAGCCAGGTCCCTTCATAGGAGATGACCAAATTTACAACGTTATTGTTACAGCACATGCCTTTATCATAATTTTCTTTATAGTTATACCAATTATGATCGGAGGATTTGGAAACTGACTACTCCCATTAATAATCGGGGCACCCGACATAGCATTCCCTCGCATAAACAACATAAGCTTCTGATTGCTGCCCCCATCATTTACCCTACTTCTCTTTTCAGCCTTTATTGAAACTGGGGCTGGCACCGGATGAACAGTCTACCCACCACTAGCTGGAAACCTAGCCCACGCCGGACCATCAGTAGACCTCACTATCTTCTCCCTTCACCTTGCTGGAGTGTCATCCATCCTTGGAGCAATTAACTTTATTACCACGGCTATCAACATAAAACCCCCAGCAATGTCACAACAACAAACACCCCTTTTTGTATGGTCTGTTCTAGTTACAGCTGTCCTCCTATTGCTCTCACTGCCAGTCCTAGCTGCAGGAATCACTATACTACTTACTGACCGAAACTTGAACACCACTTTCTTTGACCCAGCAGGAGGAGGTGACCCAATCCTATACCAACACCTTTTCTGATTTTTCGGCCACCCTGAAGTATATATCCTTATCCTGCCAGGGTTTGGAATAATCTCCCACGTAATTACATTCTACTCAAGCAAAAAAGAACCATTTGGTTATATGGGGATAGTCTGAGCCATAATGTCAATCGGCTTCCTTGGATTCATTGTCTGAGCCCACCACATGTTTACAGTAGGGATAGATGTTGATACTCGAGCATATTTCACATCCGCCACAATAATTATCGCCATCCCCACTGGTGTAAAAGTATTCAGCTGATTAGCCACTATTTACGGAGGGGTAGTAAAATGACAAGCCCCCATGCTCTGAGCACTCGGCTTCATTTTCTTATTCACAGTTGGAGGACTAACAGGAATTGTACTAGCTAACTCGTCACTAGACATTATTCTCCACGATACCTACTACGTAGTAGCCCACTTCCACTATGTATTATCTATGGGAGCAGTGTTCGCCATCATAAGCGGGTTCACCCACTGATTCCCGCTATTCACAGGATTCACCCTACACAGCACATGAACAAAAATTCAATTCATAATCATATTTACAGGTGTAAATCTAACCTTCTTCCCACAACACTTCCTAGGCCTATCAGGGATACCACGACGATATTCAGACTACCCAGATGCATACGCCTTCTGAAATATAATTTCCTCCATTGGGTCATTAATTTCCATAGTATCAGTTATCCTACTCACATTTATTGTATGAGAAGCATTTTCGTCAAAACGAAAAGTCCAAGTACCTGAAATAGCAAGCACAAATGTAGAATGACTAAACAATTGTCCACCATCATATCACACCTACGAAGAACCAGTCTTTGTTCAAGTACAACCAAAATTAACATAAGCACAACCACACCCTAATGCCAAGGACAGGGGGAATTGAACCCCCACCATTTGGTTTCAAGCCAACCGCAATACGACATGCTCTGTCCTTCAAGAAGAGTTAGTATACACATATTACCCGCCCTTGTCAAGGGCGAAATATAGGATCAAAACCCTTTACTCTTCTATGGCAAACCCAATACACCTAGGACTCCAAGATGCAATATCCCCACTAATAGAAGAACTCCTCTACTTTCATGACCATACACTAATAATTATTTTCCTAATCAGCATGTTTGTACTTTATACAATCTCAGTTTTATTACTAACAAACCTATACCACACAAATGCAACAGATGTACAAGAAATAGAAATAATCTGAACCATTCTACCAGCCCTAATCCTGATTACCATCGCCCTTCCATCCCTACGCACGCTATACCTCATAGACGAAACCACCAACCCCTGCCTAACCATTAAAGTCATCGGACATCAGTGGTATTGAACATATGAATATACAGACTTTTCACAGCTGGAATTTGACTCCTATATACTACCAACACAAGACCTACCTCAAGGTCATTTCCGCCTCTTAGAAGTAGACCACCGCATGGTTGTCCCCACAAACTCAAGCACTCGAACACTAATCACAGCTGAAGACGTCCTACACTCATGAGCAGTACCATCCTTAGGAATCAAAATAGACGCGGTGCCGGGGCGACTAAATCAAACCTCACTAACATCTCCCAACCCTGGGGTTTTCTATGGCCAATGCTCTGAAATCTGTGGGGCAAACCATAGTTTTATGCCTATTGTCGTAGAAGCTGTACCAATACAGCACTTCCAAAGCTGATTAAAAACAAACTCATAATCACTAAGAAGCTAAACCGGCCAAAGCCCTAGCCTTTTAAGCTAGCATTGGGGACCACGCCAACCCCCTTAGTGACATGCCACAATTAAACCCAGAACCTTGATTAATGATCTTATCCACTACATGGCTAGTATTCGTTATTACTTTACAACCAAAAATTGCTTCTATAAAATTCATAAATAACCCAAGCAACCCAAACCAAAAAACCACTAAAACATGACCCTGGCCACAAATCTAAATCTATTTGACCAATTCTTAGTGCCTAAACTATTTGGCATATCACTACTAATCCCAGCCATATTGCTAACAACACTGCTAATTTATAACCCACAAGACCGCTGACTGTCGAACCCTTTAACAACCCTACAAGCTTGACTAATTGCAAAAACCACTAAACAAATCATAACCCCAGTAAACAAACCAGGACATAAATGATCATTAATACTGATCTCATTACTAACAATGCTTATTCTCAACAACCTCTTAGGCCTTCTCCCGTATACATTTACACCAACAACTCAACTGTCTATAAACATAGCCCTGGCCCTACCACTATGACTGGCAACAGTACTAATTGGCCTACGAAACAAACCAACTTCTTCACTAGCCCACCTCCTGCCAGAAGGGACCCCTACACCCCTTATCCCAATCTTAATCTTAATCGAGACAATCAGCCTGCTCATCCGACCAATCGCACTCGCCGTGCGACTTACAGCCAACCTCACCGCAGGACATCTCTTGATACACCTAATTTCTACTGCGGTACTCAACCTAGTGACAACTTCCACACTACTTGCCGGACTAACCCTGTCCATCCTAGCCTTGTTAATACTCCTAGAAATTGCAGTAGCAATGATCCAGGCATATGTATTTACCCTACTACTCTCACTATACCTGCAAGAAAACGTATAATGACCCACCAAATACACCTATTTCACATAGTCAACCCAAGCCCGTGACCAATTTTAGGGGCGATAGCTGCCATAATACTAACAGCCGGATTAGTCTTATGATTCCATTGTAATTTAAGCCTAATCTTACTCATGGGACTAATCTCAACATTACTGATTATATTTCAATGATGACGAGACGTTGTCCGAGAAAGCACCTATTTAGGCCACCATACCCCTCCAGTCCAAAAAGGCCTACGATACGGTATAATCCTTTTTATCACCTCAGAAGTATTCTTTTTCCTTGGTTTCTTCTGGGCGTTCTATCACTCAAGCCTGGCTCCAACCCCAGAACTAGGAGGACAATGGCCACCAACCGGAATTACCACACTAGACCCATTCGAAGTTCCACTCCTCAACACAGCAGTTCTACTGGCCTCCGGGGTTACAGTGACATGGGCCCACCACAGCCTAATGGAAGCCAACCGAACACCTGCCATCCACGCCTTAACTCTTACAATTATTCTAGGGCTATACTTCACTGCTCTTCAAGCAATAGAGTATTACGAAGCCCCATTCACCATCGCAGACAGCAGCTATGGCTCAACCTTCTTTGTTGCCACAGGCTTTCACGGCCTACATGTCATTATTGGCTCAACATTCCTAATAACCTGCCTCTATCGACAAATCATACACCACTTCACATCAAATCACCACTTCGGTTTCGAAGCCGCCGCTTGATATTGACATTTCGTAGATGTAGTATGACTGTTCCTGTACATCTCGATCTATTGATGAGGCTCCTGCTCTTCTAGTATTGACAATACAAATGACTTCCAATCATTAAACCCTGATATCAACCTCAGGGAAGAGCAATAAACCTACTTACTGCATTCATACTAGCCACAGCCACTGCAGTAGCCGTAATTACCCTAAACCTACTGATATCAGAAATAACCCCAGACCCAGAAAAACTCTCACCATATGAGTGCGGATTCGACCCGCTAGGGTCCGCCCGCCTACCATTATCTATCCGCTTTTTCATGGTCGCTATCTTATTCCTACTATTTGACCTAGAGATCGCCATCCTTCTACCCCTAGCATGAGCCCTTCAACTCACAAGCCTGACCAAAAGCGTCACATGAGCCATCATTATCTTTTTACTTATATTTGCAGGTCTAACATATGAATGACTACAGGGCGGACTAGAATGAGCAGAATAGCCTTCAACCAAAGGAGCTAGTCCAAGCTAAGACTTCTAGCTTCGACCTAGAAAATCATGATCAACTTCATGGCTCCCTATTGACCTCCCCCACTAACCTATTGTTCACCCTTTCTTTCATAATCTTCACCATTGGATTTACCTTCCGCCACACTCATCTCCTCTCAGCCCTATTATGCCTGGAAGGCATGATATTATCGGTGTTTCTATTAATGGCAACATGGTCTCTAAACTCAAACATCTCGTCTTTCATCCTACCTCTAACAGTCCTAACACTATCAGCTTGTGAAGCTGGCATTGGCCTCGCCCTACTGATTGCCTCAGCCCGAACACACAATACAGCCAACCTCAAAAACCTAAATCTACTCCAATGTTAAAAATCATTGTACCCACAATAATACTAATTCCCTCAACCTGCCTAACAGCCACAAAAAATACCTGACTATTACCGACAGCATACTCAACAGTTATTATCATCCTAGGCATACTTATCTTAAACCCCGGAGACATTCTGGTAAACACTAGTGGTTTATTACTAGGAAGTGACCAAATTTCAACACCACTACTTATACTATCCTGCTGGCTACTACCACTAATATTTATAGCCAGCCAAAGTTCCATGTCACACGACCCAACCCAACAAAAACGACTATTTATTACGGCCCTAGCCCTCCTACAATTAGCCCTAATATTAGTATTCATGGCCCTAGACCTAATATTATTTTACACCGCCTTTGAAGCAACCCTCATTCCCACCCTAATAGTGATTGCCCGATGAGGCTCCCAAACGGAGCGGCTCGGAGCCGGACTATACTTCCTCCTATACACCATCACTAGCTCTATACCGCTTCTAATCGCACTTCTATGAGTGTATAACATAAAAGGAACTACATCCATTACACTTTTACAATCATTACCCCAAATAACCCTAATATTCTGAACAAGCACACTGCTATGAACCTCCCTTATATTGGCCTTCCTAGTAAAAATCCCAATTTACGGCCTTCACCTATGACTACCAAAAGCCCACGTAGAAGCCCCCATTGCCGGGTCCATAGTCCTTGCAGCAATCCTATTAAAACTAGGGGGCTATGGCCTGCTACGAGTTACGAACCTACTAACTGAACAAACCACATCCTCTTATATCCTGCCCCTGACAGTAGCACTATGAGGTGCACTCATAACTGGCATAATCTGCTTACGACAAACAGACTTAAAATCCCTAATTGCCTACTCCTCAGTAAGCCACATGGGATTAATAACAAGCTCAATCCTCACTCGTAATCAGCTAGCCCCCTCGGGCTCAATAACTATAATAGTGGCCCACGGCCTTACATCCTCAATACTATTCTGCTTGGCAAACATTACCTACGAACGAACACACTCACGAACCCTACTACTAACGCAAGGAGTACAACTCACCACCCCAGTCATGACATCCTGATGGCTTCTGGCCTGCTTAACAAACATAGCACTCCCCCCAACAATTAACTTTATTGGAGAACTCACCCTTATAGTTTCACTATTTGACTGAGCGGACATTACTATTTTTCTAACGGGACTAAGCGCATTCATCACCTCGATTTACACCCTACACATGTTCTCCTCCACCCAACAAGGAACCCTCCCAAATCACATTATCACGATAAGCCCAACCCAAACGCGAGAGCATCTACTAATGATACTACACTCTGCACCATCAATTGCTTTAATTATTACCCCTCAACTAATATATTACCAATAAACCATAACAACTGACTAAAGAGCACCAACCATGAGAGTGCCTACAAGAACTGCTAATTCTGTCCACCGGATTTAATCACCCGGCTCTCATATTACACAAAACTGACCAGTAGATATAGTTTAAACAAAACGTTAGAATGTGGACCTAAAAACAGGAACTCACTTACTCCTTATCTACCAGCACACAACTTACTACAAATACTATAGAGCTTTTAATGGATAACAGTATTCCATCGGCTTTAGGAGCCGAGCATCTTGGTGCAACTCCAAGTGAAAGCAACCATAACACAACCCTCAGCCTTAATCATTATACTTTTCCTGCTACCCCTAGCAGTACTAACACTCCCAATACTAATCCCAAGCTCAAAATTGACCTCACCACTTAAAACCAAAGTATTAACAGCAAAACTGGCCTTCCTTACTAGCCTAATCCCACTGACCTACCTCATCTATAATGACTTAACCATTACTACATACGAAACCCAATGATCAACAATCAGCACAACCACAATTCGCATTAGCTTCACGCTAGATATTTACTCCACCTTCTTCTTACCTATCCTCCTTTTTGTTGTATGGTCTATCATAGAATTTACAGTACAATACATAGAGTCAGACATAAAAATTAGCACTTTCTTTAACCAACTCACCACCTTCACCCTAATAATAATAATTCTTGTTACTGCCGAAAACCTCTTCCAATTTTTCATTGGTTGGGAAGGAGTGGGCATCATATCCTTTATACTAATTAACTGGTGATCATTCCGATCAAACTCGAACAAAGCTGCCATGCAAGCCGTAATCTATAACCGCTTAGCAGACATTGGCCTAGTTATCGCCCTGGCATGAATGTCCATCAACAACCTGTCCCTAAGCATTAAAGGCATACAAACTACACCAGACATGGCCCTCATCCCCGCACTCGGATTACTTCTAGCAGCTGCTGGAAAATCTGCTCAATTCGGGTTCCACCCATGACTCCCCGCAGCAATAGAGGGTCCAACCCCCGTCTCAGCCTTACTGCACTCAAGCACTATAGTAGTGGCTGGAGTATTCCTACTCATCCGAACCTCAGACCTCCTATACAGCAACGAAACAGCAACTACGGCCTGCTTACTACTGGGGGCCTTTACATCCATACTAGCCGCCTCCTGTGCACTAACCCAAAATGACCTAAAAAAAATTATTGCCTACTCAACTACTAGCCAACTAGGCCTAATAATGACCTCCATTGGGTTAAAACAACCTGAACTCGCATTTATACACATCTCAACTCACGCATTCTTTAAAGCAATGCTATTCCTATGCGCAGGAACAATTATCCACAGCCTAGACAACGAACAAGACATCCGAAAGATGGGAGGACTTAAAAAAGCGCTCCCCACTACATCCTCCTGCCTAATTGTTGGCTCCCTCGCCCTCTCAGGAATACCATTTATGGCTGGCTTTTACTCAAAAGATGCCATCATTGAGTCAATCAACACCTCCAACGTAAACTCCCTGTCACTAGCCATAACCCTAATAGCAACCGTCTTCACCACACTTTACAGCCTACGCATGATCTACTATGTAGCCCTAAGCACCCCACGAATCCTGCCACTATCCGCCATCTCCGAAACTCCCCAGACAACCAACCCAATTCTACGACTAGCCATTGGAAGCATCACAGCCGGGCTCATAATTTCAACCACTATTCTACCACCAAATATTCCACAACTAACCATACCAACATCAGCCAAGCTAGCCGCACTAAGTATCCTAATCCTTGGGCTACTAGTCGGATCAATCCTAATCACAGTAGCAGACCAACTTCCAAGTCCCACCAAAGGCACCCAAAACCCCCTTATCTATAAAATCATCCACTCTTACTTCATTCTACACCACACCCTATCATCCCTAATCTTACAAATTAGCCAAAAATTATCAACCCACCTGATAGACCAAACACACTATGAAGCCTTGGGCCCTAAAACAATAACCTACCTACAAATATTAATGGCCAAGCTATTAACAAATATCCATAAAGCCCGAATTAACCCATACCTAAAAATCATCATCCTATCTACCACACTAATCTCCCTATTCTATTCCACCTCAATGAACGCAGAGCCCCTCGATGTCGCCCACGAACTAGAACCATAATGGTAAACAACACCACCAATAAAGCCCAGCCACTTAAAATGAGAAACCCCCAGCCACTTACATAAAACAACCCAACCCCTAAAAACTCATTACTCACATCACCACCCCAAGTCTCAACGGCATCAACAAAACACCCTAAAACCTCAGCTCACGCAGAGTCATATATATAATATCCACCAACACCTAAGCCAGCCCCACAAACACAAGCCGACACCTTAGACCCCCCTGCTCCCCAGAACTCACAATATTTATCATCAGTGAACCCGACACAAAAAGCAAAAACCACCAACAAACCGCCCAAATAAATTAGTAGTACCACAAGCGGCATAAAACTTCCACCCCCTACTACTAATAATGCACTACCAAATATTGCAGCAAAAAGCAAACTAACCACCCCATAATGAATCGTCACCCCAGACGCCACTAACACCACGCTAATTATCATTAAACAACAAAGAAGAAAAAATGTAATTCCCATTATTCTCACTTGGACTCTAGACCAAGACCTGAGGTACGAAAAACCCCCGTTGTATTTTCAACTATAAAAACTAACACTAAACCAAATGGCCCACCAACTACGAAAATCCCACCCACTTTTAAAACTAGTAAACCACTCTTTAATTGATTTACCCACGCCATCCAACATCTCCTACTGATGAAACTTTGGATCACTCCTTGGACTCACCTTATTAATCCAACTAGCATCGGGCATCCTACTAATAATGCACTTCCTAGCAGATGACTCTCTAGCTTTTATATCTGTAGCTTACACTTCACGAGAAGTTTGATATGGTTGACTAATCCGAAGCCTCCATGCAAACGGAGCCTCCCTATTCTTCCTATGTATTTTCCTACACATTGGACGCGGAGTATACTACGGATCATACCTCAACGAAAATACATGAAACATCGGAGTACTGCTACTATTACTACTGATAGCAACTGCCTTCATAGGCTACGTCTTACCATGGGGACAAATATCATTCTGAGGGGCAACCGTAATCACCAACCTAATATCAGCCATCCCGTACGTGGGAGACACAATTGTAACCTGAACTTGAGGAGGACCATCAGTCAACAGCGCAACCCTAACACGATTTACCACTTTACACTTCCTAATCCCATTTATCCTCATAGCCGCAGTAATCACACACCTCATCTTCCTCCACGAACGCGGATCATTCAACCCACTAGGACTAGCCTCCAATGCCGACAAAATTCCATTCCACCCGTATTTCTCAGCAAAAGACGCCATAGGCATAGCTATAGCCACCGTCTTATTAATAACCCTTACATTCTACTTCCCAAACCTATTAGGAGATCCAGAAAACTTTACCCCTGCCGACCCCATAAAAACACCAGACCACATTAAACCAGAATGATACTTCCTATTTGCCTACACAATCCTACGATCTATCCCAAACAAACTTACAGGAGTCCTTGCCATGTTCGCATCCATCCTAGTACTATTACTCCTACCTGCACTACACACATCAAAACGGCAATCAATAAGCCTACGCCCCCTGTCCCAACTCCTATTCTGAACCCTAATCGCAGACTTCTTTGTTCTCACATGAATCGGAGGACAACCAGTACAGGACCCATACACCTTAATTGGACAAATAGCCTCATTCACCTACTTCTTCATCATCCTTATCTTACTACCACTGGCTGGAATAATTGAAAACCTATTAATCAAGCCCCTTCGGTACCGACCCTACGGACCATGAAAACTCCCCATTATACCAACATGAGGTGGTAGAATAACCCCACATACTCTTGTAGCTCAACCCCTAAAGCGCTGGCCTTGTAAGACAGAGATGGAATACACACACCTTCCCAAGAGTATCACACAACTATTCAAGAAGGCAGACATAACTCTACTCTTCCGGCCCCCAAAGCCGACATTCTTATTAAACTACTTCTTGAACTAAGTCAGTCATCGTAGCTTAACTCACAAAAGCATAACACTGAAAATGTTAATATGGACAAGGAGTCCCGAATGACAAACGGACTAACCAAAAACTACGAGCACTATTACCTTTCCCCAGACAAAAAGATAATATGTACCACCCCCCAGCTATGTATTATAAGGCATTCATTTATTTGCCCCTAACACCCATCCATTAGTTCTTATTAATCAGCATCTCACGTGAAATCACCATCCATTGTATCCATACTAACTATTACTAGTCTCAGGCCCATACCTGGACACGACTCACATTCATTGCTCTTCTTAGAGACCTCTGGTTATCACTCTCACGTACCCATCTTGCTATTGCCTGGACATTCTTTCCTCTTCTTAGAGGCCTCAACCCGCACCATATGGTTTCACTCATTCACGTCCGTGATCGCGGCATCCCTTTTTTCAATTGCTATTGGTTCTTTATTTTTTTGGGGAGATCTCATCCACTACCCGGGGGCTTATATCTAAAATCATTAAATTAAGGTGGTGCATTTTCCTTGCAGAACGGACCAGTCCGACTTTCATGTACATAAATATTTAATGCTCGTTATACATATTACCCTTTAATTAGGCCCCCCCTCCCCCCAGTTTTTAATGGCCCCGGGGTCGGCTTTTCTGTAATTTTAGTGATAAAAAAAAAAAAAAAAAAAGAAAAAAAAAAAAAAAAAGAGAGAGAGAGAAAAACACAAAGGAAAAACAGGAAAAATTTTTTAAATTTTTTTTGTTTTTTTAAACAAATTATCAACCTAGGCTAAAATAGGAAAAAATTTTTAAAAAATTTTAAAAAATTTTAAAAAAAAATTAAAAATTTATTAACCTAGGCTAAAATAGGAAAAATTTTTTAAAAATTTAAAAAAATTTAAAAAAAAAATTAAAAATTTATTAACCTAGGCTAAAATAGGAAAAATTTTTTTAAAAAAAATTAAAAATTTATTAACCTAGGCTAAAATAGGAAAAATTTTTTTAAAAAAAATTAAAAATTTATTAACCTAGGCTAAAATAGGAAAAATTTTTTTAAAAAAAATTAAAAATTTATTAACCTAGGCTAAAATAGGAAAAAATTTTTTTAAAAAATTAAAAATTTATTAACCTAGGCTAAAATAGGAAAACCTTTAACACATCAAACGGACTGCCACAGCAGCCATACAGTTATTACACACAAGCAAAACATAGGCGTTAAATCGCCCAAATAACAA
>Crocodylus_suchus|JF502244.1| Crocodylus niloticus mitochondrion, partial genome
CAAAGGTTTAGTCCTGACCTTATTATTAGCTACTGCTCAACTTACACATGCAAGCATCAACACCCCAGTGAGAACACCCCAAACAGCCCAGCTAAGGGACACGGAGCCGGCATCAGGCACATTAATGCTATAGCCCACGACGCCTAGCCTCTGGCCACACCCCCACGGGACACAGCAGTGATTAACATTAAACCATAAGCGAAAGCTTGATTTAGTTAGAGCATAGAGGGGCGGCCAATCTCCGTGCCAGCAGCCGCGGTTACACAGCTACAGCCCCAAGTTAATAAAAGCGGCGTAAATTGTGGCTAAGACCAAGTCTGCTAAATTAAGGCGAAAAACCTGTCAAGCCATGAAAAGCTAAAAACACACCAAGAACACCAATATTAACATAGCCTTAACCAACAAGACATACCTGAACCCACGAAAGCTGGGGTACAAACTAGGATTAGATACCCTACTATGCCCAGCCCTCAACAAAGGTGTACTAACTACACACTACACTCGCCAGGGAATTACGAGCAATTTGCTTAAAACTCAAAGGACTTGACGGTATTTCGAACCCCCCTAGAGGAGCCTGTCCTGTAATCGATAACACACGATCCACCTAACCACCTTTTGCCCTAAACAGCCTGTATACCGCCGTCGCAAGCTAAGCCCGTGAGGGACAAAACCCCAGCACAATAACACACCTCTAAGCTAGTACGTCAGGTCAAGGTGCAGCCTATAAGTTGGTAGAGACGGGCTACATTTTCTACATCATAGAAATTGGTCACGGAGAGGCCTGTGAAACCAGGACTGTCAAAGACGGATTTAGCAGTAAATTAGGAGAAGAGTGCCTAATTGAAGGTGGCCCCGGAATATGTACACACCGCCCGTCACCCTCCTCGAATTTAACCTAATTTTTGCTACATAACGCACATAAAATTCAATGAGATGAGGAAAGTCGTAACAAGGTAAGCGTACCGGAAGGTGTGCTTGGAACATCAAAATGTAGCTTAAACCAAAGCATTCTGCTTACACCTGAAACATGTTTACTTAAATAAACCATTTTGATTCAACCCGCTCTAGCCCTCAAAATCAGCCCCAATAAAATTAACTACACTAAACCAAAACATTTTTATTATGCCTAAGTATCGGTGAGAGAAAAGACAACAGGCGCAATAGAGACAGTACCGCAAGGGAAAGATGAAATAAAAATTTAACACAAAAGTACAGCACAGCAAAGATTAACCCTTTTACCTTTTGCATTATGGTTTAGCCAAACATAACCGTGGCAAAGAGCACTAAAGTCACCTACACCCGAATCTGGGCGAGCTACTAGCCAGCAGAAGTAATACAGCACCAACCCATCTCTGTGGCAAAAGAGCGGGAAGACTGACTAGTAGAAGTGAAAAGCCTAACGAGCCCAGTGATAGCTGGTTGCTTGGGAATAGAATATAAGTTCTACTGAAAACCTTCTGATTCACCACAATAAAGGACAAAGAAAGTTTTCAAGATATTTAATGGGGGTACAGCCCCATTAACACAGGACTCAACCTCTACCTAAGGGTAAAACCAATTCGCACCTTAAATGTAGGCTTTAAAGCAGCCAGCACAACGAAAGCGTCAAAGCTCGCACCAAAAAAATACCTACAACAAAATTAAACCCTACAGCACAACCAAGCCTTTCTAAAACATTAGAAGAGATTATGCTAAAATTAGTAACAAGAACCTTGATCTTCTCCTGGGCGCTAGCCTACACTACTCATGACACACTATTGGTAATTAACACCCTACCCATCTGCCACAAACATAAGGGACACACACTGTTAACCCAACACAGGAGCGCAGCAGGAAAGGCTAAACCCTGCAAAAGGAACTCGGCAAACAAAGATTCCGACTGTTTACCAAAAACACAGCCCCCAGCCTCCCAAGTATTGGGGGTGATGCCTGCCCAATGACTTTAAGTTAAATGGCCGCGGTATCTACAACCGTGCGAAGGTAGCGTAATCATTTGTTCTTTAAATAAGGACCAGTATGAAAGGCTAAACGAGAATCTATCTGTCTCTTGCAGAAGGCCAGTGAAATTGATCCCCCTGTGCAAAAGCAGGGATGTCAACATTAGACGAGAAGACCCTGTGAAACTTTAAACCACTAAATCACAAAAAATTGTAAAATATCACCCCAAGCGGACTAACTACAATTAACACACTGATTTAGCGTTTTCGGTTGGGGCGACCCCAAAATAAAAAAAACTTTCCAGGAAAACAGTAACATGACACTTACTGACCAAGACCTACACCACAAAGTGCTTAAATGTAATCAGATCCGGCACACGCCGATTCATGAACTAAGCTACTCCAGGGATAACAGCGCAATCCCCTTCAAGAGCCCATATCGACAAGGGGGTTTACGACCTCGATGTTGGATCAGGACATCCTAATGGTGTAACCGCTATTAATGGTTCGTTTGTTCAACGATTAAAGTCCTACGTGATCTGAGTTCAGACCGGAGCAATCCAGGTCGGTTTCTATCTATGAATGCGAACCTTTCTAGTACGAAAGGACCGAAAGAGCAGGGCCCATGCCACTAAAGTAAGCCTTACCTAAAGATTAATGAAAACAACTAAATTAACAACCAGGACAATCACACCCCGCCTCAATACAAGAGGAAGTTGGGTTGGCAGAGCCTGGCTTAATGCAAAAGATCTAAGCCCTTTACCCAGAGATTCAAATTCTCTACCCAGCAATAAGTTTTTTAACGACCACGCCCATTCTTATTTACATCATCTCAGTCCTGATTGCAGTCGCATTCCTAACGGGACTAGAGCGAAAAATCATCGGCTATATACAACTACGCAAGGGCCCTAACATTGTCGGCCCTCTTGGACTGCTGCAGCCATTCGCCGATGGCCTCAAGCTCATTATTAAAGAGCTAACACTGCCCCTACTCGCCACCCCTGCCTTATTTATTTTATCCCCGGCAGTCGCCCTCATTTTATCCCTAATTATATGAGCCCCCCTACCCGTACCATTTTCTATCGCCAATCTAAACCTTGGCATGCTGTTTCTACTAGCCATATCCAGCTTAGCAGTATATTCACTACTATGATCCGGATGGGCATCAAACTCTAAATACGCCCTAATAGGCGCCTTACGAGCAGTAGCCCAAACCATCTCCTACGAAGTCACACTAGCCATCATTGTTCTATCTGTTGTACTACTTAGTGGTGGATTCTCATTACACGCACTGGCTGTGGCCCAAGAACCAACCTACTTGGCATTAACCACATGACCACTACTGATAATATGATACACCTCAACATTAGCAGAAACAAACCGCGCCCCGTTTGACCTCACAGAGGGTGAGTCAGAACTAGTATCTGGCTTCAACGTTGAATACAGCGCAGGGCTATTCACACTATTTTTTCTAGCTGAATACGCCAACATCCTACTAATAAACATCTTAACCACCATCCTATTCCTAAACACATCAACAAACCTGCCAACACAAACATTATTCACCACCACCTTAATGAGTAAATCGATTATACTGACCATCGGATTCCTATGAATCCGAGCATCATACCCGCGATTTCGGTATGATCAATTAATACACCTACTGTGAAAAAACTTCTTGCCAGCCACGCTGGCAATCTGCCTGTGACACTCGTCGTTCCCGATGTCAACATTCGGCCTTCCAGTAGCAAGGATTCGTGCCTGAACGCCAAAGGACTGCTTTGATGAGGTAGAAAATGGAGGTTTAACTCCTCCCGAATCCTAGAGGAGCGGGGGTTGAACCTGCACAAAAGAATCCAAAATTCTTCCTACTTCCATTGTAGTATCCCCTAACAGAAGAGTAAGCTAACTGAAGCTATTGGGTCCATACCCCGACAATGAAGGGCTAATCCTTCCTCTCCTAACTCATGCCCATTTTCCAACCCATCATCTTAACCACACTAACTATTACAACACTCATTTTTCTATCCTCCACCCATCTAGTGCTCATGTGGGTAGCACTAGAACTTAGCACACTAGTAGTTCTACCATTAATTGCCAACAAATCACACCCACGATCCATTGAAGCCTCCACAAAATACTTCCTCACACAGGCCACCGCTTCTGCCCTAATTATCTTCTCATGGACCTTAAACTATATCACAACCGGGAGCGGCCAAATTGCAGAAATAACAAACCAAACACTTACAACCATTACAACCCTGGCCCTGCTTATTAAAATTGGATTAGTGCCATTCCACTTCTGAGTGCCCGAAACCATTCAAGGAATAACTCCAACCGCCTCCATCTTCCTACTTACATGACAAAAACTAGGCCCATTAGTCATGTTATACTTAATAAGCCCACTAATTAATTTTGGGGTCCTCTCTGCAGTATCTATCCTATCCGCCACAGTTGCTGGCTGACTTGGACTTAACCAAACCCAAATCCGAAAGCTAGTAGCATTCTCTTCAATTGCCCAAATAGCCTGAACACTAGTAATTATTAAATACGCACCATCACTTACAATCCTGGCCTTCTATTTGTATTCAATCACAATTTCCACCACGCTTCTTACACTAGAAAAGCTATCAACAACATCTATTAACAACCTCCTACTCTCGTTCCAAAAAGCCCCAATTACTTCGTTACTACTGATGATTTCTTTACTATCCCTATCAGGCCTACCCCCGCTAGCCGGCTTCTTACCAAAATGACTAACGATTGACCAGCTCGTAGCAGAGGAGGCAATTTGAGTCGCATTCACAATACTCATGGCCTCTCTTCTAAGCCTAATCTTTTACCTCCGACTATGATACAACTCCGCATCCACCCTTCCCCCTAACACTACCAATACTCAACGACTATGACGCAAACCAGTTCAACAAACCAACCTCACAATCAACTCACTAGCCATAGCCGCCCTGACCCTAATCCTAGCGGCCACCATAATAAAAGCCATTACAAAACAAGAGGCCTATTAAAAGAAATTAGGTTCAATCTTCAAGCCAAGGGCCTTCAAAGCCCTAGATAGGAGTTAACAATCTCCTATTTCTTGAATAAGGTTTATAGGGCTTTATCCTATATCTTCTGAATGCAAATCATAAACTTTTATTAAGCTAAAACCTCACTAGGCAAATGGGCCTCGATCCCATAAATTATTAGTTAACAGCTAATTACTCTAACCGGCTAGTTTTTACCTAAATATTAAGCCCAGGTACAATTTAAAGTACATCTACGAGTTTGCAGTTCGTCATGAATTTCACTACAGAGCCTGGTAAAAAGAGGATTTGAACCTCTGTAAATAGGTTTACAGCCCACTGCCATCACACTCGGCCATTCTACCAGTGAATATTAATCGTTGACTTTTTTCCACTAACCACAAAGATATCGGCACCTTGTATTTTATTTTCGGCGCCTGAGCCGGAATAGTGGGCACAGCCATGAGCCTATTGATCCGAACAGAGCTCAGCCAGCCAGGTCCCTTCATAGGAGATGACCAAATTTACAATGTTATTGTTACAGCACATGCCTTTATCATAATTTTCTTTATAGTTATACCAATTATGATCGGAGGATTTGGAAATTGACTACTCCCATTAATGATTGGAGCACCAGACATAGCATTCCCTCGCATAAACAACATAAGCTTCTGATTACTACCCCCATCATTTACCCTACTTCTATTCTCCGCCTTTATTGAAACTGGGGCTGGCACCGGGTGAACAGTCTACCCGCCACTAGCTGGAAACCTAGCCCACGCCGGACCATCAGTAGACCTTACTATCTTCTCCCTTCACCTTGCTGGAGTATCATCCATCCTCGGAGCAATTAACTTTATTACTACGGCTATCAACATAAAACCCCCAGCAATATCACAACAACAAACACCCCTTTTTGTGTGGTCTGTTCTAGTTACAGCTGTTCTCCTACTGCTCTCACTGCCCGTCCTAGCTGCAGGAATTACTATACTACTTACCGACCGAAACCTTAACACCACTTTCTTTGACCCTGCAGGAGGAGGAGACCCAATCCTATACCAACACCTTTTCTGATTTTTCGGTCACCCAGAGGTATACATCCTTATCCTGCCCGGGTTTGGAATAATCTCCCATGTAATTACCTTCTACTCAAGCAAAAAAGAACCATTTGGTTATATGGGAATAGTCTGAGCCATAATGTCAATCGGCTTCCTTGGCTTCATTGTCTGAGCCCACCACATATTTACAGTAGGGATAGATGTTGATACTCGAGCATATTTCACATCCGCCACAATAATTATCGCCATCCCCACTGGCGTGAAAGTATTCAGCTGATTAGCCACTATTTACGGAGGAGTAGTAAAATGACAAGCCCCCATACTCTGAGCACTCGGCTTCATTTTCTTATTCACAGTTGGAGGACTAACCGGAATTGTACTAGCTAACTCGTCACTAGACATTATTCTCCACGATACCTACTACGTAGTAGCGCACTTCCACTATGTATTGTCTATAGGGGCAGTATTCGCCATCATAAGCGGATTCACCCACTGATTCCCATTATTTACAGGATTCACCCTACACAGCACATGAACAAAAATTCAATTCATAATCATATTTACAGGTGTAAACCTAACCTTCTTCCCACAACACTTCCTAGGCCTATCAGGAATACCACGACGATATTCAGACTACCCAGATGCATATGCCTTCTGAAATATAATCTCCTCAATTGGGTCATTGATCTCCATAGTATCAGTTATCCTACTAACATTTATTGTATGAGAAGCATTTTCATCAAAACGAAAAGTCCAAATACCTGAAATAGCAAACACAAATGTAGAATGACTAAACAATTGTCCACCACCATACCACACCTACGAAGAGCCAGTTTTTGTTCAAGTACAGCCAAAACTAATGTAAGCAAAACCACACCCTAATTCCAAGGACAGGGGGAATTGAACCCCCACCATTTGGTTTCAAGCCAACCGCAATACGACATGCTCTGTCCTTCAAGAAGAGTTAGTATACATACATTACCCGCCCTTGTCAAGGGCGAAATATAGGATCAGAGCCCTTTACTCTTCTATGGCAAACCCAATACACCTAGGACTCCAAGACGCAATATCCCCATTAATAGAAGAACTCCTCTATTTTCACGACCACACACTAATAATTATTTTCCTAATCAGCATGTTTGTACTCTATACAATCTCAGTTTTACTACTAACAAACCTATACCACACAAATGCAACAGATGTACAAGAAATAGAAATAATCTGAACCATTCTGCCAGCCCTAATCCTAATTACCATCGCCCTTCCATCTCTACGCACGCTATACCTCATAGACGAAACCACCAACCCATGCCTAACCATTAAAGTCATCGGACATCAGTGGTATTGAACATATGAATATACAGACTTTTCACAGCTGGAATTCGACTCTTACATACTACCAACACAAGACCTGCCTCAAGGCCATTTCCGCCTTTTAGAAGTAGACCACCGCATGATTGTCCCAACAAACTCAAGCACTCGAACACTAATTACAGCTGAAGATGTCCTACACTCATGAGCAGTACCCTCCTTAGGAATCAAAATAGACGCAGTACCAGGACGACTAAATCAAACCTCACTAACATCTCCAAATCCTGGAGTTTTCTATGGCCAATGCTCTGAAATCTGCGGAGCAAACCATAGCTTTATGCCTATTGTCGTGGAAGCTGTACCGATACAGCACTTCCAAAGCTGATTAAAAACAAACTCATAACCACTAAGAAGCTAAACCGGCCAAAGCCCTAGCCTTTTAAGCTAGCATTGGGGACCACGCCAACCCCCTTAGTGACATGCCACAATTAAACCCAGAACCTTGATTAATGATCTCCTCCATTACATGACTAGTATTCATTGTCACTTTACAACCAAAAATTGCTTCTATAAAATTCATAAATAGCCCAAGCAATCCAGACCAAAAAACCACTAAAACATGATCCTGACCACAAATCTAAATCTATTTGACCAATTCTTAGTGCCCAAACTACTCGGCATATCCCTCTTAATCCCAGCCATATTGCTAACAACAGCGCTAATTTATAACCCGCAAGACCGCTGACTATCAAACCCTCTAACAACACTACAAGCCTGACTAATTGCAAAAACCACCAAACAAATCATAACCCCAGTAAACAAGACAGGACATAAATGATCATTAATACTGATCTCACTACTAACAATGCTTATTCTCAACAACCTTTTAGGACTTCTCCCATACACATTTACACCAACAACTCAGCTGTCTATAAACATAGCCCTAGCCCTACCACTATGACTGGCAACAGTACTAATTGGCCTGCGAAACAAGCCAGCTTCTTCACTAGCCCACCTCCTGCCAGAAGGGACCCCAACACCCCTGATCCCAATCTTAATCTTAATTGAGACAATCAGCCTGCTCATCCGACCAATCGCACTCGCCGTGCGACTTACAGCCAACCTCACCGCAGGACATCTTTTGATACACCTAATCTCCACTGCAGCACTCAACCTAGTGACAACTTCCACACTACTTGCCGGACTAACCCTAACTCTACTAGCCCTGCTAATACTTCTAGAAATTGCAGTGGCAATAATCCAGGCATATGTATTTACCCTGCTACTCTCACTATATCTGCAAGAAAATGTATAATGATCCACCAAATACACCTATTTCACATAGTCAACCCAAGCCCGTGGCCAATTTTAGGAGCTATGGCTGCCATAATACTAACAGCCGGATTAGTCCTATGATTCCACTGTAATTTAAGCCTAATCTTACTTATAGGACTAATCTCAACCCTACTAATTATATTTCAATGGTGACGAGATATTGTCCGAGAAAGCACCTATTTAGGCCACCATACCCCGCCAGTCCAAAAAGGCCTACGATATGGTATAATCCTTTTTATCACCTCAGAAGTCTTCTTTTTCCTCGGGTTCTTCTGAGCATTCTATCACTCAAGCCTGGCTCCAACCCCAGAGCTAGGGGGACAATGACCACCGACTGGAATTACCACACTAGACCCATTCGAAGTTCCACTCCTCAACACAGCAGTTCTGCTAGCCTCAGGGGTTACAGTGACATGAGCCCACCACAGCCTAATAGAAGCCAACCGAGCACCCGCCATCCACGCCTTAACTCTTACAATTATTCTAGGGCTATATTTCACTGCTCTTCAGGCAATAGAATACTACGAAGCCCCATTCACCATCGCAGACAGCAGCTATGGCTCAACTTTCTTTGTTGCCACAGGTTTTCACGGCCTACACGTTATTATTGGCTCAACATTCCTAATAACCTGCCTATATCGACAAACCATACACCACTTCACCTCAAATCACCACTTCGGTTTCGAAGCTGCCGCTTGATATTGACATTTTGTAGATGTAGTATGACTGTTCCTATACATCTCAATTTATTGATGAGGCTCCTGCTCTTCTAGTATTGACAATACAAATGACTTCCAATCATTAAACCCTGGTATCAGCCTCAGGGAAGAGCAATAAACCTACTTACCGCATTCATATTAGCCACAGCCACTGCAGTAGCCGTAATTACCTTAAACCTACTCATATCAGAAATAGCCCCAGACCCCGAAAAACTGTCACCATATGAGTGCGGATTCGACCCGCTAGGATCCGCCCGCCTGCCACTATCTATCCGCTTTTTCATAGTCGCTATTTTATTCCTACTATTTGACTTAGAAATCGCCATCCTACTACCACTAGCATGAGCCCTTCAACTCACAAGCCTGACCAAAAGCGTCACATGAGCTATCATTATCTTCTTACTTATATTTGCAGGCCTGACGTACGAATGACTACAAGGCGGATTAGAATGAGCAGAATAACCTTTAACCAAAGGAGCTAGTCCAAGCTAAGACTTCTAGCTTCGGCCTAGAAAATCATGACCAACTTCATGGCTCCCTATTGACCTCCCCCACTAATCTATTATTCACCTTTTCTTTCATCATCTTCACCATTGGCTTTACCTTCCGCCACACTCATCTCCTCTCAGCCCTATTATGCCTGGAAGGCATGATATTATCGGTGTTCCTATTAATAGCAACATGGTCTCTAAACTCAAACATCTCATCTTTCATCCTACCTTTAACAGTCCTAACACTATCAGCCTGCGAAGCTGGCATTGGCCTCGCCCTACTAATCGCCTCAGCCCGAACACACAATACAGCCAACCTCAAAAGCCTAAATCTACTCCAATGTTAAAAATCATTGTGCCCACAATAATACTAATTCCATCAACCTGCCTAACAACCACAAAAAACACCTGACTATCACCGACAGCCTACTCAACAATTATTATTATCCTAGGCATACTTGTCTTAAACCCCGGAGATATTCTGATAAATACTAGTGGCTTACTACTAGGAAGCGACCAAATTTCAACACCCCTACTCATACTATCTTGTTGACTATTGCCATTAATATTTATAGCCAGCCAAAGTTCCATATCACATGACCCAGCCCAACAAAAACGACTATTTATCACAGCCCTGGCCCTCCTACAATTAGCCTTAATATTGGTATTCATGGCCTTAGACCTAATACTATTTTACACCGCCTTTGAAGCAACCCTCATTCCCACCCTAATAGTGATCGCCCGATGAGGCTCCCAAACAGAACGGCTCGGGGCCGGTCTATACTTCCTCCTATACACCATCACTAGCTCAATACCTCTTCTAATTGCACTTCTATGGGTATATAACATAAAAGGAACTACATCCATTGCACTTTTACAACTATTACCCCAAATAACCCTAACATTCTGAACAAGCACATTACTGTGAGCCTCCCTTATATTAGCCTTCCTGGTAAAAATCCCAATTTACGGTCTTCACCTGTGACTACCAAAAGCCCACGTAGAAGCCCCCATTGCCGGATCCATGGTCCTTGCAGCGATCCTATTAAAACTCGGGGGTTATGGTCTACTACGAATTACGAATCTACTAACTGAACAAACCACACCCTCTTACATCCTGCCCCTAGCAGTAGCACTATGAGGTGCACTCATAACTGGCATAATCTGCCTACGACAGACAGACCTAAAATCCCTAATCGCCTACTCCTCAGTAAGCCACATAGGATTAATAACAAGCTCAATCCTCACTCGTAATCAACTGGCCCCCTCAGGCTCAATAATTATAATAGTAGCCCACGGCCTTACATCCTCAATACTATTCTGCTTGGCAAATATTACTTACGAGCGAACACACTCACGAACCCTCCTACTAACGCAAGGAGTACAACTCACCACCCCAATCATAACATCCTGATGACTTCTAGCCTGCTTAACAAACATAGCACTCCCCCCAACAATTAATTTTATTGGAGAACTCACCCTTATAGTATCACTATTTGACTGAGCGGACATTACTGTCTTTCTAACAGGACTAAGCGCATTCATCACCTCGATTTACACCCTACACATATTCTCCTCCACCCAACAAGGAACCCTCCCAAACCATATTATTACGATAAGCCCGACCCAAACGCGAGAACACCTACTAATAGCATTACACTCAGCACCATCAATTGCTTTAATTGCTATCCCTCAACTAATGTATTGCCAGTAAACCGTGACAGCTGACAAGAGCGCACCAACTATGAGAGTACCCACAAGAACTGCTAATTCTACCCCCCGGATTTAACCACCCGGCTCTCATATTACATAATACTGACCTGTAGATATAGTTTAAACAAAACGTTAGAATGTGGACCTAAAAACAGGAACTCACTTACTCCTTATCTACCAACATATACTTTACCACAGATACTACAGAGCTTTTAAAGGATAACAGTCTTCCATCGGCTTTAGGAGCCGAGCATCTTGGTGCAACTCCAAGTGAAAGCAACCATAACACAGCCCTCAGCCTTAATTATTATACTTTTCCTGCTACCCCTAGCAATCTTAACACTCCCAATATTGATACCAAGCTCAAAATTAACCTCGCCACTTAACACCAAAGTATTGATAGCAAAACTGGCCTTCCTTACTAGCCTAGTCCCACTGACCTATCTCATCTATAATGACTTAACCATCACCACATACGAAACCCGATGATCAACAATTAGCACAACCACAATTCGCATTAGCTTCACACTAGACACTTACTCTACCTTCTTCATACCCATCCTCCTTTTTGTCGTATGGTCAATCATAGAATTTACAGTACAATACATGGAATCAGACCTAAAAGTTAATACTTTCTTTAACCAACTCACCACCTTCACCCTAATAATAATAATTCTTGTAACTGCTGAAAACCTCTTCCAATTTTTCATTGGTTGAGAAGGAGTAGGTATCATGTCCTTTATATTAATTAACTGATGATCATTCCGTTCAAACTCTAACAAAGCTGCCATGCAAGCCGTAATCTACAACCGCTTAGCAGACATTGGCCTAATTATCACCCTGGCATGAATAGTCATCAATAACCTATCCCTAAGTATTAAAGGCATACAAATCACATCAGACATGGCCCTCATCCCCGCACTCGGACTGCTCCTAGCAGCTGCTGGAAAATCTGCTCAATTTGGATTCCACCCATGGCTCCCCGCAGCAATAGAGGGCCCAACCCCAGTCTCAGCCCTACTGCACTCAAGCACTATAGTAGTAGCTGGAGTATTCCTACTCATCCGAACCTCAGACCTCCTATACAGCAACGAAACAGCAACTACAGCCTGCTTACTACTAGGAGCCTTTACATCCATACTGGCTGCCTCATGTGCACTGACCCAAAATGACCTAAAAAAAATTATTGCTTACTCAACTACTAGCCAGCTAGGCCTAATAATGACCTCCATCGGATTAAAACAGCCTGAACTCGCATTTATACACATCTCAACACACGCATTCTTTAAAGCAATGCTCTTCCTGTGTGCAGGGTCAATTATCCATAGCTTAAACAACGAACAAGACATCCGAAAGATAGGGGGACTTAAAAAAGCGCTTCCTACTACATCCTCCTGCTTAATTATTGGCTCCCTTGCCCTCTCAGGAATACCATTTATAGCTGGCTTTTACTCAAAAGACGCCATCATCGAATCAATCAACACCTCCAACGTAAACTCCTTATCACTAGCCATGACCCTAGTAGCAACCACCTTCACTACACTTTACAGCCTGCGCATAATCTACTATGTAGCCCTGAGCACCACACGAATCCTGCCACTATCCGCCATCTCTGAAACCCCTCAGACAACCACCCCCATTCTACGACTAGCCATTGGAAGCATCGCAGCCGGACTCGCAATCTCAACCACTATTCTACCACCAAACATTCCGCAACTAACCATACCAACATCAGCCAAGCTAGCCGCACTAAGTATCCTAATCCTGGGGTTACTAATCGGCTCAATCCTGATCACAGTAGCAGACCAACTTCCCAACTCCATCAAAGGCACTCAAAACCCCCTTATCTCTAAAATCATCCATTCTTATTTCATTCTACACCACACCCTATCATCCATGGTCTTACAAATTAGCCAAAAATTGTCAACCCATCTGATAGACCAAACACACTATGAAGCCTTGGGCCCTAAAACAATAACATACCTACAAATACTAATAGCCAAACTATTAACCAACTTCCATAAAGCCCGAATTAACCCATACTTAAAAACCATTGTCCTATCCATCATACTAATCTCCCTGTTCTATTTCACCTCAATGAACGCAGGGCCCCTCGATGCCGCCCACGAACTAGAATCATAATAGTAAACAATACCACCAATAAAGCCCAACCACTTAAAATGAGAAACCCCCAACCACTTATATAAAACAACCCAACCCCTAAAAACTCATTACTCACATCATCACCCCAGGTCTCAACGGCATCAACAAAACACCCTAAAACCTCAACTCACGCAGAGTCATACATATAATATCCGCCAATGCCTAGGCCAACCCCACAAACACAGGCCAACACCTTAGACCCCCCTGCTCCCCAAAACTCACAATATTTATCATCGGTAAACCCCACACAAAAAGCAAAAACCACCAACAGGCCGCCCAAATAAATTAGTAGTACCACAAGCGGCATAAAACTTCCACCCCCTACTACTAACAATGCACTGCCAAATATTGCAGCAAAAAGCAAACTAACCACCCCATAGTGGATCGTCACCCCAGACGCCACTAACACCACACTAATTATCATTAAACAACAAAGAAGAAAAAATGTAATTCCCATTATTCTCACTTGGACTCTAGACCAAGACCTGGGGCACGAAAAACCCCTGTTGTACTTTCAACTATAAAAACTAACATTAAACCAAATGACCCACCAACTACGAAAATCCCACCCACTTTTAAAACTAGTAAATCACTCTCTAATTGACCTGCCCACACCATCCAACATCTCCTACTGATGAAACTTTGGATCACTTCTTGGATTCACCCTACTAATCCAACTAGCATCGGGCATCCTACTAATAATGCACTTTCTAGCAGATGACTCTCTGGCCTTTATGTCCGTCGCTTATACCTCACGAGAAGTTTGATATGGCTGACTGATCCGAAGCCTCCATGCAAACGGGGCCTCCCTATTCTTCCTATGTATTTTCCTACACATTGGACGCGGAGTATACTACGGATCATATCTCAATGAAAACACATGAAACATCGGAGTACTGCTACTGCTACTACTTATAGCAACTGCCTTCATGGGCTACGTCCTTCCATGGGGGCAGATATCATTCTGAGGAGCAACCGTAATCACCAACCTAATATCAGCCATCCCGTATGTGGGGAACACAATTGTGACCTGAATCTGAGGCGGACCATCAGTCAACAGCGCAACCCTAACACGATTTACCACTTTACACTTCCTACTCCCATTCATCCTCATAGCCACAGTCATCACACACCTCATCTTCCTCCACGAACGCGGATCATTCAACCCATTAGGACTAGTCTCCAACGCCGACAAAATTCCGTTCCACCCGTATTTCTCATCAAAAGACGCCATGGGCATAGCGCTAGCCACCGTCCTATTAATAACCCTTACATTCTACTTCCCAAACCTATTAGGCGACCCAGAAAACTTTACCCCTGCCGACCCTATAAAAACACCAGATCACATTAAACCAGAATGATACTTCTTATTTGCCTACACAATCCTACGATCTATTCCAAACAAGCTCACGGGAGTACTTGCCATGTTCGCATCTATCCTGGTACTACTACTTCTACCCGCACTGCACACATCAAAACGGCAGTCTATAAGCCTACGCCCCCTATCCCAACTCCTATTCTGAGCCCTAATCGCAGATTTCTTTGTTCTTACATGAATCGGAGGACAGCCAGTACAAAACCCATACATCTTAATTGGACAAATAGCCTCCTTCATCTACTTCTTCACCATCCTTATCTTATTACCACTGGCTGGAATGATTGAAAACCTATTAATCAAACCCCTTCGGTATCGACCATACGGACCATGAAAAATCCCCATTATACCAACATGAGGCGGTAGAATAACCCCACATACTCTTGTAGCTCAACCCCAAAGCGCTGGCCTTGTAAGACAGAGATGGAATACACACACTTTCCCGAGAGTATTACACAGCCACTCAAGAAGGTAGACACAACTCTACTCTTCCGGCCCCCAAAGCCGACATTCTTATTAAACTACTTCTTGAATCAAATTAGTCATCGTAGCTTAACTCACAAAAGCATAACACTGAAAATGTTAATATGGACAAGGAGTCCCGAATGACAATCAGACAACCAAAAACCACGATCACTATTACTCTTCCCTAAACAAAAAGATAATATGTACCACCCACCAGCTATGTATTATAAGGCATTCATTTATCTGCCCCTAACACCCATCCACTAGTTCTTATTAATCAGCATCTCACGTGAAATCACCATCCATTGTATCCATACTAACTATTACTAGTCTCAAGCCCATACCTGGACACGGTTCACATTTATTGCTCTTCTTAGAGACCTCTGGTTATCACTCTCACGTACCCATCTTGCTATTGCCTGGACATTCTTTCCTCTTCTTAGAGGCCTCAACCCGCACCATATGGCTTCACTCATTTAAATCCGTGATCGCGGCATCCCATTTTTCAATTGCTATTGGTTCTTTATTTTTTTGGGGGGATCTCATCCACTACCCGGGGGCTTATATCTAAAGTCATCAAATTAA
>Crocodylus_palustris|HM488007.1| Crocodylus palustris mitochondrion, complete genome
CAAAGGTTTAGTCCTGACCTTATTATTAGCTACTGCTCAGCTTACACATGCAAGCATCAACGCCCCAGTGAGAACACCCCAAATAGCCCAGCTAATGGGCATGGAGCCGGCATCAGGCACATTAATACTATAGCCCACGACGCCTAGCCTACGGCCACACCCCCACGGGATACAGCAGTGATTAACATTAAACCATGAGCGAAAGCTTGATTTAGTTAGAGCATAAAGGGGCGGCCAATCTCCGTGCCAGCAGCCGCGGTTACACAGCTACAGCCCCAAGTTAATAAAAGCGGCGTAAATTGTGGCTAAGACCGAGTCTACTAAATTAAGGCGAAAAGGCAGCCAAGCCGTGAAAAGCTAAAAACTTGCCAAGAACACCAATATTAACATAGCCTTAACCAACAAGACACACCCGAACCCACGAAAGCTGGGGTACAAACTAGGATTAGATACCCTACTATGCCCAGCCCTCAACAAAGGTGTACTAACTACACACTACACTCGCCAGGGAATTACGAGCAACTTGCTTAAAACTCAAAGGACTTGACGGTATTTCGAACCCACCTAGAGGAGCCTGTCCTGTAATCGACAACACACGATCCACCCAACCACCTTTTGCCATAAGCAGCCTGTATACCGCCGTCGCAAGCTTAGCCCTTGAGGGACAAGCACCTAGCACAATAGCTCTCTTCTGAGCTAGTACGTCAGGTCAAGGTGCAGCCAATAAGTTGGTAGAGATGGGCTACATTTTCTACACCATAGAAATTGGTCACGGAGAGGCCTGTGAAACCAGGACTGTCAAAGACGGATTTAGCAGTAAATTAGGAGAAGAGTGCCTAATTGAAGGTGGCCCCGAAATATGTACACACCGCCCGTCACCCTCCTCGAATTTAACCCAATTTTGCTACATAACACATATAGCATTCAATGAGATGAGGAAAGTCGTAACAAGGTAAGCGTACCGGAAGGTGTGCTTGGAACATCAAAATGTAGCTTAAACCAAAGCATTCTGCTTACACCTGAAACATGTTTACTTAAATAAACCATTTTGATTCAACCCACTCTAGCCCTCAAAATCAACTCCAATCAAATTAACTACACTAAACCAAAACATTTTTATGCCCAAGTATCGGTGAGAGAAAAGACAACAGGCGCAATAGAGACAGTACCGCAAGGGAAAGATGAAATAAAAATTTAACACAAAAGTACAACACAGCAAAGATTAACCCTTTTACCTTTTGCATTATGGTTTAGCCAAACATAACCGTGGCAAAGAGCACTAAAGTCACCTGCACCCGAATCTGGGCGAGCTACTAGCCAGCAGAAGTAACACAGCACTAACCCGTCTCTGTAGCAAAAGAGTGGGAAGACTGCCTAGTAGAAGTGAAAAGCCTAACGAGCCCAGTGATAGCTGGTTGCTTGGGAATAGAATATAAGTTCTACTGAAAACCTTCTGATCTACCACAACAAAGGACAAAGAAAAGTTTTCAAGCTATTTAATGGGGGTACAGCCCCATTAACACAGGACTCAACCTCTACCTAAGGGTAAAACTAATCCGCATTTTAAATGTAGGCTTTAAAGCAGCCAGCACAACGAAAGCGTCAAAGCTCGCACCAAAAAAATACCTACAACAAAATTAAACCCTACAACATAACCAAGCCTTTCTAAAACATTAGAAGAGATTATGCTAAAATTAGTAATAAGAAACTTGATCTTCTCCTAAGCGCGAGCCTACACTACTCATGACACACTATTGGTAATTAACACCCTGCCCAACTACCACAAACACATAGGGCCACACACTGTTAACCCAACACAGGAGCGCAACAGGAAAGGCTAAACCCTGCAAAAGGAACTCGGCAAACAAAGATTCCGACTGTTTACCAAAAACACAGCCCCCAGCTAACCAAGTATTGGGGGTGATGCCTGCCCAATGACTTTAAGTTAAATGGCCGCGGTATCTACAACCGTGCGAAGGTAGCGTAATCATTTGTTCTTTAAATAAGGACCAGTATGAAAGGCTAAACGAGAATCTATCTGTCTCTTGCAGAAGGCCAGTGAAATTGATCTCCCTGTGCAAAAGCAGGGATATCAACATTAGACGAGAAGACCCTGTGAAACTTTAAACCTCTAAATCACAACAAATTGTAAAACACCAACCCAATCGGGCTAACTACAATTAACACACTGATTTAGCGTTTTCGGTTGGGGCGACCCCAAAATAAAAAAAACTTTCCAGGAAAACAGTAACACGACACTTACTGACCAAGACCTACACCACAAAGTGCTTAAATGTAATCAGATCCGGCACACGCCGATTCATGAACTAAGCTACTCCAGGGATAACAGCGCAATCCCCTTCAAGAGCCCATATCGACAAGGGGGTTTACGACCTCGATGTTGGATCAGGACATCCTAATGGTGTAACCGCTATTAACGGTTCGTTTGTTCAACGATTAAAGTCCTACGTGATCTGAGTTCAGACCGGAGCAATCCAGGTCGGTTTCTATCTATGAATGCGAACCTTTCCAGTACGAAAGGACCGAAAGAGCAAGGCCCATGCCACCAAAGTAAGCCTTACCTAAAGCTTAATGAAAACAACTAAATTAACAACCAGGACAATCACATCCCCGCCTCAATACAAGAGCAAGCTGGGTTGGCAGAGCCTGGCTTAATGCAAAAGACCTAAGCCCTTTACCCAGAGATTCAAATTCTCTACCCAGCAATAAGTTTTTTAACAGTCGCACCCATTCTTATCTATATCATCTCAGTCCTAATTGCAGTCGCATTCCTGACAGGACTAGAACGAAAAATCATTGGCTACATGCAACTACGTAAAGGACCTAATATCGTGGGCCCCCTTGGGCTGCTGCAACCATTTGCTGACGGCCTCAAGCTTATTATCAAAGAGCTGACACTACCCCTGCTCGCCACCCCCGCTTTATTTGTTCTATCCCCCGCAGTCGCCCTCATTTTAGCCCTAATTATGTGGACCCCCCTGCCCGTACCATTTTCTATCGCCAACCTAAACCTTGGCATGTTATTTTTACTAGCCATATCCAGCTTAGCAGTTTATTCACTACTATGGTCCGGGTGAGCATCAAACTCTAAATACGCCCTAATGGGCGCCTTACGAGCTGTGGCCCAAACCATTTCTTATGAAGTCACACTAGCCATCATTGTTCTATCTATTGTCCTACTCAGTGGCGGATTCTCACTACACGCCCTAGCTGTTACCCAAGAGCCCATCTACTTGGCACTAACCACATGACCTCTACTGATAATATGATACACCTCAACACTAGCAGAGACAAACCGCGCCCCGTTTGACCTCACAGAAGGTGAGTCAGAACTAGTATCTGGGTTCAACGTTGAATACAGCGCAGGACTATTCACACTATTTTTCCTAGCCGAATACGCCAACATTCTACTAATAAATACCCTAACCACCATCCTCTTCCTAAACACCTCAACAAACCTGCCAACACAAACATTATTCACCACCGCCCTAATAAGTAAATCAATCCTATTAACCATCGGATTCCTATGGGTCCGAGCATCATACCCACGATTCCGGTATGATCAATTAATACACCTACTGTGAAAAAACTTCTTGCCGGCCACGCTGGCAATCTGTCTGTGACACTCGTCGCTCCCAGTATCAACATTCGGTCTTCCAGTAACAAGGATTCGTGCCTGAACGCCAAAGGGCTACTTTGATGAGGTAGAAAGTGGAGGTTAAAATCCTCCCGAATCCTAGAGGAGCAGGGATCGAACCTGCACAAAAGAATCCAAAATTCTTCCTACTTCCATTGTAGTATCCCCTAACAGAAGAGTAAGCTAACTAAAGCTATTGGGTCCATACCCCAACAATGTGGGGCAATCCTTCCTCTCCTAACCCATGCCCATCTTCCAACCAATTATCCTAACTACACTAACCATTACAACACTAATTTTTCTGTCCTCCACCCACCTAGTGTTAATGTGGGTAGCACTAGAACTCAGCACATTAGTAGTCCTACCGCTAATCGCTAATAAATCGCACCCACGATCCATCGAAGCCTCCACAAAATACTTCCTAACACAGGCCACCGCTTCTGCCCTAATCATCTTCTCATGAACCTTAAACTATATCACAACCGGGGGCGGCCAAATTTCAGAAGTAACAAACCAAACCCTTACAACTATTATAGCCATAGCCCTATTTATTAAAATTGGATTAGTGCCATTCCACTTCTGAGTGCCTGAAACCATTCAAGGAATAACTCCAACCGCCTCCATCTTCCTACTCACCTGACAGAAACTAGGCCCACTAATCATATTATACCTAATGAGCCCACTAATTAATTTCGAGGTCCTCTCTGCAGTATCTATCCTGTCCGCCACAGTTGCCGGCTGACTTGGGCTTAACCAGACCCAAATCCGAAAGCTAGTAGCATTCTCTTCAATCGCCCAAATATCTTGAACCCTAGTAATTATTAAATACGCACCATCACTTACAATCCTAGCCTTCTACTTATATTCAATCACAATTTCCACTACCCTTCTCACACTAGAAAAATTATCAACAACATCCGTTAACAGCCTCTTACTTTCGTTCCAAAAAGCCCCAATTACTTCCTTATTGCTGACAATCTCTCTATTATCCTTATCAGGCCTACCCCCACTAGCCGGCTTCCTCCCAAAATGATTAACAATTGACCAGCTCGTGGCAGAAGGAGCAATTTGAGTCGCATTCACAATACTCATGGCCTCTCTCCTAAGCCTATTCTTCTACCTACGACTATGATACAACTCCGCATCCACCCTTCCTCCCAACACTGCTAATACCCAACGCCTATGACGCAAACCAGTCCAACAAACCAACCTTACAATCAACTCCCTGGCCATAGCCGCCTTCACCCTAATCCTAGCAGCCACCATAATAAAAGCCATCACAAAACAGGAGGCATATTAAAAGAAATTAGGTTCAATCTTCAAGCCAAGGGCCTTCAAAGCCCTAGATAGGAGTTAGCAATCTCCTATTTCTTGAATAAGGTTTATAGGACTTTATCCTATATCTTCTGAATGCAAATCATAAACTTTTATTAAGCTAAAACCTTACTAGGCAAATGGGCCTCGATCCCATAAATTATTAGTTAACAGCTAATTACTCTAACCGGCTAGTTTTTACCTAAATCTTTAAGCCCAGGTACAATTTAAAGTACATCTACGAGTTTGCAGTTCGTCGTGAATTTCACTACAGGGCCTGGTAAAAAGAGGATTTGAACCTCTGTAGGTAGGTTTACAGCCCACTGCCATCACACTCGGCCATTCTACCAGTGAATATCAATCGTTGACTTTTTTCCACTAACCACAAAGATATCGGCACCTTGTATTTTATTTTCGGCGCCTGAGCCGGAATAGTAGGCACAGCCATAAGCCTATTAATCCGAACAGAACTCAGCCAACCTGGCCCCTTCATAGGAGATGACCAAATTTACAATGTTATTGTTACAGCACATGCCTTTATCATAATCTTCTTCATAGTTATACCAATCATGATCGGCGGATTTGGAAATTGACTACTTCCATTAATAATTGGAGCACCCGACATAGCATTCCCTCGCATAAACAACATAAGCTTCTGACTACTACCCCCATCATTCACCCTACTTCTCTTTTCCGCCTTTATTGAAACCGGAGCTGGCACTGGATGAACAGTCTACCCACCCCTAGCTGGAAACCTAGCCCATGCCGGACCGTCAGTAGACTTAACCATTTTCTCCCTTCACCTTGCCGGGGTATCATCCATCCTTGGAGCAATTAACTTCATTACCACGGCTATCAACATAAAACCCCCAGCAATATCACAACAACAAACACCCCTCTTCGTATGGTCTGTTCTAGTTACAGCTGTTCTCCTGCTACTATCACTACCAGTTCTAGCCGCAGGAATTACTATATTACTCACCGACCGAAACTTGAACACAACCTTCTTTGACCCAGCAGGAGGAGGGGACCCAATCCTATACCAGCACCTTTTCTGATTTTTTGGCCACCCAGAAGTGTACATCCTTATCCTGCCAGGATTTGGAATAATCTCCCACGTAATTACCTTCTACTCAAGTAAAAAAGAACCATTTGGTTACATAGGAATAGTCTGAGCCATGATATCAATCGGCTTTCTTGGCTTCATTGTCTGAGCCCACCACATATTCACAGTTGGAATAGATGTTGATACTCGAGCATATTTCACATCCGCCACAATAATTATCGCCATCCCCACTGGCGTAAAAGTGTTCAGCTGATTGGCCACTATTTACGGAGGAGTAGTGAAATGACAAGCCCCCATACTCTGGGCACTCGGCTTCATTTTCTTATTCACAGTTGGAGGACTAACAGGAATTGTACTAGCTAACTCATCACTAGACATTATTCTCCACGACACCTACTACGTAGTAGCCCACTTCCACTATGTATTATCTATAGGGGCAGNATTCGCTATCATAAGCGGATTTACCCACTGATTCCCACTATTTACAGGATTTACCCTCCACCAAACATGAACAAAAATTCAATTCATAATTATGTTTACAGGCGTAAACCTAACCTTCTTCCCACAGCACTTCCTAGGTCTATCAGGAATACCACGACGATACTCAGACTACCCAGACGCATATGCCTTCTGAAATATAATCTCCTCAATTGGGTCATTAATCTCCATAGTATCAGTTATTCTACTCACATTTATTGTATGAGAAGCATTTTCATCAAAACGAAAAGTTCAAGTACCCGAAATAGCAAGCACAAATGTAGAGTGACTAAACAATTGCCCACCATCATACCACACCTACGAAGAACCAGTCTTTGTTCAAGTACGACCAAAACTAATGTAAGCAAAACCACACCTTGATGCCAAGGACAGGGGGAATTGAACCCCCACCATTTGGTTTCAAGCCAACCGCAATACGACATGCTCTGTCCTTCGAGAAGAGTTAGTATACACATATTACCCGCCTTTGTCAAGGGCGAAATATAGGACCAAAGCCTTTACTCTTCTATGGCAAACCCAATACACCTAGGACTCCAAGATGCAATATCCCCACTAATAGAAGAACTCCTCTATTTTCATGACCACACACTAATAATTATTTTTTTAATCAGCATGTTTGTACTATACACAATCTCAGTTTTACTACTAACAAACCTATACCACACAAATGCAACAGATGTACAAGAAATAGAAATAATCTGAACCATTCTGCCAGCCCTAATCCTAATCACCATCGCCCTTCCATCCCTGCGCACACTATACCTCATAGACGAAACCACCAACCCCTGCCTAACCATTAAAGTTATCGGGCATCAATGATATTGAACATATGAATACACAGACTTCTCCCAACTGGAATTCGACTCTTACATGCTTCCAACACAAGATCTGCCTCAAGGTCACTTCCGCCTTTTAGAAGTAGACCACCGCATGATTGTTCCAACAAACTCAAGCACACGAACACTAATCACGGCCGAAGACGTCCTGCACTCATGAGCAGTACCATCCTTGGGAATTAAAATAGACGCAGTACCAGGACGACTAAACCAAACCTCACTAACATCCCCCAACCCTGGAGTCTTCTATGGCCAATGTTCCGAAATCTGCGGAGCAAACCATAGCTTCATGCCCATTGTCGTAGAAGCTGTCCCAATACAGCACTTCCAAAGCTGATTAAAAACAAGCTCATAATCACTAAGAAGCTAAACCGGCCAAAGCCCTAGCCTTTTAAGCTAGCATTGGGGACCACGCCAACCCCCTTAGTGACATGCCACAATTAAACCCAGAACCTTGATTAATGATCTCATCTATCACATGGCTAGTATTCATTGTTACTTTACAGCCAAAAATTGCTTCTCTAAAGTTCATAAACAACCCGAGCAGCCCAGACCAAAAAACCACTAAAACATGACCCTGGCCACAAATCTAAACTTATTTGACCAATTCTTAGTACCCAAACTACTTGGCATATCACTATTAGCCCCAGCCATATTATTAACAGCAATACTAATCTACAACCCACAAGACCGCTGACTATCGAACCCATTAACAACCCTACAATCCTGATTAATTGCAAAAGCCACTAAACAAATCATAACCCCAGTAAACAAACCAGGACATAAGTGATCATTAATACTGATCTCATTACTAACAATGCTTATTCTCAACAACCTTTTAGGCCTTCTCCCATACACATTTACACCAACAACTCAGCTGTCTATAAACATAGCCCTGGCCCTGCCACTATGGCTGGCAACAGTGCTGGTTGGCCTGCGAAGCAAGCCGGCCTCTTCACTAGCCCACCTCCTGCCAGAAGGAACCCCAACACCCCTGATCCCCATCCTAATCTTAATCGAAACAATTAGTCTATTAATCCGACCAATCGCACTTGCCGTGCGACTCACAGCCAACCTCACCGCAGGACATCTTTTGATGCACTTAATTTCTACTGCAGCACTTAGCCTAATGACAACTTCCACACTACTTGCCGGGCTAACCCTAACCATCCTAGCCATACTGATTCTTCTAGAAATTGCAGTAGCAATAATCCAAGCATATGTATTCACCCTACTACTCTCACTATACCTGCAAGAAAACGTATAATGATCCACCAAACACACCTATTTCACATAGTCAACCCAAGCCCATGGCCAATTATAGGAGCTATAGCTGCCATAATACTAACAGCCGGATTAGTCCTATGATTCCATTGTAATGTAGGCTTAATTCTGCTTCTGGGACTAATCTCAACCCTGCTAATTATATTTCAATGATGACGAGATGTCGTCCGAGAAAGCACCTACATAGGCCACCACACCCCACCAGTCCAAAAAGGACTACGATATGGCATAATCCTATTTATCACCTCAGAGGTCTTCTTTTTCCTCGGGTTCTTCTGAGCGTTCTATCACTCAAGCTTGGCCCCGACCCCAGAACTAGGAGGACAGTGACCACCAACCGGAATTACCACACTAGACCCATTCGAAGTTCCACTCCTCAACACAGCTGTACTACTAGCCTCGGGGGTCACAGTAACATGGGCCCACCACAGCCTAATAGAAGCCAACCGAGCATCCACCATCCACGCCTTAATTCTTACAATTATCCTAGGACTATACTTCACTGCTCTTCAAGCAATAGAATACTACGAAGCCCCATTCACCATCGCAGACAGCAGCTATGGATCAACCTTCTTTGTTGCCACAGGCTTTCACGGCCTACACGTCATTATTGGATCAACATTCCTAATAACCTGCCTCTATCGACAATTCATACACCACTTCACCTCAAATCACCACTTCGGTTTCGAAGCTGCCGCTTGATACTGACACTTCGTAGATGTAGTCTGACTATTCCTGTACATCTCAATCTACTGATGAGGCTCCTGCTCTTCTAGTATTGACAATACAAATGACTTCCAATCATTAAACCCTGGTATCAGCCGCAGGGAAGAGCAATAAACCTACTTACCGCATTCATGTTAGCCACAGCCGCCGCAGTAGCCGTAATTACCCTAAATCTACTAATGTCAGAAATGGCCCCAGACCCAGAAAAACTTTCACCATACGAGTGCGGATTTGACCCGCTAGGGTCAGCCCGCCTGCCATTATCTATCCGCTTTTTCATAATCGCTATTTTATTCTTACTCTTTGACTTAGAGATCGCCATTCTACTACCGCTAGCATGGGCCCTCCAACTCACAAACCTGATCAAAAGCATCACATGGGCCATCATTATCTTCTTACTTATATTTGCAGGCCTAACATACGAATGACTACAAGGCGGACTAGAGTGGGCAGAATAATCCTTAACCAAAGGAGCTAGTCCAAGCTAAGACTTCTAGCTTCGGCCTAGAAAATCATGACCAACTTCATGGCTCCCTATTGACCTCCCCCACCAACCTACTATTCACCCTCTCTTTCATTATCTTCACCATTGGATTTACCTTCCGCCACACTCATCTCCTCTCAGCCCTACTATGCCTGGAAGGCATGATGCTATCGGTCTTCCTACTAATAGCAACATGGTCTCTAAACTCAAACATCTCATCTTTCATCCTGCCCTTAACAGTATTGACATTATCAGCCTGTGAAGCCGGTATTGGCCTAGCCCTATTGATTGCCTCAGCCCGAACACACAACACAGCCAATCTCAAAAACCTAAATCTACTCCAATGTTAAAAATCGTTGTACCTACAATAATACTAATCCCCTCAACCTGCCTAACAGCCACAAAAAACACCTGACTATCACCGACAGCTTACTCAGCAGTCATTATTATCCTAGGCATGCTTGTCTTAAACCCCGGAGACATTCTGATAAACACTAGCGGTTTATTATTAGGAAGCGACCAGATTTCAACACCCCTGCTCATATTATCCTGCTGACTATTACCACTGATATTCATGGCCAGCCAAAGCTCCATGTCACACAACCCAACCCAACAAAAACGACTTTTTATTACAGCCCTGGCCCTCCTACAATTAGCCTTGATGTTGGTATTCATGGCCTTAGACCTAATGTTATTTTACACCGCCTTTGAAGCAACCCTTATTCCCACCTTAATAGTGATCGCCCGATGAGGCTCACAAACAGAACGACTCGGAGCCGGACTATATTTCCTCCTATACACCATCACTAGCTCTATGCCCCTTCTAATTGCACTTCTATGGGTATATAACATAAAAGGAACTGCGTCCATTACACTCTTACAACTATTACCACAAATAACCCTAACATTCTGAACAAACACATTACTATGAACTTCACTCATACTAGCCTTCCTAGTAAAAATCCCAATTTACGGCCTTCACCTTTGGCTCCCAAAAGCCCACGTAGAGGCCCCAATTGCCGGATCCATGGTCCTTGCAGCAATCTTATTAAAACTCGGAGGCTACGGCTTGCTACGAGTTACAAATCTACTAACTGAACAAACCACATCCTCTTACATCCTGCCCCTAGCAGTAGCGTTATGAGGTGCACTCATAACCGGCATAATCTGCTTACGACAAACAGATTTAAAATCCCTAATTGCCTACTCCTCAGTAAGCCACATAGGACTAATAACAAGCTCAATCCTCACTCGTAACCAACTGGCCCCCTCGGGCTCAATAATTATAATAGTGGCCCACGGCCTTACATCCTCAATACTATTCTGCCTGGCAAACATTACTTACGAACGAACACACTCACGAACTCTACTACTAACACAAGGGGTACAACTAACCACCCCAATCATAACATCCTGATGACTCCTGGCCTGCTTAACAAACATAGCACTCCCCCCAACAATTAATTTTATTGGAGAACTCACCCTGATAGTATCACTATTTGACTGAGCGGACATTACCATCTTTCTAACAGGACTAAGCGCATTCATCACCTCAGTCTACACCCTACACATATTCTCCTCAACCCAGCAAGGAACCCTTCCAAACCACATCATCACAATAAGCCCAACCCAAACTCGAGAACATCTACTAATAACACTACACTCTGCGCCATCAATCGCTTTAATCTTTATCCCTCAACTAATGTACTACCAATAAACCGCAACAACTGACAAAAACACACCAACTATGAGAGTGCCCACAAGAACTGCTAATTCTGTCCCCCGGATTTAATCACCCGGCTCTCATATTATACAGCACCAACCTGTAGATATAGTTTAAACAAAACGTTAGAATGTGGACCTAAAAACAGGAACTCACTCACTCCTTATCTACCAACATGCCCCACTACAAACACCATAGAGCTTTTAATGGATAACAGTATTCCATCGGCTTTAGGAGCCGAGCATCTTGGTGCAATTCCAAGTGAAAGCAACCATAACACAGCCATTAGCCTTAATTATTATACTTTTCCTGCTCCCCCTAGCAATCTTGACACTCCCAATACTGATACCAAACTCAAAATTAACCTCACCACTTAAAACCAAAGTACTAGCAGCAAAACTAGCCTTCCTTACCAGCCTAATTCCACTTACCTACCTCATCTACAATGACTTAACCATTACTACATACGAAACCCAATGATCAACAATTGGCACAACCACAATTCGCACTAGCTTCACATTAGACATCTACTCCGTCTTCTTCCTGCCTATTCTCCTTTTTGTTGTATGGTCCATCATAGAATTTACTGCACAATACATGGAATCAGACCTAAAAATTAACACTTTCTTTAACCAGCTCACCACCTTCACCCTAATAATGATAATCCTTGTAACTGCTGAAAACCTCTTCCAATTTTTCATTGGTTGAGAGGGAGTAGGTATCATATCCTTCATGTTAATCAACTGATGATCATTCCGATCAAACTCGAACAAAGCTGCTATGCAAGCCGTAATTTACAACCGCCTAGCAGACATTGGCCTAATTATTACTCTAGCATGAATAGCCATCAATGACCTGTCACTAAATATTAAAAGCATACAAATCACACCAGACATAGCCCTCATCCCCGCACTCGGGTTGCTCCTAGCAGCTGCCGGAAAATCTGCCCAATTTGGATTCCACCCATGACTCCCCGCAGCAATAGAAGGGCCGACCCCTGTTTCAGCCCTACTGCACTCAAGCACCATGGTGGTAGCTGGAGTGTTCCTACTCATCCGAACCTCTGACCTGCTATACAGCAGCGAAACAGCAACTACAGCCTGCTTATTACTAGGAGCCTTTACATCCATACTAGCTGCTTCATGCGCATTAACCCAAAATGACCTAAAAAAAATTATTGCCTACTCAACCACCAGCCAGCTAGGCCTTATAATGACCTCCATCGGACTAAAACAACCCGAACTCGCATTCATACACATCTCGACACATGCATTCTTTAAGGCAATATTATTCCTCTGCGCAGGAACAATCATCCACAGCCTAAACAATGAACAAGACATCCGAAAAATGGGAGGACTCAAAAAAGCCCTCCCTACTACCTCCTCCTGCTTAATCATTGGCTCCCTTGCCCTATCAGGAATGCCATTCATGGCTGGTTTTTACTCAAAAGACGCCATCATTGAATCCATCAACACCTCCAATGTAAACTCCCTATCTCTGGCCATAACCCTAGTAGCAACCATCTTCACCACGCTCTACAGCTTACGCATGATCTACTATGTAGCCTTAAGCACTCCACGAATCCTACCCCTGTCAGCCATCTCCGAGACCCCTCAAATAACTAATCCTGTTATACGGCTAGCTATTGGAAGCATCGCAGCTGGGCTCATAATTTCAACCACTATCCTACCGCCTAATATTCCACAACTAACCATGCCGGCATCAGCCAAACTGGCCGCACTAAGCATCCTAATCTTGGGCCTACTAGTAGGCTCAATCCTGATTACAGTAGCAGATCAGTTTCCCAGCTCCACCAAAGGCACCCAAAACCCACTTATCTCTAAAATCATCCACTCCTACTTCATCCTACATCACACCCTATCATCCATAGTCTTACAAATTAGCCAAAAACTATCAACCCACCTGATAGACCAAACACACTATGAAGCCTTGGGCCCTAAAACAATAACCTACCTACAAATACTAATAGCCAAACTTTTAACTAACTTTCACAAAGCCCGAATTAACCCATACCTAAAAATTACCATTCTGTCCATCACACTAATTTCCCTATTCTACTTCACCTCAGTGAACGTAGAGCCCCCCGATGCCGCCCACGAACTAGAATTATAATAGTAAACAATACCACTAATAAAGCCCAACCACTCAAAATGAGGAGCCCTCAACCACTTAGATAAAACAACCCAGCTCCTAAAAACTCATTGTTTATATCGCCACCCCAAGTCTCAACGGAATCAACAAAACACCCTAAAGCCTCAGCTCATGTAGAATTATACATACAGTATCCACCGATACCTAGGCCAGCCCCACAAACATAAGCCGACACCTTAGACCCCCCTGCTCCCCAGAGCTCACAATACTTATCATCAGTGAACCCAACACAAAAAGCAAAAACTACCAACAGCCCACCCAAGTAAATTAGTAGCACCACAAGTGGCATAAAACTTCCACCCCCTGCTACCAACAACCCACTACCAAATATTGCCGCAAAAAGCAAACTAACCACCCCATAATGGATCGTCACCCCAGACGCCACTAGCACCACACTAATTATCATTAAGCAACAAAGAAGAAAAAATGTAATTCCCATTATTCTCACTTGGACTATGCACCAAGACCTGGGGCACGAAAAACCCCCGTTGTATTTTCAACTATAAAAATTCAGCATCTAAACCAAATGACCCACCAACTACGAAAATCCCACCCACTCCTAAAGCTAGTAAACCACTCTTTAATTGACTTACCCACACCATCCAACATCTCCTACTGATGAAACTTCGGATCACTTCTTGGATTCACCCTATTAATCCAACTGGCATCGGGCATCCTACTAATAATACACTTCCTAGCAGATGACTCCTTGGCCTTCATATCCGTCGCCTACACCTCACGAGAAGTCTGATATGGATGACTAATCCGAAGCCTACATGCAAACGGGGCTTCTCTATTCTTCCTATGCATTTTCATCCACATCGGACGTGGGCTATACTACGGATCATATCTAAACGAAAATACATGAAACATTGGAGTACTGCTACTACTATTACTGATAGCAACTGCCTTCATAGGCTACGTCCTACCATGAGGTCAGATATCATTCTGAGGGGCAACCGTAATCACCAACCTAATATCAGCTATCCCCTACGTGGGAAACTCAATCGTGGCTTGAATCTGAGGAGGACCATCCGTCAACAGCGCAACCCTAACACGATTTACTACCCTACACTTCCTGCTCCCGTTTATCCTCACAGCCACTGTCGTCACACACCTCATCTTCCTGCACGAACGCGGATCATTCAACCCACTAGGATTAATCTCTAACGCCGACAAAATTCCGTTCCACCCATACTTCTCGGCAAAAGACGCCATAGGCATAGCCCTAGCCACCATTTTATTAATGACCCTTTCATTCTACTTCCCAAACCTATTAGGAGACCCAGAAAACTTTACCCCTGCCGACCCAATAAAAACACCAGACCACATTAAACCAGAATGATACTTCCTATTCGCCTACACAATCTTACGGTCTATTCCAAACAAACTCGCAGGAGTCCTTGCCATGTTCGCATCCATCCTAGTATTATTACTTCTACCCGCACTACACACATCAAAACGACAATCAATAAGCCTGCGCCCCCTATCCCAACTCCTATTCTGAACCCTAACCGCAGACCTCCTCATTCTCACATGAATCGGAGGACAGCCAGTACAAGACCCATACATTCTAATTGGACAAATAGCCTCCTTCATCTACTTCTTTACCATCCTTATCCTATTACCACTGGCTGGAATAATTGAAAACACACTATTCAAACCCCTTCGGTACCGACCATGCGGACCATGAATAGTCCCCATTATACCAACATGAGGAGGCAGAATAAACCCACACACTCTTGTAGCTCAACCCCAAAGCGCTGGCCTTGTAAGACAGAGATGGAATACACACACCTTCCCAAGAGTATCACACAACCACTCAAGAAGGCAGACATGACTCTACTCTTCCGGCCCCCAAAGCCGACATTCTTATTAAACTACTTCTTGAATCAGATTAGTCATCGTAGCTTAACTCACAAAGCATAACACTGAAAATGTTAATATGGACAAAGAGTCCCGAATGACAACAAACCAACCAAAAACCACGAGCACTATTACCTTTCGCTAGATAAAAAGATAATATGTACTACCCCCCAGCTATGTATTATAAGGCATTCATTTATTTGCCCCTAACACCCATCCATTAGTTCTTATTAATCAGCATCTCACGTGAAATCACCATCCATTGTATCCATACTAACTATTACTAGTCTCAGGCCCATACCTGGACACGGCTCACATTTATTGCTCTTCTTAGAGACCTCTGGTTATCACTCTCACGTACCCATCTTGCTATTGCCTGGACATTCTTTCCTCTTCTTAGAGGCCTCAACCCGCACCATATGGTTTCACTCATCTACGTCCGTGATCGCGGCATTCCTATTTTTTGATTGCTACTGGTTCTTCATTTTTTTGGGGAGATCTCATCCACTACCCGGGGGCTTATATCTAAAGTCATTAGATTAAGGTGGTACATATTCTTTGCAGGACGGGTCAGTCCGACTTTCATGTACATAAATATTTAATGCTCGTTATACATATTACCCTTTAATTAGGCCCCCCCTCCCCCCAGTTTTTGTGGCCCCGGGGTCGGCTCTTCTGTAATTTTAGTCATAAAAAAAAAAAAAAAAAAAAAAAAAAAAAAAAAAGGAGAGAGAGAGAGAAAACACAAAGGAAAAACAGGAAAAAATTTTTAACTTTTTTTTATTTTTTTTTAAAAATTATTAACCTAGGCTAAAATAGGAAAAATTTTTTAAAAAAAATTAAAAAAAATTTTAAAAATTATTAACCTAGGCTAAAATAGGAAAAATTTTTTAAAAAAAATTAAAAAAAATTTTAAAAATTATTAACCTAGGCTAAAATAGGAAAAATTTTTTAAAAAAAATTTAAAAAAATTTTAAAAATTATTAACCTAGGCTAAAATAGGAAAAATTTTTTAAAAAAAATTTAAAAAAATTTTAAAAATTATTAACCTAGGCTAAAATAGGAAAAATTTTTTAAAAAATTTTAAAAAATTTTAAACAAATTATTAACCTAGGCTAAAATAGGAAAAACTTAGCACACAACTAGATTATACGGGCTTACCGCAACAAACGTACAGTTATTATACACCAAACAGAACATGGACGTTAAATCGCCCAAATAACAA
>Crocodylus_siamensis|EF581859.1| Crocodylus siamensis mitochondrion, complete genome
CAAAGGTTTAGTCCTGACCTTATTATTAGCTACTGCTCAGCTTACACATGCAAGCATCAACGCCCCAGTGAAAACGCCCCAAATAGCCCAACTAAAGGACATGGAGCCGGCATCAGGCACATAAATACTATAGCCCACGACGCCTAGCCTGCGGCCACACCCCCACGGGATACAGCAGTGATTAACATTAAACCATGAGCGAAAGCTTGATTTAGCCAGAGCATAGAGGGGCGGCCAATCTCCGTGCCAGCAGCCGCGGTTACACAGCTACAGCCCCAAGTTAATAAAAGCGGCGTAAATTGTGGCTAAGACCAAGTCTACCAAATTAAGGCGAAAGGGCTGTCAAGCCGTGAAAAGCTAAAAACTTGCCAAGAACACCAATATTAACATAGCCTTAACCAACAAGACACACCCGAACCCACGAAAGCTGGGGTACAAACTAGGATTAGATACCCTACTATGCCCAGCCCTCAACAAAGGTGCACTAACTACACACTGCACTCGCCAGGGAATTACGAGCAACTTGCTTAAAACTCAAAGGACTTGACGGTATTTCGAACCCACCTAGAGGAGCCTGTCCTGTAATCGACAACACACGATCCACCCAACCACCTTTTGCCCTAAGCAGCCTGTATACCGCCGTCGCAAGCTTAGCCCCTGAGGGACAAGTACCTAGCACAATAACCCACCTCTGAGCTAGTACGTCAGGTCAAGGTGCAGCCAATAAGCTGGTAGAGATGGGCTACATTTTCCACACTATAGAAATTGGTCACGGAGAGGCCTGTGAAACCAGGACTGTCAAAGACGGATTTAGCAGTAAATTAGGAGAAGAGTGCCTAATTGAAGATGGCCCCGAAATATGTACACACCGCCCGTCACCCTCCTCGAATTTAACCCAACTTTGCTACATAACACATATAGCACCCAATGAGATGAGGAAAGTCGTAACAAGGTAAGCGTACCGGAAGGTGTGCTTGGAACATCAAAATGTAGCTTAAACCAAAGCATTCTGCTTACACCTGAAACATGTTTACTTAAATAAACCATTTTGATCAACCCACTCTAGCCCTCAAAATACAAGCCCAATCAAGTTAACTACACTAAACCAAAACATTTTTATGCCCAAGTACCGGTGAGAGAAAAGACAACAGGCGCAATAGAGACAGTACCGCAAGGGAAAGATGAAATAAAAATTTAACACAAAAGTACAACACAGCAAAGATTAACCCTTTTACCTTTTGCATTATGGTTTAGCCAAACATAACCGCGGCAAAGAGCACTAAAGTCACCTGCACCCGAATCTGGGCGAGCTACTAGCCAGCAGAAGTAACACAGCGCTAACCCATCTCTGTAGCAAAAGAGCGGGAAGACTGCCTAGTAGAAGTGAAAAGCCTAACGAGCCCAGTGATAGCTGGTTGCTTGGGAATAGAATTTAAGTTCTACTGAAAACCTTCTGATTTACCACAACAAAGGACAAAGAAAGCTTTCAAGCTATTTAATGGGGGTACAGCCCCATTAACACAGGACTCAACCTCTACCTAAGGGTAAAACTAACTCGCACTTTAAATGTAGGCTTTAAAGCAGCCAACACAACGAAAGCGTCAAAGCTCGCACCAAAAAAATACCTACAACAAAATTAAACCCTACAACACAACCAAGCCTTTCTAAAACATTAGAAGAGATTATGCTAAAATTAGTAATAAGAAGTTTGATCTTCTCCTGAGCGCGAGCCTACACTACTCATGACACACTGTTGGTAATTAACACCCCGCCCAACTACCACAAAAATAAGGGCCACACACTGTTAACCCAACACAGGAGCGCAACAGGAAAGGCTAAACCCTGCAAAAGGAACTCGGCAAACAAAGATTCCGACTGTTTACCAAAAACACAGCCCCCAGCCAGCCAAGTATTGGGGGTGATGCCTGCCCAATGACTTTAAGTTAAATGGCCGCGGTATCTACAACCGTGCGAAGGTAGCGTAATCATTTGTTCTTTAAATAAGGACCAGTATGAAGGGCTAAACGAGAATCTATCTGTCTCTTGCAGAGGCCAGTGAAATTGATCTTCCTGTGCAAAGCAGGGATGTCAACATTAGACGAGTAGACCCTGTGAAACTTCAAACCCCTAAATCACAACAAGTTGTAAAATACCAACCCAAGCGGGCTGACTACAGCTATCACACCGATTTAGCGTTTTCGGTTGGGGCGACCCCAAAATAAAAAAAACTTTCCAGGAAAACAGTAACACGACACCTACTGACCAAGACCCACACCACAAAGTGCTTAAATGTAATCAGATCCGGCACACGCCGACTCATGAACCAAGCTACTCCAGGGATAACAGCGCAATCCCCCTCAAGAGCCCGTATCGACAGGGGGGTTTACGACCTCGATGTTGGATCAGGACATCCTAATGGTGTAACCGCTATTAATGGTTCGTTTGTTCAACGATTAAAGTCCTACGTGATCTGAGTTCAGACCGGAGCAATCCAGGTCGGTTTCTATCTATGAATGCGAACCTTTCCAGTACGAAAGGACCGAAAGAGCAAGGCCCATGCCACTAAAGTAAGCCTTACCTAAAGCTTAATGAAAACAACTAAATTAACAACCAGGACAATCACACCCCACCTCAATATAAGAGCAAGCTGGGTTGGCAGAGCCTGGCTTAATGCAAAAGGCCTAAGCCCTTTACCCAGAGATTCAAATTCTCTACCCAGCAATAAGTTTTTTAACAGCCGCACCTATTCTTGTCTATATCGTCTCAGTCCTAATCGCAGTCGCATTTCTGACAGGACTAGAGCGAAAAATCATTGGCTATATGCAACTGCGTAAAGGCCCCAACATTGTGGGCCCCCTTGGGCTACTGCAGCCATTTGCTGATGGCCTCAAGCTCATTATTAAAGAGCTAACACTACCCCTACTCGCCACCCCTGCTTTATTTATTTTATCCCCCGCAATCGCCCTTATTTTATCTTTAATCATGTGGGCCCCCCTACCCGTACCATTTTCTATCGCCAACCTAAACCTTGGCATGTTATTTTTATTGGCCATATCCAGCTTAGCAGTCTATTCACTACTATGATCCGGATGAGCATCAAACTCTAAATACGCCCTAATAGGCGCCTTACGAGCCGTGGCCCAAACCATTTCCTACGAAGTCACATTAGCCATCATTGTTCTATCCATTGTCCTACTTAGTGGCGGATTCTCACTACACGCCCTAGCTGTTACCCAAGAACCCACTTACTTGGCACTAACCACATGACCACTACTGATAATATGATACACCTCAACACTAGCAGAGACAAACCGCGCCCCGTTTGACCTCACAGAAGGTGAGTCAGAGCTAGTATCTGGGTTCAACGTTGAATACAGCGCAGGGCTGTTCACACTATTCTTCCTAGCCGAATACGCCAATATTCTGCCGATAAACACCTTAACCACCATCCTATTCCTAAACACATCAACAAACCTGCCAACACAAACATTATTCACCACCTCCTTAATAAGTAAATCAATTCTATTAACCATCGGATTCCTATGAATCCGAGCATCATACCCACGATTCCGGTATGATCAACTAATACACCTACTGTGAAAAAACTTCTTGCCAGCCACACTGGCAATCTGCCTGTGACACTCGTCATTCCCAGTATCAACATTCGGTCTTCCAGTAACATGGATTCGTGCCTGAACGCCAAAGGGCTACTTTGATGAGGTAGAAAGTGGAGGTTTAAGTCCTCCCGAATCCTAGAGGAGCAGGGGTTGAACCTGCACAAAAGAATCCAAAATTCTTCCTACTTCCATTGTAGTATCCCCTAACAGAAGAGTAAGCTAACTGAAGCTATTGGGTCCATACCCCAACAATGAGGGGCAATCCTCCCTCTCCTAACTCATGCCCATCTTCCAACCAATTATCCTAACCACACTAACCATCACAACACTTATTTTTCTATCCTCCACCCATCTGGTGCTCATATGGGTAGCACTAGAACTCAGTACACTGGTAGTTCTACCACTAATTGCCAACAAATCGCACCCACGATCCATCGAGGCCTCCACAAAATATTTCCTCACACAGGCCACCGCTTCTGCCCTAATCATCTTCTCGTGAACCTTAAACTTTATCACAACCGGGGGCAGCCAAATTACAGAAGTAACAAACCAAACCCTCACAACCATTATAGCCCTGGCCCTCTTTATCAAAATTGGGCTAATGCCATTCCACTTCTGAGTGCCTGAAACCATTCAAGGAATAACTCCAACCGCCTCCATCTTCCTGCTCACCTGACAAAAGCTGGGCCCACTAATCATACTATACCTGATGAGTCCACTAATTAATTTCGAGATCCTCTCTGCAGTATCTATCCTGTCCGCCACAGTTGCTGGCTGACTTGGACTTAACCAGACCCAAATCCGAAAGCTAGTAGCATTCTCTTCAATTGCCCAAATATCTTGAACCCTGGTGATTATCAAATACGCACCACCACTTACAATCCTGGCCTTCTACCTATATTCAATCACGATTTCCACTACACTTCTCACACTAGAAAAACTATCAACAACATCCATTAACAGCCTCTTACTTTCATTCCAAAAAGCCCCAATTACCTCCATACTACTGGCAATCTCCCTATTGTCCCTATCAGGCCTACCCCCACTAGCCGGTTTCCTCCCAAAGTGACTAACAATTGATCAACTCGTGGCAGAAGGGGCAATTTGAGTCGCATTCACGATACTCATAGCCTCCCTTCTAAGCCTATCCTTCTACCTACGACTATGATACAACTCTGCATCCACCCTCCCCCCAAACACTGCTAACACCCAACGCCTATGACGCAAACCAGTTCAACAAACCAACCTTACAATCAACTCCCTAGCCATAACCGCCCTCACCCTAATCCTAGCGGCCACCATAATAAAAGCCATTACAAAACAAGAAGCCCATTAAAAGAAATTAGGTTCAATCTTCAAGCCAAGGGCCTTCAAAGCCCTAGACAGGAGTTAGCAATCTCCTATTTCTTGAATAAGGTTTATAGGGTCTTATCCTATATCTTCTGAATGCAAATCATAAACTTTTATTAAGCTAAAACCTCACTAGGCAAATGGGCCTCGATCCCATAAATTATTAGTTAACGGCTAATTACTATAACCGGCTAGTTTTTACCTAAATCTTGAGCCCAGGCACAATTTAAAGTGCATCTACGAGTTTGCGGTTCGTCATGAATTTCACTACAGGGCCTGGTAAAAAGAGGATTTAAACCTCTGTAAGTAGGTTTACAGCCCACTGCCATCACACTCGGCCATTCTACCAGTGAATATTAATCGTTGACTTTTTTCCACTAACCACAAAGATATTGGCACCTTGTATTTTATTTTCGGAGCCTGGGCCGGAATAGTGGGCACAGCCATAAGCCTATTAATCCGAACAGAACTCAGCCAGCCTGGCCCATTCATAGGAGATGACCAAATTTACAATGTTATCGTTACAGCACATGCCTTTATCATAATCTTCTTTATAGTTATACCAATCATGATCGGCGGATTTGGAAACTGACTACTTCCATTAATAATTGGAGCACCCGACATAGCATTCCCTCGCATAAACAACATAAGCTTCTGATTACTCCCCCCATCATTCACCCTACTTCTCTTTTCCGCCTTCATTGAAACCGGAGCTGGTACTGGATGAACAGTCTATCCACCCCTGGCTGGAAACCTAGCCCACGCCGGACCATCAGTAGACCTGACTATCTTCTCCCTTCACCTTGCTGGGGTATCATCCATCCTTGGAGCAATTAACTTTATTACCACGGCTATCAACATGAAGCCCCCAGCGATATCACAACAACAAACACCTCTTTTCGTGTGGTCTGTTCTAGTTACAGCCGTTCTCCTACTACTCTCACTACCAGTCCTAGCTGCAGGAATTACCATACTACTCACCGACCGAAACTTGAACACCACCTTCTTTGACCCCGCAGGAGGAGGAGACCCAATCCTATACCAGCACCTTTTCTGATTTTTCGGCCACCCAGAAGTGTACATCCTTATCCTGCCAGGATTTGGAATGATCTCCCACGTAATTACTTTCTACTCAAGTAAAAAAGAACCATTCGGCTACATAGGAATAGTTTGAGCCATGATGTCAATCGGCTTTCTTGGCTTCATCGTCTGAGCCCACCACATGTTTACAGTCGGAATAGATGTTGATACTCGAGCATACTTCACATCCGCCACAATAATTATCGCCATCCCCACTGGCGTAAAAGTGTTTAGCTGATTGGCCACTATTTACGGAGGAGTAGTGAAATGACAAGCCCCCATGCTCTGAGCACTCGGCTTCATCTTCTTGTTCACAGTTGGAGGGCTAACAGGAATTGTACTAGCTAACTCATCACTAGACATTATCCTCCACGACACCTACTACGTAGTAGCCCACTTCCACTATGTGCTATCTATAGGAGCAGTATTCGCCATCATAAGCGGATTCACCCACTGATTCCCGCTATTTACAGGATTTACCCTTCACCAAACATGAACAAAGATTCAATTCATAATTATGTTTACAGGTGTAAACCTAACCTTCTTCCCACAACACTTCCTGGGCCTGTCAGGAATACCACGACGATATTCAGACTACCCAGACGCATATGCCTTCTGAAATATAACCTCCTCAATTGGGTCACTAATTTCCATAGTATCAGTTATCCTGCTCACATTTATTGTATGAGAAGCATTTTCATCAAAACGAAAAGTTCAAGTACCCGAAATAGCAAGCACAAATGTAGAATGACTAAACAACTGCCCACCATCATACCACACCTACGAAGAGCCAGTCTTTGTTCAAGTACAACCAAAACTAATGTAAGCAAAACCACACCTTAATACCAAGGACAGGAGGAATTGAACCCCCACCATTTGGTTTCAAGCCAACCGCAATACGACATGCTCTGTCCTCCAAGAAGAGTTAGTATACACACATTACCCGCCCTTGTCAGGGGCGAGACATAGGACCAAACCCTTTACTCTTCTATGGCAAACCCAATACACCTAGGACTCCAAGACGCAATATCCCCGCTAATAGAAGAACTCCTCTATTTCCATGACCACACACTAATAATTATTTTCTTAATCAGTATATTCGTACTATACACAATTTCAGTTTTACTACTAACAAACCTATACCACACAAATGCAACAGATGTACAAGAAATAGAAATAATCTGAACCATTCTGCCAGCCCTAATCCTAATCACCATCGCCCTTCCATCTCTACGCACGCTATACCTCATGGACGAAACCACCAACCCCTGCCTAACCATCAAAGTTATCGGGCATCAGTGATATTGAACATATGAATATACGGACTTTTCCCAGCTAGAATTCGACTCTTATATACTACCAACACAAGATCTACCCCAAGGACACTTCCGCCTTTTAGAAGTAGACCACCGCATGGTTGTTCCAACAAGCTCAAGCACCCGAACATTAATCACGGCCGAAGACGTCCTGCACTCATGAGCAGTACCATCCTTAGGGATCAAAATAGACGCAGTACCAGGACGACTAAATCAAACCTCACTAACATCCCCCAACCCCGGAGTTTTCTATGGCCAGTGTTCCGAGATCTGTGGGGCAAACCACAGTTTCATGCCCATTGTAGTAGAAGCTGTCCCAATACAGCACTTCCAAAACTGATTAAAAACAAGCTCATAATCACTAAGAAGCTAAACCGGACAAAGCCCTAGCCTTTTAAGCTAGCATTGGGGACCACGCCAACCCCCTTAGTGACATGCCACAATTAAACCCAGAACCTTGACTAATAATTTCATCCATTACATGGCTAGTATTCATCGTTACTTTACAGCCAAAAATTGCTTCTCTAAAGTTCATAAATAGCCCAAGCACCCCAAACCAAAAAACCACTAAAACATGACCCTGGCCACAAATCTAAATTTATTTGACCAATTCTTAATGCCCAAACTACTTGGCATATCACTATTAATCCCAGCCCTATTATTAACAACAATACTAATCTACAACCCACAAGACCGCTGACTATCGAACCCACTAACAACCCTACAATCCTGATTAATTGCAAAAGCCACTAAACAAATCATAACCCCAGTAAATAAACCAGGACATAACTGGTCACTAATACTGATCTCATTACTAACAATGCTTATTCTCAACAACCTTTTAGGCCTTCTCCCATACACATTCACACCAACAACCCAGCTATCTATAAACATAGCCCTGGCCCTACCACTATGACTAGCAACAGTACTAGTCGGCCTGCGAAACAAACCGGCCTCTTCACTAGCCCACCTCCTGCCAGAAGGAACCCCGACACCCCTAATCCCAATCCTAATCTTAATTGAGACAATCAGCCTTCTTATCCGACCAATCGCACTTGCCGTACGGCTCACAGCCAATCTCACCGCAGGACATCTTTTAATACACCTAATTTCTACTGCAGCACTTAACCTAATGACAACTTCCACTCTACTTGCCGGACTAACCCTAACCACCCTAACCCTATTAATACTCCTAGAAATTGCAGTAGCAATAATCCAAGCATATGTATTTACCCTATTGCTCTCACTATACCTGCAAGAAAACGTATAATGATCCACCAAACACACCTATTTCACATAGTCAACCCAAGCCCATGGCCAATTATGGGGGCTATAGCTGCCATAATATTAACAACCGGATTAGTCCTATGATTCCACTGTAACTTAGGCTTAATCTTACTTCTAGGACTAATCTCCACCCTGCTGATTATATTTCAATGATGACGGGACATTGTCCGAGAAAGCACCTACCTAGGCCACCACACCCCACCAGTCCAAAAAGGACTACGATACGGCATAATCCTCTTTATCACCTCAGAAATCTTCTTCTTCCTTGGATTCTTCTGAGCGTTCTACCACTCCAGCTTGGCCCCAACCCCAGAACTAGGAGGACAGTGACCACCAACTGGAATTACCACACTAGACCCATTCGAAGTTCCACTCCTCAACACAGCAGTACTACTAGCCTCAGGGGTTACAGTAACATGGGCCCACCACAGCCTAATAGAAGCTAACCGAGCGTCCACCATCCACGCCTTAACTCTCACAATCATTCTAGGACTATACTTCACTGCCCTCCAAGCGATAGAATACTACGAAGCCCCATTCACCATCGCAGACAGCAGCTACGGGTCAACCTTCTTTGTTGCCACAGGATTTCACGGCCTACACGTTATTATTGGATCAACATTCCTAATAGCCTGCCTCTATCGACAAATCATACACCACTTCACCTCAAATCACCACTTCGGTTTCGAAGCTGCCGCTTGATACTGACACTTCGTAGACGTAGTCTGACTGTTCCTATACATCTCAATCTACTGATGAGGCTCCTGCTCTTCTAGTATTGACAATACAAATGACTTCCAATCATTAAACCCTGACACCACCCGCAGGGAAGAGCAATAAACCTACTTACCGCACTCATATTAGCCACGGCCACTGCAGTGGCCGTAATTACCCTAAACCTACTGATGTCAGAAATGACCCCAGACCCAGAAAAACTTTCACCATATGAGTGCGGATTCGACCCGCTAGGGTCCGCCCGCCTACCACTGTCTATCCGCTTTTTCATAATCGCCATTCTATTCTTACTATTCGACCTAGAAATCGCCATCCTACTACCGCTAGCATGAGCCCTTCAACTCACAAACCTGACCAAAAGCATCGCATGGGCCATCATTATCTTCTTACTCATATTTGCAGGCCTAACATACGAATGATTACAAGGCGGACTAGAATGAGCAGAATAGCCTTTAACCAAAGGAGCTAGTCCAAGCTAAGACTTCTAGCTTCGGCCTAGAAAATCATGACCAACTTCATGGCTCCCTGTTGACCTCCCCCACCAACCTATTGTTCACCTTCTCCTTCATTATCTTCACCATTGGGTTTACCTTCCGCCACACTCACCTACTCTCCGCTCTACTATGTCTGGAAGGAATGATACTATCAGTCTTTTTATTAATGGCAACATGGTCTCTAAACTCAAACATCTCATCCTTCATCCTACCCCTAACAGTACTAACACTATCGGCATGTGAAGCTGGCATTGGCCTCGCCCTGCTAATTGCCTCAGCCCGAACACACAACACAGCCAACCTCAAAAACATAAGTCTACTCCAATGTTAAAAATCGTTGTGCCCACAATAATACTAATTCCCTCAACCTGCCTGACAACCACAAAAAACACCTGACTATCACCAACAGCCTACTCAACAGTCATTATTATCCTAGGCATACTTGTCTTAAACCCCGGAGATGTTCTGATAAACACTAGCGGTTTGTTACTAGGAAGCGACCAAATTTCAACACCCCTGCTCATGTTGTCCTGCTGACTATTACCGCTGATATTTATAGCCAGCCAAAGCTCCATGTCGCACAACCCAACCCAACAAAAACGACTATTTATTACGGCCCTGGCCCTCCTACAATTAGCCTTAATGTTAGTATTCATGGCCCTAGACCTAATGTTATTCTACACCGCCTTTGAAGCAACCCTCATTCCCACCCTAATAGTGATCGCCCGATGGGGCTCCCAAACAGAACGACTCGGAGCTGGACTATATTTCCTGCTATACACCATCACTAGTTCTATGCCCCTTCTAATTGCACTTCTGTGGGTATACAACATAAAAGGAACTGCGTCTATTACGCTCTTACAACTACTGCCAACAACAACCCTAACATTCTGAACAAACACGCTACTATGAGCCTCGCTTATACTAGCCTTCCTAGTAAAAATCCCAATTTACGGCCTACACCTTTGACTACCAAAAGCCCACGTAGAAGCCCCAATTGCCGGATCCATGGTCCTCGCAGCGATCTTATTAAAACTCGGTGGCTATGGCTTGCTACGAATTACAAACCTATTAACTGAACAAACCACATCCTCTTACATCCTGCCCCTGGCGGTAGCACTATGGGGCGCACTTATAACCGGCATAATCTGTTTACGACAAACAGATCTAAAATCCCTAATCGCCTACTCCTCAGTAAGCCACATAGGACTAATAACAAGCTCAATCCTAACTCGTAATCAACTAGCCCCCTCAGGCTCAATAATCATAATGGTAGCCCACGGCCTTACATCCTCAATGCTATTCTGCCTGGCAAATATCACCTACGAACGAACACACTCACGAACCCTGCTACTAACACAAGGAGTACAACTAGCCACCCCAGTCATGACATCCTGATGACTCCTAGCCTGCTTAACAAACATAGCACTCCCCCCAACAATCAACTTTATTGGCGAACTCACCCTTATAGTATCACTATTTGACTGAGCGGACATTACTATCTTTCTAACGGGATTAAGCGCATTCATCACCTCAATTTACACCCTACACATATTCTCCTCAACCCAACAAGGAACCCTTCCAAACCACATTATCACGATAAGTCCAACCCAAACGCGAGAACATCTACTAATAACACTACACTCTGCGCCACCAATCGCTTTAATCTTTATCCCTCAACTAATATATTACCAATAAACCACAACAACTAACAAAAGCACACCAACTATGAGAGTACCCACAAGAACTGCTAATTCTGTCCCCCGGATTTAATCACCCGGCCCTCATATCACATAGCGCTAGCCTGTAGATATAGTTTAAACAAAACGTTAGAATGTGGATCTAAAGACAGGAACTCACTTACTCCTTATCTACCAACACCAAGAAGCTTTTAATGGATAGCAGTATTCCATCGGCTTTAGGAGCCGAGCATCTTGGTGCAACTCCAAGTGAAAGCAACCATAATACAACCACTAACCTTAATTATCATACTTTTCCTGCTCCCCCTAGCAATCTTGACACTCCCGATACTAACACCAAGCTCAAAGTTAACCACACCACTTAAGACCAAAGTATTAACAGCAAAGTTGGCCTTCCTCACCAGCCTAATTCCACCAACCTACCTCATCCACAATGACCTAACCATTACTACGTACGAAACCCAATGATCAACAATCGGTACAACCACAATTCGCGTTAGCTTCACATTAGACATTTACTCCACCTTTTTCTTACCCATTCTCCTCTTTGTTGTATGATCTATCATGGAATTTACCGTACAATACATAGAATCAGACCTAAAAATTAACACCTTCTTTAACCAACTCACCACCTTCACCCTAATAATAGTAATCCTTGTAACTGCTGAAAACCTCTTCCAATTTTTCATTGGTTGAGAAGGAGTAGGCATCATGTCCTTCATATTAATTAACTGATGATCATTCCGATCAAACTCGAACAAAGCTGCCATGCAAGCCGTAATTTATAACCGCTTAGCAGACATTGGCCTAGTTCTTACTCTGGCATGAATAGTAGTCAACGACCTTTCACTAAACATTAAAAGCACACAAATCACACCAGACATAGCCCTCATCCCCACACTCGGGCTGCTTCTAGCAGCTGCCGGAAAATCCGCTCAGTTTGGATTCCACCCGTGACTACCCGCAGCAATAGAAGGCCCAACCCCTGTATCAGCCCTATTACACTCAAGCACCATAGTAGTAGCTGGGGTATTCCTACTCATCCGAACCTCCGACCTACTATACAGCAGCGAAACAGCAACTACAGCCTGTTTACTACTAGGGGCCTTTACATCCATACTGGCTGCCTCCTGCGCACTAACCCAGAATGACCTAAAAAAGATTATTGCCTACTCAACTACTAGCCAGCTAGGCCTAATAATGACCTCCATCGGACTAAAACAACCCGAACTAGCATTCATACACATCTCAACACATGCATTCTTCAAAGCAATACTATTCCTCTGCGCAGGAACAATTATCCACAGCCTAGACAACGAACAAGACATCCGAAAAATAGGAGGGCTCAAAAAAACACTTCCTACAACCTCATCCTGTCTAGTCATTGGCTCCCTCGCCCTATCAGGAATGCCATTCATGGCTGGTTTTTACTCAAAAGACGCCATCATTGAATCCATCAACACCTCCAATGTAAACTCCCTATCCCTAGCCATAACCTTAGTAGCAACCACCTTCACCACCCTCTATAGCCTGCGCATGATCTACTATGTAACCTTAAATACCCCACGAATCCAACCCCTGTCAGCCATCTCCGAGACCCCTCAAACAACCAACCCCATTCTACGGCTAGCCATTGGAAGTATCGCAGCTGGACTCATAATTTCAACCACTATTCTGCCACCCAATATTCCACAACTAACCATGCCAACACCAGCCAAGCTGGCCGCACTAGGCATCCTAATCTTGGGCTTACTGGTCGGATCAGCCCTGATTGCAGTAACAGATCAACTGCCCAGCTCCGCCAAGGGCACCCAAAACCCCCTTATCTCTAAAATCATCCACTCCTACTTCATTCTACACCACACCCTATCATCAATAGTCCTACAAATTAGCCAAAAACTATCAACCCACCTGATAGACCAAACACACTATGAAGCCTTGGGCCCTAAAACAACAACCCACCTACAAATACTAATAGCCAAACTATTAACTAACTTTCATAAAGCCCGAATTAACCCGTACTTAAAAATCACTATTCTATCCATCATGTTAATCTCCCTATTCTACTTCACCTCAATGAACGTAGAGCCCCTCGATGCCGCCCACGAACTAGAATCATAATGGTAAACAATACCACCAATAAGGCCCAACCACTTAAAATGAGAAACCCTCATCCACCCAAATAAAACAACCCAACCCCTAAAAACTCATTGCCCACATCACCACTCCAGATCTCAACGACATCTATAAAACACCCCAAAGCCTCAACCCATACAGAGTCGTACACACAATATCCACCAATGCCTAAACCAGCACCACAAACAAAAGCCAACACCTTAGACCCCCCGGCCCCCCAGAACTCGCAGTAATCATCATCAGGGAACCCCACACAAAAAGCAAAAACTACCAACAAACCACCCAAATAAATAAGAAGCACCACAAGTGGCATAAAACTTCCACCCCCCACTACTAACAACCCACTACCAAATATTGCAGCAAAAAGCAAACTAACCACCCCGTAGTGGATCGTCACCCCAGATGCCACTAACACCACACTAATTATCATTAAACAACAAAGAAGAAAAAACATAATTCCCATCATTCTCACTTGGGCTCTGTACCAAGACCTAGGGCACGAAAAGCCCCCGTTGTATTTTCAACTATAAAAACTAACATCCAAACCAAATGGCCCACCAACTACGAAAATCCCACCCACTCTTAAAACTAGTAAACCACTCCTTAATTGACCTGCCCACACCGTCCAACATCTCCTATTGATGAAACTTCGGATCACTTCTTGGATTCACCCTATTAATTCAACTAGCATCGGGCATCCTACTAATAATACACTTCCTAGCAGATGATTCTCTAGCCTTCATATCCGTAGCCTACACCTCACGAGAAGTTTGATATGGTTGACTAATCCGAAGCCTACACGCAAACGGAGCTTCCCTGTTCTTCCTATGCATTTTCCTCCACATCGGACGCGGGCTATACTACGGATCATACCTAAATGAAAATACATGAAACATCGGAGTACTACTGCTACTACTACTCATAGCAACTGCCTTCATGGGCTACGTCCTACCATGAGGACAGATATCCTTCTGAGGGGCAACCGTAATCACCAACCTAATATCAGCCATCCCCTACGTAGGAAACTCAATCGTGACCTGAATTTGAGGGGGACCATCCGTCAACAGCGCAACCCTAACACGATTCACTACTCTACACTTCCTGCTCCCATTTATCCTCACAGCCGCTGTCGTCACACACCTCATCTTCCTCCACGAACGCGGATCATTCAACCCGCTAGGACTGATCTCCAACGCCGACAAAATTCCGTTCCACCCATACTTCTCAGCAAAAGACGCCATAGGCATGGCCCTAGCCACCGTCCTACTAATAACCCTTACATTCTACTTCCCAAACCTATTAGGAGACCCAGAAAACTTTACCCCCGCCGACCCAATAAAAACACCAGACCACATTAAACCAGAATGATATTTCCTATTCGCCTACACAATCTTACGATCTATCCCAAACAAACTCACAGGGGTACTTGCTATATTCGCATCCATCCTAGTATTACTACTCCTACCTGCACTGCACACATCAAAGCGGCAATCAATAAGCCTACGCCCCCTGTCCCAACTCCTATTCTGAACCCTAACCGCAGACCTCCTTATTCTCACATGAATCGGAGGACAACCAGTACAAGACCCATACATCCTAATCGGACAAACAGCCTCATTCATCTACTTTTTCACCATCCTCATCCTGTTACCACTAGCTGGAGTAATCGAAAACATGCTAATCAAACCCCTCCGGTACCGGCCCTACGGACCATGAATAATCCCCATCATACCAACATGAGGGGGTAGAATAAACCCACACACTCTTGTAGCTCAACCCCAAAGCGCTGGCCTTGTAAGACAGAGATGGAATACACACACCTTCCCAAGAGTATCACACAGCCACTCAAGAAGGCAGACATAACTCTACTCTTCCGGCCCCCAAAGCCGACATTCTTACTAAACTACTTCTTGAGCTAAATTGGTCATCGTAGCTTAACTCACAAAGCATAACGCTGAAAATGTTAACATGGACAAAAAGTCCCGAATGACAACAGACAACCAAAAACCACAAGCACTGTTATTCTCCGCTAGACAAAAAGACAATATGTACTACCCTCAGCTATGTATTATAAGGCATTCATTTATCTGCCCCCAACACCCATCCATTAGTTCTTATTAATCAGCATCTCACGTGAAATCACCATCCATTGTATCCATACTAACTATTACTAGTCTCAGGCCCATACCTGGACACGGTTCACATTTATTGCTCTTCTTAGAGACCTCTGGTTATCACTCTCACGTACCCATCTTGCTATTGCCTGGACATTCTTTCCTCTTCTTAGAGGCCTCAACCCGCACCGTATGGTTTCACTCATCCTCGTCCGTGATCGCGGCATTCCTATTTTTCAATTGCTATTGGTTCTTTATTTTTTTGGGGAGATCTCATCCACTACCCGGGGGCTTATATCTAAAGTCATTAGATTAAGGTGGTGCATCTTCCTTGCAGGATGGACCAGTCCGACTTTCATGTACATAGATATTTAATGCTCGTTATACATATTACCCTTTAATTAGGCCCCCCCTCCCCCCAGTTTTATGGCCCCGGGGTCGGCTTTTCTGTAATTTTAGTGATAAAAAAAAAAAAAAAAAAAAAAAAATTAAAAAATAAAATACAAAGAGGAAAACAAGAAAAAAATTTTAAAAAATTTAAAAAATTTTAAACAAATTATCAACCTAGGCCAAAATAGGAAGAAATTTTAAAAAATTTTTAAAAAATTTTAAACAAATTATCAACCTAGGCCAAAATAGGAAGAAATTTTAAAAAATTTTTAAAAAATTTTAAACAAATTATCAACCTAGGCCAAAATAGGAAAAAATTTTAAAAAATTTTTAAAAAATTTTAAACAAATTATCAACCTAGGCCAAAATAGGAAGAAATTTTAAAAAATTTTTAAAAAATTTTAAACAAATTATCAACCTAGGCCAAAATAGGAAAAAATTTTAAAAAATTTTTAAAAAATTTTAAACAAATTATCAACCTAGGCCAAAATAGGAAAAATTCAACACACACTAGACTAATACCGACCTTGCCACAACAAACATACAGTTATTACACATCGAACAGAACGCGGGCGTTAAATCACCCGAATAACAG
>Crocodylus_novaeguinae|HM636896.1| Crocodylus novaeguineae mitochondrion, complete genome
CAAAGGTTTAGTCCTGACCTTATTATTAGCCCCTGCTCGACTTACACATGCAAGCATCTACGCCCCAGTGAGAACACCCCAAATAGCCCAGCCAAGGGACATGGAGCCGGCATCAGGCACATTAATACTATGGCCCACGACGCCTAGCCAGTGGCCACACCCACACGGGATACAGCAGTGATTAACATTAAACCATAGGCGAAAGCCTGATTTAGTCAGGGCATTGAGGGGCGGCCAATCTCCGTGCCAGCAGCCGCGGTTACACAGCTACAGCCCCAAGTTAATAAAAGCGGCGTAAATTGTGGCTAGGATCAAATCTACTAAATTAAGGCGAAAAGGCCGTTCAAGCCGTGAAAAGCTAAAACTTGCCAAGAACACCGATATCAACACAGCCTTAACCAACAAGACATACCCGAACCCACGAAAGCTGGGGTACAAACTAGGATTAGATACCCTACTATGCCCAGCCCTCAACAAAGGTGTACTAACTACACACTACACTCGCCAGGGAATTACGAGCAATTTGCTTAAAACTCAAAGGACTTGACGGTATTTCGAACCCACCTAGAGGAGCCTGTCCTATAATCGACAATACACGATCCACCCAACCACCTTTTGCCCTAAGCAGCCTGTATACCGCCGTCGCAAGCTTAACCCATGAGGGACAAGCACCCAGCACAATAACTCGCTTCTGAGCTAGAACGTCAGGTCAAGGTGCAGCCAACAAGGTGGCAGAGATTGGCTACATTTTCTACACTATAGAAATAGGTTACGGAGAGGACTGTGAAACCAGGACTGTCAAAGATGGATTTAGCAGTAAATTAGGAGAAGAGTGCCTAATTGAAGATGGCTCCGAAATATGTACACACCGCCCGTCACCCTCCTCGAATTAAACCGTATTTTGCTACATAACGCATATAGAACCCAATAAGATGAGGAAAGTCGTAACAAGGTAAGCGTACCGGAAGGTGTGCTTGGAACATCAAAATGTAGCTTAAACCAAAGCATTCTGCTTACACCTGAAACATGTTTACTTAAATAAACCATTTTGATTAACCTACTCTAGCCCTAAAAATTAACCAAAATAAAATTAACTATACTAAACCAAAACATTTTTATGCCCTAGTATCGGCGAGAGAAAGGACAGCAGGCGCAATAGAGACAGTACCGCAAGGGAAAGATGAAATAAAAATTTGACACAAAAGTACAACACAGCAAAGATTAACCCTTTTACCTTTTGCATTATGGTTTAGCCAAACATAACCGTGGCAAGGAGCACCAAAGTCACCTGCACCCGAACCTGGGCGAGCTACTAGGCAGCAGAAGTAATACAGCACCAACCCATCTCTGTGGCAAAAGAGCGGGAAAACTGCCTAGTAGAAGTGAAAAGCCTAACGAGCCCAGCGATAGCTGGTTGCTTGGGAACAGAATATAGGTTCTACTGAAAACCTTCTGATTTACCACAACAAAGGACAAAGAAAAGTTTTCAAGCTATTTAATGGGGGTACAGCCCCATTAACACAGGACTCAACCTCTACCTAAGGGTAAAACCAGTTCGCACTTTAAATGTAGGCTTTAAAGCAGCCAGCACAACGAAAGCGTCAAAGCTCGCACCAAAAAAATACCTACAACAAAATTTAAACCCTACAACACAACCAAGCCCTACTAAAACATTAGAAGAGACCATGCTAAAATTAGTAATAAGAAACTTGATCTTCTCCTAGCGCGAGCCTACACTACTCATGACATACTATTGGTAATTAACACCCTACCCGCCTACCACAAACATAAGGGACACACACTGTTAACCCAACACAGGAGCGCGACAGGAAAGGCTAAACCCTGCAAAAGGAACTCGGCAAACAAAGATTCCGACTGTTTACCAAAAACACAGCCCCCAGCTAACCAAGTATTGGGGGTGATGCCTGCCCAATGACTTTAAGTTAAATGGCCGCGGTATCTACAACCGTGCGAAGGTAGCGTAATCATTTGTTCTTTAAATAAGGACCAGTATGAAGGGCTAAACGAGAATCTATCTGTCTCTTGCAGAAGGCCAGTGAAATTGATCTCCCTGTGCAAAAGCAGGGATACCAACATTAGACGAGAAGACCCTGTGAAACTTCAAACCCCTAAATCATAACAAATTGTAAAATACCACCCCAAGCGGGCTGACTACAATTAACACACTGATTTAGCGTTTTCGGTTGGGGCGACCCCAAAATAAAAAAAACTTTCCAGGAAAACAGTAACACGACACTTACTGACCAAGACCCACACTACAAAGTGCTTAAATGCAATCAGACCCGGCACACGCCGATTCATGAACTAAGCTACTCCAGGGATAACAGCGCAATCCCCCTCAAGAGCCCATATCGACAGGGGGGTTTACGACCTCGATGTTGGATCAGGACATCCTAATGGTGTAACCGCTATTAACGGCTCGTTTGTTCAACGATTAAAGTCCTACGTGATCTGAGTTCAGACCGGAGCAATCCAGGTCGGTTTCTATCTATGAATGTGAACCTTTCTAGTACGAAAGGACCGAAAGAGCAAGGCCCATGCCACTAAAGTAAGCCTTACCTAAAGATTAATGAAAACAACTAAATTAACAACCAGGACAAACACACCCCGCCTCAATATAAGAGCGAGCTGGGTTGGCAGAGCCTGGCTTAATGCAAAAGGCCTAAGCCCTTTACCCAGAGATTCAAATTCTCTACCCAGCAATGAGTTTTTTAACGACCATACCCATTCTTATTTACATCCTCTCAGTCCTAATCGCAGTCGCATTCCTGACAGGGCTAGAACGAAAAATCATTGGCTATATGCAGCTACGTAAGGGCCCCAATATTGTGGGCCCTCTTGGGCTGCTACAGCCATTTGCCGACGGCCTCAAGCTTATCATTAAAGAGCTAACACTACCCCTACTCGCCACCCCCGCCTTATTTATTTTCTCCCCCGCAGCCGCCCTTATTTTATCCCTAGTCATATGGGCCCCCCTGCCCGTACCCTTTTCTATCGCCAATCTAAACCTTGGCATATTGTTTTTACTGGCCATATCCAGCTTAGCAGTCTATTCACTACTGTGGTCCGGATGGGCGTCAAACTCTAAATACGCCCTAATAGGGGCCTTACGAGCCGTGGCCCAAACCATTTCCTATGAGGTCACATTAGCCATCATCGTTCTGTCTATTATCCTCCTTAGCGGCGGATTTTCACTGCACGCATTAGCTATCACCCAAGAACCCATCTACTTGGCACTAACCACATGGCCACTACTGATAATATGATACACCTCAACACTAGCAGAGACAAACCGTGCCCCGTTCGACCTTACAGAGGGGGAATCAGAGCTAGTATCCGGATTCAACGTTGAATACAGCGCAGGGCTGTTCACACTATTTTTTCTAGCCGAATACGCCAACATTCTACTAATAAACACCTTAACCGCCATCCTATTCCTAAACACATCAACAAATTTGCCAACACAAACACTATTCACCACCACCCTAATAACTAAATCAACTCTATTAACCGTCGGATTCCTATGAATCCGAGCATCATACCCGCGATTCCGGTATGATCAACTAATACACCTACTGTGAAAAAACTTCTTGCCAGCCACGCTGGCAATCTGCCTGTGACACTCGTCGTTCCCGGTGTCAACATTCGGTCTTCCAGTAGTAAGGATTCGTGCCTGAACGCCAAAGGGCTACTTTGATGAGGTAGAAAGTGGAGGTTCAACTCCTCCCGAATCCTAGAGGAGCAGGAGTTGAACCTGCACAAAAGAATCCAAAACTCTTCCTACTTCCATTGTAGTACCCCCTAACAGAAGAGTAAGCTAACTGAAGCTATTGGGTCCATACCCCGACAATGAAGGGCTAATCCTTCCTCTCCTAACCAATGCCCATCTTCCAACCAGTCATCTTAACTACACTATCCATCACAACACTCATTTTTCTATCCTCCACCCATCTAGTGCTCATGTGGGTAGCACTAGAGCTTAGCACACTAGTAGTTCTCCCATTAATTGCCAACAAATCGCACCCACGATCCATCGAAGCCTCCACAAAATATTTCCTTACACAAGCCACGGCCTCTGCCTTAATCATCTTCTCATGAACCCTAAACTATATCACAACCGGGGGCAGCCAAATTACAGAAGTAACAAACCAGACCATTACAACTATTATAGCACTATCCCTCTTTATTAAAATTGGACTAGTGCCATTCCACTTCTGAGTGCCTGAAACCATTCAAGGAATAACCCCAACCGCCTCAATCTTCCTACTCACCTGACAAAAGCTAGGCCCACTAATCATATTATACCTAATGAGCCCCCTAATTAACTTCGGGGTCCTCTCCACAGTATCTATCCTATCCGCCACAATTGCTGGCTGGCTTGGACTTAACCAGACCCAAATCCGAAAACTAGTAGCACTCTCCTCAATTGCCCAAATAGCATGAACCCTAGTAATTATTAAATACGCACCATCACTTACAATCCTGGCCTTCTATCTATATTCAATCACAATCTCCACCACACTTCTCACACTAGAAAAGCTATCAACAACATCCATTAATAACCTCCTACTATCCTTCCAAAAAGCCCCAATCACTTCTCTACTGCTGACAATCTCTCTGCTATCCCTATCAGGCCTACCACCACTAGCCGGCTTCCTCCCAAAGTGATTAACAATTGACCAGCTCGTGGCAGAAGGGGCAATTTGAGTCGCATTCACAATACTCATAGCCTCCCTTCTAAGCCTATTCTTCTACTTACGACTATGATACAACTCCGCATCTACACTTCCCCCTAATACTGCTAACACCCAACGCCTATGACGCAAACCAATCCAACAAACCAACCTTACAATCAACTCCCTAGCTATAGCCGCCCTCACCCTAATCCTAGCAGCCACCATAATAAAAGCCATTACAAAGCAAGAGACCTATTAAAAGAAATTAGGTTTAATCTTCAAGCCAAGGGCCTTCAAAGCCCTAGACAGGAGTAGCAATCTCCTATTTCTTGAATAAGGTTTATAGGGATTTATCCTATATCTTCTGAATGCAAATCATAAACTTTTATTAAGCTAAAACCTCACTAGGCAAATGGGCCTCGATCCCATAAATTATTAGTTAACAGCTAATTACTATAACCGGCTAGTTTTTACCTAAATCTTAAGCCCAGGTACAATTTAAAGCACATCTACGAGTTTGCAGTTCGTCGTGAATTTCACTACAAGGCCTGGTAAAAAGAGGATTTGAACCTCTGTAAATAGGTTTACAGCCCACTGCCATCACACTCGGCCATTCTACCAGTGAATATTAATCGTTGACTTTTTTCCACTAACCACAAAGACATCGGCACCCTGTATTTTATTTTCGGTGCCTGAGCCGGGATAGTAGGCACAGCCATAAGCCTGTTAATCCGAACAGAGCTCAGCCAGCCTGGCCCATTCATAGGAGATGACCAAATTTATAACGTTATTGTTACAGCACATGCCTTTATCATAATTTTCTTTATAGTTATACCAATCATGATCGGCGGATTTGGAAACTGACTACTCCCACTAATAATTGGAGCACCCGACATAGCATTCCCTCGCATGAACAACATAAGCTTCTGATTACTACCCCCATCATTCACCCTACTTCTCTTTTCCGCCTTCATTGAAACCGGAGCTGGAACCGGATGAACAGTTTACCCACCACTAGCTGGAAACCTAGCCCACGCCGGACCATCAGTAGACTTAACCATCTTCTCCCTTCACCTTGCTGGGGTGTCATCAATCCTTGGAGCAATCAACTTCATTACCACGGCTATTAATATAAAACCCCCAGCAATGTCACAACAACAAACACCCCTGTTTGTGTGATCTGTTCTAGTCACAGCTGTTCTACTACTACTCTCACTACCCGTCCTAGCTGCAGGAATTACCATACTACTAACTGACCGAAACTTAAACACCACCTTCTTTGACCCCGCAGGAGGAGGAGACCCAATCCTATACCAACACCTTTTCTGATTTTTCGGCCACCCAGAAGTATACATCCTTATCCTGCCAGGATTTGGAATAATCTCTCATGTAATTACATTTTACTCAAGCAAAAAAGAACCATTCGGTTACATAGGGATGGTCTGAGCCATAATGTCAATTGGTTTTCTTGGCTTCATTGTCTGAGCCCACCACATATTTACAGTAGGAATAGACGTTGACACTCGAGCATACTTTACATCCGCCACAATAATTATCGCCATCCCCACTGGCGTAAAAGTGTTCAGCTGACTGGCCACCATTTACGGGGGAGTAGTGAAATGACAAGCCCCCATGCTCTGAGCACTCGGCTTCATTTTCTTATTCACAGTTGGAGGACTAACAGGAATTGTACTAGCTAACTCATCACTAGACATTATCCTACACGACACCTACTACGTAGTAGCACACTTCCACTATGTATTGTCCATAGGAGCAGTATTCGCCATCATAAGCGGACTCACCCACTGATTCCCACTATTTACAGGATTTACCCTCCACCACACATGAACAAAAATTCAATTCATAATCATGTTTACAGGCGTAAACCTGACCTTCTTCCCACAGCATTTCCTGGGCCTATCAGGAATACCACGACGGTATTCAGACTACCCAGACGCATATGCCTTTTGAAATATAATCTCATCAATCGGATCACTGATTTCCATAGTATCAGTTATCCTACTCACATTTATCGTATGAGAAGCATTTTCATCAAAACGAAAAGTTCAAGTACCCGAAATAGCAAGCACAAACGTAGAGTGGCTAAACAATTGCCCGCCATCGTACCACACCTACGAAGAACCAGTCTTTGTTCAAGTACAGCCAAAACTAACGTAAGCGAGACCGCGCCCTAATGCCAAGGACAGGGGGAATTGAACCCCCACCATTTGGTTTCAAGCCAACCGCAATACGACATGCTCTATCCTTCAAGAAGAGTTAGTATACACATATTACCCGCCCTTGTCAAGAGCGAAATATAGGACCAAAGCCCTTTACTCTTCTATGGCAAACCCAATACACCTAGGACTCCAAGATGCAATATCCCCATTAATAGAAGAACTCCTCTATTTTCATGACCACACACTGATAATTATCTTTTTAATCAGTATATTTGTTCTATACACAATCTCAGTTTTACTGCTAACAAGCCTATACCACACAAATGCAACAGATGTACAAGAAATAGAAATAATCTGGACCATTCTGCCAGCCCTAATCCTAATTACCATCGCCCTCCCATCTCTACGCACGTTATACCTGATAGACGAAACCACCAACCCCTGCCTAACCATTAAAGTTATCGGGCACCAATGATATTGAACGTATGAATATACAGACTTTTCCCAGCTAGAATTTGACTCTTACATACTACCAACACAAGACCTACCTCAAGGTCACTTCCGCCTTTTAGAAGTAGACCACCGCATAATTGTCCCAACAAGCTCAAACACCCGAACATTAATCACAGCTGAAGATGTCCTACACTCATGAGCAGTGCCGTCCTTAGGAATCAAAATAGACGCAGTACCAGGACGACTAAATCAAACCTCACTAACATCCCCAAATCCTGGGGTTTTCTATGGCCAATGTTCTGAAATCTGTGGAGCAAACCATAGCTTTATGCCCATTGTCGTGGAAGCTGTCCCAATACAGCACTTCCAAAGCTGATTAAAAACAAATTCATAAGCACTAAGAAGCTAAACCGGCCAAAGCCCTAGCCTTTTAAGCTAGCACTGGGGACCATGCCAACCCCCTTAGTGACATGCCACAATTAAACCCGGAACCTTGACTAATAATCTCATCTATTACATGACTAGTATTCATCATCACCCTACAGCCAAAAATTGCTTCTCTAAAGTTCATAAATACCCCAAGCAACCCAAACCAAAAAACCACCAAAACATGACCATGACCACAAATCTAAATTTATTTGACCAATTCTTAGTGCCTAAACTGCTTGGCATGTCCCTATTAATCCCAGCCATATTATTAACAACAGTGCTAATCTACAACCCACAAGACCGCTGACTATCAAACCCTCTAACAACCCTACAATCCTGATTAATCGCAAAAGCCACTAAACAAATCATAACCCCAGTAAACAAACCAGGACATAAATGATCATTAATGCTGATCTCATTACTAACAATGCTCATTTTAAATAACCTTTTAGGCCTTCTCCCATATACATTTACACCAACAACTCAGCTGTCTATAAACATAGCCCTAGCCCTACCACTATGGTTGGCAACAGTATTAACTGGCCTGCGAAACAAACCAACTTCTTCACTGGCCCACCTCCTGCCAGAAGGGACCCCAACACCCCTGATCCCAATCTTGATCTTAATTGAGACAGTCAGCCTACTTATCCGACCAATCGCACTTGCCGTGCGACTCACAGCCAACCTCACCGCAGGGCATCTTTTAATACACCTAATCTCTACTGCAACACTTAGCCTAATGACAACTTCCACACTACTCGCCGGACTGACCCTAACCATCCTGACCCTACTAATGCTCCTAGAAGTTGCAGTAGCAATAATTCAGGCATATGTGTTCACCCTACTACTATCACTATACCTGCAAGAAAACGTATAATGACTCACCAAACACACCTATTTCACATAGTCAACCCAAGCCCCTGGCCAATTATAGGGGCCATAGCCGCCATAATATTAACAACCGGATTAGTCCTATGATTCCACTGCAACCTGGGCCTAATTTTACTTCTGGGGCTAATATCCACCCTGCTGATTATATTCCAATGATGACGAGACATTATCCGAGAAAGCACCTACCTAGGCCACCACACCCCACCAGTCCAAAAAGGACTACGATACGGCATAATCCTTTTCATCACCTCAGAAGTCTTCTTTTTCCTTGGGTTCTTCTGAGCGTTCTATCACTCAAGCTTGGCCCCAACCCCAGAACTAGGAGGACAATGACCTCCAACCGGAATTACCACATTAGACCCATTCGAAGTTCCACTACTCAACACAGCAGTTCTACTAGCCTCAGGAGTTACAGTAACATGAGCCCACCACAGCCTAATAGAAGCCAACCGAACATCCGCCATCCATGCCCTAATTCTAACAATTGTTCTAGGACTATACTTCACTGCTCTTCAAGCAATAGAATACTACGAGGCCCCATTCACTATCGCAGACAGCAGCTATGGGTCAACTTTCTTTGTTGCCACAGGCTTTCACGGCCTACACGTTATTATTGGATCAACATTCCTAATAACCTGTCTCTATCGACAAATCATACACCACTTCACCTCAAACCACCATTTCGGTTTCGAAGCTGCCGCTTGATACTGACATTTCGTAGATGTAGTCTGACTATTCCTATACATCTCAATCTATTGATGAGGATCCTGCTCTTCTAGTATTGACAATACAAGTGACTTCCAATCATTAAACCCTGATACCAGCCCCAGGGAAGAGCAATAAACCTACTTACCACACTCATGTTAGCCACAGCCACCGCAGTAGCCGTAATTACCCTAAACCTACTGATATCAGAAATGACCCCGGACCCAGAAAAACTCTCACCATATGAGTGCGGATTTGACCCGCTAGGGTCCGCCCGCCTACCACTATCCATCCGCTTTTTCATAGTAGCTATTCTATTCTTACTGTTTGATTTAGAAATCGCCATCCTACTACCACTAGCATGAGCCCTTCAACTCACAAACCTGATCAAAAGCATCACATGAGCCATCACTATCTTCTTACTCATATTTGCAGGACTAACATACGAGTGACTACAAGGGGGACTAGAATGGGCAGAATAGCCCTTAACCAAAGGAGCTAGTCCAAGCTAAGACCTCTAGCTTCGACCTAGAAAATCATGACTAAATTCATGGCTCCCTATTGACCTCCCCCACTAACCTGTTGTTCACCTTCTCCTTCATCATCTTCACCGTCGGATTTACCTTCCGCCACACTCACCTCCTCTCAGCCCTACTATGCTTGGAAGGCATGATATTATCCGTATTCCTACTAATAACGGCATGGTCCCTAAACTCAAACATCTCATCTTTCATCCTACCCCTAACAGTCCTGACACTATCAGCATGTGAGGCTGGTATTGGCCTCGCCCTACTGATTGCCTCAGCCCGAACACACAATACAGCCAATCTCAAAAACCTAAACCTACTCCAATGTTAAAAATCGTTATACCCACAATAATACTAATTCCCTCAACCTGCCTGGCAACCGCAAAAAACACCTGATTATCGCCAACAGCCTACTCAACAGCCATTATTATCCTAGGCATGCTTGTCTTAAACCCCGGAGACATCCTGATAAATACTAGCGGTCTATTATTAGGAAGCGACCAAATTTCTACACCATTACTTATATTATCCTGCTGACTATTACCACTAATATTTATAGCCAGCCAAAGCTCCATATCGCACAACCCGGACCAACAAAAACGACTTTTTATTACGGCCCTGGCCCTCCTACAACTAGCCCTAATGCTGGTATTCATGGCCTTAGACCTAATGCTATTTTACACCGCATTTGAAGCAACCCTCATTCCCACCCTAATAGTGATCGCCCGATGAGGCTCCCAAACAGAACGACTCGGAGCCGGACTATACTTCCTCCTATACACCATCACCAGTTCTATGCCCCTTCTAATCGCACTTCTATGGGTATACAACATAAAAGGGTCTACGTCCATTACACTCTTACAACTACTGCCCCCAGTAACCCTAATATTCTGAACAAACACGCTACTATGAACCTCCCTTATATTAGCCTTCCTAGTAAAAATTCCAATTTACGGCCTTCACCTTTGACTACCAAAAGCCCACGTAGAAGCCCCAATTGCCGGATCCATGGTCCTTGCAGCGATTCTATTAAAACTTGGAGGCTATGGCTTGCTACGAGTTACAAATCTATTAACCGAACAAACCACAACCCCTTATATCCTGCCCATAGCAGTAGCACTATGAGGCGCACTCATAACCGGCATAATCTGCTTACGACAAACAGACTTAAAATCCCTAATTGCCTACTCCTCAGTAAGCCACATAGGATTAATAACAAGCTCTATCCTCACCCGGAACCAATTGGCCCCCTCAGGATCAATAATTATGATAGTAGCCCACGGCCTTACATCCTCAATACTATTCTGCCTGGCAAATATCACCTACGAACGAACACACTCACGAACCCTACTACTAACGCAAGGAGTACAACTAACCACCCCCATCATGACATCCTGATGGCTTCTAGCCTGCTTAACAAACATAGCACTCCCCCCAACAATTAACTTTATTGGAGAGCTCACCCTCATAGTATCACTATTTGACTGAGCCGACATTACTATTTTTTTAACAGGGCTAAGCGCATTCATCACCTCAATCTACACCCTACACATATTCTCCTCAACCCAACAAGGAACCCTCCCAACCCACATTATCACAATAAGCCCAACCCAAACACGAGAACACCTGCTAATAACGCTACACTCCGCGCCCTCAATTGCTTTAATTTTTATTCCTCAACTAATATATTACCAATAACCACCACAGCTGACAAAAGAGCGCACCAACTATGAGAGTACCCACAAGAACTGCTAATTCTGTCCCCCGGATTTAACCTCCCGGCTCTCATATTACACAGTACTAGCCCGTAGATATAGTTTAAACAAAACGTTAGAATGTGGACCTAAAAACAGGAACTCACCTACTCCTTATCTACCAACACCATAAAACTTTTAATGGATAGCAGTATTCCATTGGCCTTAGGAGCCGAGCATCTTGGTGCAACTCCAAGTGAAAGTAACCATAGCACAACCCTCAACCTTAATTATTATACTTTTCCTACTCCCCCTAGCAATCTTAACACTCCCAATGCTAATACCAAGCTCAAAATTAACCTCACCACCTAGCACCAAAGTGTTAACAACAAAATTGGCCTTCCTTACTAGCCTAATCCCACTAACCTACCTCATCTACAACGACCTAACCATCACTACATACGAAGCCCAATGGTCAACAATTGGCACAGCCACAATTCACATTAGCTTCACATTAGACATTTACTCCGCCTTCTTCTTACCCACCCTCCTTTTTGTTGTGTGATCCATCATGGAATTTACCACACAATACATAAAATCTGACCTAAAAATTAACACTTTCTTTAACCAACTAACCACCTTCACCCTAATAATAATAATTCTTGTGACCGCTGAAAACCTCTTCCAGTTTTTCATCGGCTGAGAAGGAGTAGGTATTATATCGTTCATGTTAATCAACTGATGATCCTTCCGATCAAACTCAAACAAAGCTGCCATACAGGCCGTAATTTACAACCGCTTAGCAGACATTGGCCTAGTCATCACCCTAGCATGGATAGTCACTAACGACCTATCACTAGATATTAAAGGCATGCAAACCACGCCAGACATGGCCCTCATCCCCGCATTCGGACTGCTTCTAGCAGCTGCTGGAAAATCTGCTCAATTCGGGTTCCACCCGTGACTTCCAGCAGCAATAGAAGGCCCAACCCCTGTCTCAGCCCTACTGCACTCAAGCACTATAGTAGTAGCCGGAGTATTCCTGCTCATCCGAACCTCAGACCTACTATACAGCAGCGAAACAGCAACCACAACCTGCCTACTGCTAGGAGCCTTTACATCCATATTAGCCGCTTCATGCGCACTGACCCAAAATGACCTAAAAAAAATTATTGCCTACTCGACTACCAGCCAACTAGGCCTAATAATGACCTCCATCGGGTTAAAACAGCCTGAGCTCGCATTTATACACATCTCAACACACGCATTCTTTAAAGCAATATTATTCCTATGCGCAGGGACAATTATCCACAGCCTAAACAATGAACAAGACATCCGAAAAATAGGAGGACTAAAAAAAGCACTTCCTACTACCTCTTCCTGCTTAATTATTGGCTCCCTTGCTCTATCAGGAATGCCATTCATAGCTGGCTTTTATTCAAAAGACGCCATCATTGAATCCATCAACACCTCCAATGTAAACTCCCTATCACTAGCTATAACCCTGGTAGCAACCATCTTCACCACCCTTTATAGCCTACGCATGGTCTATTATGTAGCCCTAAACACCACACGAACCCCACCACTATCCGCCATTTCCGAGACCCCTCAGACAACCAACCCCCTTCTACGACTAGCAATTGGGAGCATCGCAGCCGGACTCATAATTTCAACCACCATTCTACCACCTAATATTCCACAACTAACCATACCTACATCGGCCAAACTAGCCGCACTAAGCATCCTAATCCTGGGATTACTAATCGGCTCAATTCTAATTACAATAGCAGATCAACTGCCCAACTCCATCAAAGGCACCCAAAATCCCCTCATCTCTAAAATCCTCCACTCATACTTCATTCTACATCACACCCTATCATCCATAGCACTACAAATTAGCCAAAAATTGTCAACCCACCTGATAGACCAAACACACTATGAAGCCTTGGGCCCTAAAACAATAACCTCCCTACAAATACTGATAGCCAAACTACTAACCAACTTCCATAAAGCCCGAATTAACCCATACTTAAAAGCCATTATTCTATCCATCGTACTAATTTCCATGCTCTACTTCACCTCAATGAACGCAGAGCCCCCCGATGCCGACCACGAACTAGAATTATAATAGTAAATAATACCACCAATAAAGCCCAACCACTCAAAACGAGAAACCCCCAACCACTTAAATAAAACAGCCCAACTCCTAAAAACTCATTGCTCACATCACCGCTCCAAATCTCCACAGCATCAACAAAGCACCCCAAAATCTCAACTCATGCAGAATCGTATATATAATACCCACCAATACCCAAGCCAGACCCACAAACATAAGCCGACACCTTAGACCCCCCTGCTCCCCAGAACTCACAATATTTATCATCAGTGAACCCCACACAAAAAGCAAAAACCACCAACAGTCCCCCCAAATAAATCAGCAGTACTACAAGCGGCATAAAACTTCCACCCCCCACTACCAACAACCCACTACCAAATATTGCAGCAAAAAGCAGGCTAACCACCCCATAGTGGATCGTCACCCCCGACGCCACTAACACCACACTAATTATTATTAAAAAACAAAGAAGAAATGTAATTCCCATTATTCTCACTTGGGCTCTAGACCAAGACCTGAGGCACGAAAAGCCCCTGTTGTGTATTCAACTATAAAAACTAATATTCAAACCAAATGACCCACCAACTACGAAAATCCCACCCACTCTTAAAACTAGTAAACTACTCCTTAATCGACTTACCCACACCGTCCAACATCTCCTACTGATGAAACTTTGGATCACTTCTTGGATTCACCCTATTAATCCAACTAGCATCAGGAATCCTACTAATAATGCACTTCCTAGCAGATGACTCCTTAGCTTTTATATCCGTCGCCTACACCTCACGAGAAGTATGATACGGCTGACTGATCCGAAGCCTCCATGCAAACGGAGCTTCCCTATTCTTCCTATGCATTTTCCTACACATCGGACGTGGACTATACTACGGGTCATACCTCAATGAAAACACATGGAACATTGGAGTACTACTACTACTATTACTGATAGCAACTGCCTTCATAGGCTACGTCCTGCCATGAGGGCAGATATCATTCTGAGGGGCAACCGTAATCACCAACCTAATATCAGCCATCCCTTACGTAGGTAACTCAATCGTGGCCTGAATTTGAGGAGGACCATCCGTCAATAGCGCAACCCTAACACGATTTACTACCCTACACTTCCTCCTCCCATTTATCCTCACAGCCGCTGTCATCACACACCTCATCTTCCTCCACGAGCGCGGATCATTCAACCCCCTTGGACTAGTCTCTAACGCCGATAAAATTCCGTTCCACCCATATTTCTCAACAAAAGACGCCATAGGAATAGCCCTAGCCGCCCTCCTACTAATGACTCTCACATTCTACCTCCCGAACCTATTAGGAGACCCAGAAAACTTCACCCCAGCCGACCCCATAAAAACACCAGACCACATTAAACCAGAATGATACTTCCTATTCGCCTACACAATCTTACGGTCTATTCCAAACAAGCTAACAGGAGTTCTTGCCATGTTCGCATCCATCTTGGTATTATTACTTCTACCTGCACTACATACATCAAAACGACAGTCAATAAGCCTACGCCCCCTGTCCCAACTCTTATTCTGAACCCTAGTCGCAGACTTATTTATCCTCACATGAATCGGAGGACAGCCAGTACAAGACCCATACACCCTAATTGGACAAATAGCCTCATTCATCTACTTCTTCACCATCCTTATCTTATTACCACTGGCTGGAATAATCGAAAACTTGTTAATCAAGCCCCTCCAATACCGACCCTACGGCCCATGAAAACTCCCAATCATACCAACATGAGGCGGCAGAATAAACCTAACACACTCTTGTAGCTCAACCCCAAAAGCGCTGGCCTTGTAAGACAGAGATGGAATACACACACCTTCCCAGGAGTATCACCACAGCCGATCAAGAAGGTAGACATAACTCTACTCTTCCGGCTCCCAAAGCCGACATTCTTATTAAACTACTTCTTGGACGAACCCAGTCATCGTAGCTTAACTTACAAAAGCATAACACTGAAGATGTTAACATGGACTAAAAGTCCCGAATGACAACAAATCAACCAAAAACCACGAGCACTATTACTTTTCATTAGACAGAAAGATAATATGTACCCCCCCCCAGCTATGTATTATAAGGCATTCATTTATCTGCCCCTAACACCCATCCATTAGTTCTTATTAATCAGCATCTCACGTGAAATCACCATCCATTGTATCCATACTAACTATTACTAGTCTCAAGCCCATACCTGGACACGGTTCACATTTATTGCTCTTCTTAGAGACCTCTGGTTATCACTCTCACGTACCCATCTTGCTATTGCCTGGACATTCTTTCCTCTTCTTAGAGGCCTCAACCCGCACCATATGGTTTCACTCATCTACGTCCGTGATCCCGGCATTTCTATTTTTCAATTGCTATTGGTTCTTTATTTTTTTGGGGAGATCTCATCCACTACCCGGGGGCTTATATCTAAGATCATTAAATCAAGGTGGTGCATCTTCCTTGCAGGACGAGCCCGTCCGACTTTCATGTGCATAAATATTTAATGCTCGTTATACATACTACCCTTTAATTAGCCCCCCCTCCCCCCAGTTTTGTTGGCCCCGGGGTCGGCTTTTCTGTAATTTTAGTGATAAAAAAAAAAAAAAAAAGAAAAAAAAAAAAAAAAAAAAGGAAAAAAAAAAAAAAGAAAGGGAGAAACAGGAAAAAATTTTTAAATTTTTTTTTGTTTTTTTAAACAAATTATTAACCTAGGCCAAAATAGGAAAAAATTTTAAAAAATTTTAAAAAAATTTTAAACAAATTATTAACCTAGGCCAAAATAGGAAAAAATTTTAAAAAATTTTAAAAAAATTTTAAACAAATTATTAACCTAGGCCAAAATAGGAAAAAAATTTTAAAAAATTTTAAAAAAATTTTAAACAAATTATTAACCTAGGCCAAAATAGGAAAAAATTTTAAAAAATTTTAAAAAAATTTTAAACAAATTATTAACCTAGGCCAAAATAGGAAAAAATTTTAAAAAATTTTAAAAAATTTTAAACAAATTATTAACCTAGGCCAAAATAGGAAAAAATTTTAAAAAATTTTAAAAAATTTTAAACAAATTATTAACCTAGGCCAAAATAGGAAAAAATTTGACACAGTCAAACTAGGACTAGCTTGTCACAATAAACATACAGTTATTACACACAAACATGGCACGTGCGTTAAATCGCCCAAATAACAA
>Crocodylus_mindorensis|GU144287.1| Crocodylus mindorensis mitochondrion, complete genome
CAAAGGTTTAGTCCTGACCTTATTATTAGCCACTGCTCGACTTACACATGCAAGCATCTACGCCCCAGTGAGAACACCCCAAGCAGCCCAGCCAAGGGACATGGAGCCGGCATCAGGCACATTAATACCATAGCCCACGACGCCTAGCCCCTGGCCACACCCCCACGGGATACAGCAGTGATTAACATTAAACCATAGGCGAAAGCCTGATTTAGTTAGGGCATTAAGGGGCGGCCAATCTCCGTGCCAGCAGCCGCGGTTACACAGCTACAGCCCCAAGTTAATAAAAGCGGCGTAAATTGTGGCTAGGATCAAATCTACTAAATTAAGGCGAAAAGGCCGTCAAGCCGTGAAAAGCTAAAACTTGCCAAGAACACCGACATCAACACAGCCTTAACCAACAAGACACACCCGAACCCACGAAAGCTGGGGTACAAACTAGGATTAGATACCCTACTATGCCCAGCCCTCAACAAAGGTGTACTAACTACACACTACACTCGCCAGAGAATTACGAGCAATTTGCTTAAAACTCAAAGGACTTGACGGTATTTCGAACCCACCTAGAGGAGCCTGTCCTATAATCGACAATACACGATCCACCCAACCACCTTTTGCCCTAAGCAGCCTGTATACCGCCGTCGCAAGCTTAGCCCATGAGGGACAAGCACTCAGCACAATAACTCGCTCCTGAGCTAGAACGTCAGGTCAAGGTGCAGCCGATAAGGTGGCAGAGATTGGCTACATTTTCTACACTATAGAAATGGGTCACGGAGAGGCCTGTGAAACCAGGACTGTCAAAGACGGATTTAGCAGTAAATTAGGAGAAGAGTGCCTAATTGAAGATGGCCCCGAAATATGTACACACCGCCCGTCACCCTCCTCGAATTAAACCAGATTTTGCTACATAACGCACATAGAACCCGATGAGATGAGGAAAGTCGTAACAAGGTAAGCGTACCGGAAGGTGTGCTTGGAACATCAAAATGTAGCTTAAACCAAAGCATTCTGCTTACACCTGAAACATGTTTACTTAAATAAACCATTTTGATTAACCCGCTCTAGCCCTAAAAATTAACCAAAATAAAATTAACCACACCAAACCAAAACATTTTTATGCCCAAGTATCGGTGAGAGAAAGGACAGCAGGCGCAATAGAGACAGTACCGCAAGGGAAAGATGAAATAAAAATTTAACACAAAAGTACAACACAGCAAAGACTAACCCTTTTACCTTTTGCATTATGGTTTAGCCAAACATAATCGTGGCAAGGAGCACCAAAGTCACCTGCACCCGAACCTGAGCGAGCTACTAGCCAGCAGAAGTAATACAGCACCAACCCATCTCTGTGGCAAAAGAGCGGGAAGACTGCCTAGTAGAAGTGAAAAGCCTAACGAGCTCAGTGATAGCTGGTTGCTTGGGAACAGAATATAAGTTCTACTGAAAGCCTTCTGACTTACCACAATAAAGGACAAAGAAAGCTTCCAAGCTATTTAATGGGGGTACAGCCCCATTAACACAGGACTCAACCTCTACCTAAGGGTAAAACCAATTCGCACTTTAAATGTAGGCTTTAAAGCAGCCAGCACAACGAAAGCGTCAAAGCTCGCACTAAAAAAATACCTACAACAAAATTTAAGCCCTACAACACAACCAAGCCCTACTAAGACATTAGAAGAGACCATGCTAAAATTAGTAATAAGAAACTTGATCTTCTCCTAGCGCGAGCCTACACTACTCATGACACACTATTGGTAATTAACACCCTACCCATCTACCACAAACATAAGGGACACACACTGTTAATCCAACACAGGAGCGCGACAGGAAAGGCTAAACCCTGCAAAAGGAACTCGGCAAACAAAGATTCCGACTGTTTACCAAAAACACAGCCCCCAGCTGACCAAGTATTGGGGGTGATGCCTGCCCAATGACTTTAAGTTAAATGGCCGCGGTATCTACAACCGTGCGAAGGTAGCGTAATCATTTGTTCTTTAAATAAGGACCAGTATGAAAGGCTAAACGAGAATCTATCTGTCTCTTGCAGAAGGCCAATGAAATTGATCTCCCTGTGCAAAAGCAGGGATACAAACATTAGACGAGAAGACCCTGTGAAACTTCAAACCCCTAAATCACAACAGATTGTAAAAGACTACCCCAAGCGGACTAACTACAACTAACACGCTGATTTAGAGTTTTCGGTTGGGGCGACCCCAAAATAAAAAAAACTTTCCAGGAAAACAGTAACACTACACTTACTGACCAAGACCAACACTACAAAGTGCTTAAATGCAATCAGATCCGGCACACGCCGATTCATGAACTAAGCTACTCCAGGGATAACAGCGCAATCCCCTTCAAGAGCCCCTATCGACAGGGGGGTTTACGACCTCGATGTTGGATCAGGACATCCTAATGGTGTAACCGCTATTAACGGCTCGTTTGTTCAACGATTAAAGTCCTACGTGATCTGAGTTCAGACCGGAGCAATCCAGGTCGGTTTCTATCTATGAATGTGAACCTTTCTAGTACGAAAGGACCGAAAGAGCAAGGCCCATGCCACTAAAGTAAGCCTTACCTAAAGATTAATGAAAACAACTAAATTAACAACCAGGACAAACACACCCCGCCTCAATATAAGAGCAAGCTGGGTTGGCAGAGCCTGGCTTAATGCAAAAGACCTAAGCCCTTTTACCCAGAGATTCAAATTCTCTACCCAGCAATAAGCTTTTTAATAGTCACACCCATTCTTATTTATATCATCTCAGTCCTAATCGCAGTCGCATTCCTGACAGGGCTAGAACGAAAAATCATTGGCTATATGCAACTACGTAAAGGCCCCAATATTGTGGGCCCTCTTGGGCTGCTACAGCCATTTGCTGACGGCCTCAAGCTTATCATTAAAGAGCTAACACTACCCCTACTCGCCACCCCTGCCCTATTTATTTTGTCCCCCGCAGCCGCCCTTATTCTATCCCTAATCATATGGGCCCCCCTACCCGTACCATTTTCTATCGCCAATCTAAACCTTGGCATGCTATTTTTACTAGCCATATCCAGCTTAGCAGTCTATTCACTACTATGGTCCGGCTGAGCATCAAACTCCAAATACGCCCTAATAGGCGCCTTACGAGCCGTGGCCCAGACCATCTCCTATGAAGTCACATTAGCCATCATCGTTCTGTCTATTGTCCTCCTTAGCGGCGGATTTTCACTACACGCGCTAGCTATTACCCAAGAGCCTGTCTACTTAGCACTAACCACATGACCACTACTGATAATATGATACACCTCAACACTAGCAGAGACAAACCGTGCCCCTTTCGACCTTACAGAAGGTGAGTCAGAGCTAGTATCTGGGTTCAACGTTGAATACAGCGCAGGGCTGTTCACACTGTTTTTTCTAGCCGAATACGCCAACATTCTACTAATAAACACCTTAACCACCATCCTATTCCTAAACACATCAACAAATTTGCCAACACAGACACTATTCACCACCACCCTAATAACCAAATCAACTCTATTAACCATCGGATTCCTATGAATCCGAGCATCATACCCGCGATTCCGGTATGATCAACTAATACACCTGCTGTGAAAAAACTTCTTGCCAGCCACGCTGGCAATCTGCCTGTGACACTCGTCGCTCCCAGTGTCAACATTCGGTCTTCCAGTAGCAAGGATTCGTGCCTGAACGCCAAAGGGCTACTTTGATGAGGTAGAAAATGGAGGTTTAAGTCCTCCCGAATCCTAGAGGAGCAGGGATTGAACCTGCACAAAAGAATCCAAAATTCTTCCTACTTCCATTGTAGTACCCCCTAACAGAAGAGTAAGCTAACTGAAGCTATTGGGTCCATACCCCAACAATGAGGGGCTAATCCTTCCTCTCCTAACCAATGCCCATCTTCCAACCAGTCATCTTAACCACACTAGCCATCACAACACTCATTTTTCTGTCCTCCACCCATCTAGTGCTCATGTGGGTAGCACTAGAACTTAGCACACTAGTAGTTATCCCACTAGTTGCCAACAAATCGCACCCACGATCCATCGAAGCTTCCACAAAATATTTCCTCACACAAGCCACGGCTTCTGCCTTAGTCATCTTCTCATGAACCTTAAACTATATCACAACCGGGGGCGGCCAAATTACAGAAGTAACAAACCAAACCCTTACAACTATTATAGCCCTAGCCCTCTTTATTAAAATTGGACTAGTGCCATTCCACTTCTGAGTGCCTGAAACCATTCAAGGAATAACCCCAACCGCCTCAATTTTCCTACTCACCTGACAAAAGCTAGGCCCGCTAATTATATTGTACCTAATGAGTCCGCTAATTAACTTCGAGGTCCTCTCCACAGTATCTATCCTATCCGCCACAATTGCTGGCTGGCTTGGACTTAACCAGACCCAGATCCGAAAACTAGTAGCACTCTCCTCAATTGCCCAAATAGCTTGAACCCTGGTGATTGTTAAATACGCACCATCGCTTACAATCCTTGCCTTCTATCTATATTCAATTACAATTTCCACTACACTTCTCACATTAGAAAAACTATCAACAACATCCATTAATAACCTCCTACTCTCCTTCCAAAAAGCCCCAATCACTTCTTTACTACTGACAGTCTCTCTGCTATCCCTATCAGGCCTACCACCACTAGCCGGCTTCCTCCCAAAGTGGCTAACAATTGACCAACTCGTAGCAGAAGGGGCAATCTGAGTCGCATTCACAATACTCATAGCCTCCCTTCTAAGCCTATTCTTCTACCTACGACTATGATATAACTCCGCATCTACACTTCCCCCTAATACTGCTAACACCCAACGCCTATGACGCAAACCAATTCAACAAACCAACCTTACAATCAACTCCCTAGCTATAGCCGCCCTCACCCTAATCCTGGCAGCTACCATAATAAAAGCCATTACAAAACAAGAGGCCTATTAAAAGAAATTAGGTTTAATATTCAAGCCAAGGGCCTTCAAAGCCCTAGACAGGAGTAACAATCTCCTATTTCTTGAATAAGGTTTATAGGGGTTTATCCTATATCTTCTGAATGCAAATCAGTAAACTTTTATTAAGCTAAAACCTTACTAGGCAAATGGGCCTCGATCCCATAAATTATTAGTTAACAGCTAATTACTCTAACCGGCTAGTTTTTACCTAAATATTAAGCCCAGGTACAATTTAAAGTACATCTACGAGTTTGCAGTTCGTCGTGAATTTCACTACAGAGCCTGGTAAAAAGAGGATTTGAACCTCTGTAAATAGGTTTACAGCCCACTGCCATCACACTCGGCCATTCTACCAGTGAATATTAATCGTTGACTTTTTTCCACTAACCACAAAGACATTGGCACCTTGTATTTTATTTTCGGCGCCTGAGCCGGGATAGTAGGCACAGCCATAAGCCTATTAATCCGAACGGAGCTCAGCCAGCCTGGCCCCTTCATAGGAGATGACCAAATTTATAACGTCATTGTTACAGCACATGCCTTTATCATAATTTTCTTTATAGTTATACCAATCATGATCGGCGGATTTGGAAATTGACTACTCCCGCTAATAATTGGGGCACCCGACATAGCATTCCCTCGCATGAACAACATAAGCTTCTGACTACTACCCCCATCATTCACCCTACTTCTCTTTTCCGCCTTCATTGAGACTGGGGCTGGAACCGGATGAACAGTTTACCCACCGCTAGCTGGAAACCTAGCCCACGCCGGGCCATCAGTAGACCTAACCATCTTCTCCCTTCACCTTGCTGGAGTATCATCGATCCTTGGGGCAATTAACTTCATTACCACGGCTATTAATATAAAACCCCCAGCAATGTCACAACAACAAACACCCCTATTTGTGTGATCTGTCCTAGTCACAGCTGTCCTACTACTACTCTCACTGCCCGTCCTAGCTGCGGGAATTACCATACTACTAACTGATCGAAACTTAAACACCTCCTTCTTTGACCCCGCAGGAGGAGGAGACCCAATCCTATACCAACACCTTTTCTGATTTTTCGGACACCCAGAAGTATACATCCTTATCCTGCCAGGATTTGGAATAATCTCACATGTAATTACATTCTACTCAAGTAAAAAAGAACCATTCGGTTACATAGGGATAGTCTGAGCCATAATGTCAATCGGCTTTCTTGGCTTCATTGTCTGAGCCCACCACATGTTTACAGTGGGGATAGATGTTGACACTCGAGCATACTTCACATCCGCCACAATAATTATCGCCATCCCCACTGGCGTAAAAGTGTTCAGCTGACTGGCCACTATTTATGGGGGAGTAGTGAAATGACAAGCCCCAATGCTCTGAGCACTCGGCTTCATTTTCTTATTCACAGTTGGAGGACTAACAGGAATTGTACTAGCTAACTCATCACTAGACATTATTCTACACGATACCTACTACGTAGTAGCCCACTTCCACTACGTGTTATCCATAGGAGCAGTATTCGCCATCATAAGCGGACTCACCCACTGATTCCCATTATTTACAGGATTTACCCTCCACCACACATGAACAAAAATTCAATTCATAATCATGTTTACAGGTGTAAACCTAACCTTCTTCCCACAACATTTCCTGGGCCTATCAGGAATACCACGACGATACTCAGACTACCCAGACGCATATGCCTTTTGAAATATAATCTCATCGATCGGATCGCTAATTTCCATAGTATCAGTTATCCTACTCACATTTATCGTATGAGAAGCATTTTCATCAAAACGAAAAGTTCAAGTACCGGAAATAGCAAGCACAAACGTAGAGTGACTAAACAATTGCCCGCCATCATACCACACCTACGAAGAACCAGTCTTTGTTCAAGTACAACCGAAACTAGCGTAAGCGAAACCGCGCCCTAATGCCAAGGACAGGGGGAATTGAACCCCCACCATTTGGTTTCAAGCCAACCGCAATACGACATGCTCTGTCCTTCAAGAAGAGTTAGTATACACATATTACCCGCCCTTGTCAAGGGCGAAATATAGGACCATGAACCCTTTACTCTTCTATGGCAAACCCAATACACCTAGGACTCCAAGATGCAATATCCCCACTAATAGAAGAACTCCTCTATTTTCATGACCACACACTAATAATTATTTTTTTAATCAGCATGTTTGTACTATACACAATCTCAGTTTTACTACTAACAAACCTATACCACACAAATGCAACAGATGTACAAGAAATAGAAATAATCTGAACCATTCTGCCAGCCCTAATCCTCATCACCATCGCCCTTCCATCCCTGCGCACATTGTACCTCATAGACGAAACCACCAACCCCTGCCTAACCATTAAAGTCATCGGGCATCAATGATATTGAACATATGAATACACAGACTTCTCCCAACTGGAATTCGACTCTTATATGCTTCCAACACAAGATCTGCCTCAGGGTCACTTCCGCCTTTTAGAAGTAGACCACCGCATGATTGTTCCAACAAACTCAAGCACACGAACACTAATCACAGCCGAAGACGTCCTGCACTCATGAGCAGTACCATCCTTGGGAATTAAAATAGACGCAGTACCAGGACGACTAAACCAAACCTCACTAACATCCCCCAACCCTGGAGTCTTCTATGGCCAATGTTCCGAAATCTGTGGAGCAAACCATAGCTTTATGCCTATTGTCGTGGAAGCTGTCCCAATACAGCACTTCCAAAACTGATTAAAAACAAACTCATAATCACTAAGAAGCTAAACCGGCCAAAGCCCTAGCCTTTTAAGCTAGCATTGGGGACCATGCCAACCCCCTTAGTGACATGCCACAATTAAACCCAGAACCTTGACTAATAATCTCTTCTATTACATGGCTAGTATTCATCTTTACCCTTCAGCCAAAAATTGCTTCTCTAAAATTCATAAATGCCCCAAGCAGCCCAAACCAAAAAACCACCAAAACATGACCATGGCCACAAACCTAAATTTATTTGACCAATTCTTAATGCCTAAACTTCTTGGCATATCCCTATTAATCCCAGCCATATTATTAACAACAGTGCTAATCTATAACCCACAAGACCGCTGACTATCAAACCCTATAACAACCCTACAATCCTGACTAATTGCAAAAGCCACTAAACAAATCATAACCCCAGTAAACAAACCGGGGCACAAATGATCATTAATGCTGATCTCATTACTAACAATGCTCGTTTTAAATAACCTCTTAGGCCTCCTCCCATATACATTTACACCAACAACTCAACTATCTATAAACATAGCCCTAGCCCTACCACTATGATTGGCAACAGTATTAATTGGCCTACGAAATAAGCCAACTTCTTCACTGGCCCACCTCCTGCCAGAAGGGACCCCAACACCCCTAATCCCAATCTTAGTCTTAATCGAGACAATCAGTCTACTTATCCGACCAATCGCACTTGCCGTGCGACTCACAGCCAACCTCACCGCAGACCATCTTTTAATACACCTAGTTTCTACTGCAGCACTTAGCCTAATGACAACTTCCACGCTACTCGCCGGACTAACCCTAACCATCCTAGCCCTTCTAATACTCCTAGAAATTGCAGTAGCAATAATTCAGGCATATGTATTCACCCTACTACTATCACTATACCTGCAAGAAAACGTATAATGACTCACCAAACACACCTATTTCACATAGTCAACCCAAGCCCATGGCCAATTATAGGGGCCATAGCTGCCACAATACTAACAACCGGATTAGTCCTATGATTCCACTGCAACTTAAGCCTAGTCTTGCTTCTGGGACTAATATCCACCTTGCTGATTATATTTCAATGATGACGAGACATTGTCCGAGAAAGCACCTATCTAGGCCACCACACCCCGCCAGTCCAAAAAGGACTACGATACGGTATAATCCTTTTTATCACCTCAGAGGTCTTCTTTTTCCTCGGATTCTTCTGAGCGTTCTATCACTCAAGCTTGGCCCCAACCCCAGAACTGGGAGGACAATGGCCCCCAACCGGAATTACCACACTGGACCCATTCGAGGTCCCACTACTCAACACAGCAGTTCTGCTAGCCTCAGGAGTCACAGTAACATGAGCCCACCACAGCCTAATAGAAGCCAACCGAACACCCGCCATCCACGCCCTAATTATCACAATTATTCTAGGACTATACTTCACTGCTCTTCAAGCAATAGAATACTACGAAGCCCCATTCACTATCGCAGACAGCAGCTATGGGTCAACTTTCTTTGTCGCCACAGGCTTTCACGGCCTACACGTTATTATTGGATCAACATTCCTAATAGCCTGCCTCTATCGACAAATCATACACCACTTCACCTCAAACCACCATTTCGGTTTCGAAGCTGCCGCTTGATACTGACATTTCGTAGATGTAGTCTGACTATTCCTATACATCTCAATCTATTGATGAGGCTCCTGCTCTTCTAGTATTGACAATACAAGTGACTTCCAATCATTAAACCCTGACACTAGCTCCAGGGAAGAGCAATAAACCTACTTACCACACTCATATTAGCCACAGCCACCGCAGTAGCCGTAATCACCCTAAACCTGCTGATGTCAGAAATAGCCCCGGACCCAGAAAAACTCTCACCATATGAATGCGGATTTGACCCACTAGGGTCCGCCCGCCTACCACTATCCATCCGCTTTTTCATAGTAGCCATTCTATTCTTACTATTTGACTTAGAAGTCGCCATCCTACTACCACTAGCATGAGCTCTCCAACTCACAAGCCTGATCAAAAGCATCACATGAGCCATCACTATCTTCTTACTCATATTTGCAGGCCTAACATACGAGTGGCTACAAGGAGGACTAGAATGAGCAGAATAGCCTTTAACCAAAGGAGCTAGTCCAAGCTAAGACCTCTAGCTTCGACCTAGAAAATCATGACCAAATTCATGGCTCCCTATTGACCTCCCCCACTAACCTGTTGTTCACCCTCTCTTTCATCATCTTCACCATCGGGTTTACCTTCCGCCACACCCACCTCCTCTCAGCTCTACTATGCCTGGAAGGCATGATATTATCCGTATTCCTACTGATGGCGGCATGGTCCCTAAACTCAAACATCTCATCTTTCATCCTACCTTTAACGGTCCTAACACTATCAGCATGTGAGGCTGGTATTGGCCTCGCCCTACTGATTGCCTCAGCCCGGACACACAATACAGCCAACCTCAAAAACCTAAATCTACTCCAATGTTAAAAATCGTTGTACCAACAATAATATTAATCCCCTCATCCTGCCTAACAACCGCAAAAAACACCTGATTATCGCCTACAGCCTACTCAACAGCCATTATTATCCTAGGCATGCTTGTCTTAAACCCCGGAGATATTCTGATAAACACTAGCGGTCTATTATTAGGAAGTGACCAAATTTCTACACCATTACTTATATTATCCTGCTGACTATTACCACTAATATTTATAGCCAGCCAAAGCTCCATGTCGCACAACCCAGCCCAACAAAAACGACTTTTCATTACGGCCCTGGCCCTCCTACAACTAGCCCTAATGCTAGTATTCATGGCCTTAGACCTAATGCTATTTTACACCGCTTTTGAGGCAACCCTCATTCCCACCCTAATAGTGATCGCCCGATGGGGCTCCCAAGCAGAACGACTCGGAGCCGGACTATACTTCCTCCTATACACTATCACTAGCTCTATGCCCCTTTTAGTTGCACTTCTATGGGTATATAACATAAAAGGAACTACGTCCATTACGCTCTTACAACTACTGCCCCCAATAACCCTAATATTCTGAACAAACACGCTACTATGGACCTCCCTCATATTAGCCTTCCTAGTAAAGATCCCAATTTACGGCCTTCACCTTTGACTACCAAAAGCCCACGTAGAGGCCCCAATTGCCGGATCCATGGTCCTTGCAGCGATTCTATTAAAACTCGGAGGCTATGGCTTGCTACGAATCACAAACCTACTAACTGAACAAACCACAGCCTCTTATATCCTACCCCTAGCAGTAGCACTGTGGGGCGCACTCATAACCAGCATAATCTGCTTACGGCAAACAGACTTAAAATCCCTAATTGCCTACTCCTCAGTAAGCCACATAGGACTAATAACAAGCTCAATCCTCACTCGGAACCAATTGGCCCCCTCAGGATCAATAATTATAATAGTGGCCCACGGCCTTACATCCTCAATGCTATTCTGCCTGGCAAATATCACCTACGAACGAACACACTCACGAACCCTACTACTAACGCAAGGAGTACAACTAACCACCCCGGCCATGACATCCTGATGGCTTCTAGCCTGCTTAACAAACATAGCACTCCCCCCAACAATTAACTTTATTGGAGAGCTCACCCTCATAGTATCACTATTTGACTGAGCGGACATTACTGTTTTTTTAACAGGGCTAAGCGCATTCATCACCTCAATCTACACCCTACACATATTCTCCTCAACCCAACAAGGAACCCTTCCAACCCACATTATCACAATAAGCCCAACCCAAACACGAGAACACCTACTAATAGCGCTACACTCCGCACCATCAGTCGCTTTAATTTTTATTCCTCAGCTAATATATCACCAATAACCACCACAGCTAACAAAAGAGCGCACCAACTATGAGAGTGCCCACAAGAACTGCTAATTCTGTCCCCCGGATTTAACCACCCGGCTCTCATATTACACAGTACTAGCCCGTAGATATAGTTTAAACAAAACGTTAGAATGTGGACCTAAAAACAGGAACTCACTCACTCCTTATCTACCAACACTATAAAACTTTTAATGGATAGCAGTACTCCATCGGCCTTAGGAGCCGAGCATCTTGGTGCAACTCCAAGTGAAAGTAACCATAACACAGCCCTCAGCCTTAATTATTATACTTTTCCTACTCCCCCTAGCAATCTTGACACTCCCAATGCTAATACCAAGCTCAAAATTAACCTCACCACTTAGCACCAAAGTGTTGACAACAAAATTGGCCTTCCTTACTAGTCTAGTCCCACTAACCTACCTCATCTACAACGATCTAACCATCATTACATACGAGGCCCAATGGTCAACAATTGGCACAACCACAATTCACATTAGCTTCACATTAGACACTTACTCCACCCTATTCTTGCCCATCCTCCTTTTTGTTGTATGATCCATCATAGAATTTACCGTACAATACATAGAATCCGACCTAAAAATTAATACTTTCTTTAACCAACTCACCACCTTCACCCTAATAATAATAGTCCTTGTGACCGCTGAAAACCTATTCCAGTTTTTCATCGGCTGAGAAGGAGTAGGCATTATATCATTCATGTTAATCAACTGATGATCATTCCGATCAGACTCAAACAAAGCTGCTATACAAGCCGTAATTTACAACCGCTTGGCAGACATTGGCCTAGTCATCACTCTAGCATGAATAGTCACTAACAACCTATCACTAAATATTAAAGGCATGCAAACCACACCAGACATGGCCCTCATCCCCGCACTCGGACTACTTCTAGCAGCTGCTGGAAAATCTGCTCAATTCGGGTTCCACCCATGACTTCCAGCAGCAATAGAAGGCCCAACCCCTGTCTCAGCCCTGCTTCACTCAAGCACTATAGTGGTAGCTGGAGTATTCCTGCTCATCCGAACCTCAGACCTGCTATACAGCAGCAAAACAGCAACCACAGCCTGCTTACTACTAGGAGCCTTCACATCTATATTAGCCGCTTCATGTGCACTAACCCAAAAAGACCTAAAAAAAATTATTGCCTACTCTACTACCAGCCAACTAGGCCTAATAATGACCTCCATCGGATTAAAACAGCCTGAACTCGCATTTATACACATCTCAACACACGCATTCTTTAAAGCAATATTATTCCTATGCGCAGGGACAATTATCCACAGCCTAAACAATGAACAAGACATCCGAAAAATAGGAGGACTCAAAAAAGCTCTTCCCGCTACCTCTTCCTGCTTAATTATTGGCTCCCTCGCCCTATCAGGAATGCCATTCATGGCTGGCTTTTACTCAAAAGACGCCATCATTGAGTCCATCAGCACCTCCAATGTAAACTCCCTATCACTGGCCATAACCCTAGTAGCAACCATCTTCACTACCCTTTATAGCCTACGCATGATCTATTATGTAGCCCTAAACACCACACGGACCCTACCACTATCCGCCACTTCCGAGACCCCTCAGATAACCAACCCCGTTCTACGACTAGCAATTGGGAGCATCGCAGCCGGACTCATAATTTCAACTGCCATTCTACCACCTAATATTCCACAACTAACCATGCCTACATCAACCAAACTAGCCGCACTAGGCATCCTAATACTAGGATTACTAGTCGGCTCAATTCTAATTACAACAGCAAATCAACTACCCAGCTCCATCAAAGGCACCCAAAACCCCCTTATCTCTAAAATCCTCCACTCATACTTCATTCTACATCACACCCTATCATCCACAGCACTACAAATTAGCCAAAAATTATCAACCCACCTGATAGACCAAACACACTATGAAGCCTTGGGCCCTAAAACAACAACCTTCCTACAAATGCTGATGGCCAAACTGCTAACTAACTTTCATAAAGCCCGAATTAACCCGTACTTAAAAGCCATTATTCTATCCATCGTACTAATTTCCCTACTCTACTTCACCTCAATGAACGCAGAGCCCCCCGACGCCGACCACGAACTAGAATTATAATAGTAAATAGTACCACCAATAAAGCCCAACCACTCAAAACGAGAAATCCCCAACCACTTAAATAATATAGCCCAACCCCTAAAAACTCACTGCTCACATCACCGCCCCAGATCTCAACGGCATCAACAAAACACCCCAAAGCCTCGGCTCATGCAGAGTCGTATATATAATACCCACCAACACCCAAGCCAGACCCGCAAACATAAGCCGACACCTTAGACCCACCTGCTCCCCAGAACTCACAATATTTATCATCAGTGAACCCCACACAAAAAGCAAAAACTACCAACAATCCACCCAAATAAATTAATAATACTACAAGCGGCATAAAACCTCCACCCCCCACTGCCAACAACCCACTACCAAATATTGCAGCAAAAAGCAGACTAACCACCCCATAGTGGATCGTCACCCCCGACGCCACTAGCACCACACTAATTATCATTAAAAAACAAAGAAGAAATGTAATTCCCATTATTCTCACTTGGGCTCTAGACCAAGACCTGAGGCACGAAAAACCCCCGTTGTATCTTCAACTATAAAAACTAACGTTCAAACCAAATGGCCCACCAACTACGAAAATCCCACCCGCTCTTAAAACTAGTAAACTACTCTTTAATCGACTTACCCACACCGTCCAACATCTCCTACTGATGAAACTTTGGATCACTTCTTGGATTCACCCTATTAATCCAACTAGCATCGGGCATCCTACTAATAATGCACTTCCTAGCAGATGACTCTTTGGCCTTTATATCCGTCGCTTACACCTCACGAGAAGTCTGATACGGCTGACTAATCCGAAGCCTTCATGCAAACGGGGCTTCTCTATTCTTCCTATGCATTTTCCTACACATCGGACGTGGACTATACTACGGATCATACCTTAATGAAAACACATGGAACATTGGAGTACTGCTACTACTATTACTGATAGCAACTGCCTTCCTGGGCTACGTCTTACCATGAGGACAAATATCATTCTGAGGAGCAACTGTAATCACCAACCTAATATCAGCCATCCCCTACGTAGGTAACTCAATTGTGACCTGAATTTGAGGAGGACCATCCGTCAATAGCGCAACCCTAACACGATTTACCACACTACACTTCCTCCTCCCATTCATCCTCATGGCCGCTGTCATCACACACCTCATCTTCCTCCACGAGCACGGATCATTCAACCCCCTGGGACTAGTCCCTAACGCCGATAAAATTCCGTTCCACCCATATTTCTCAGCAAAAGACGCCATAGGAGTAGCCCTAGCCACCCTCCTACTAATGACTCTCACATTATACCTCCCAAACCTATTAGGAGACCCAGAAAACTTCACCCCAGCCGACCCCATAAAAACACCAGACCACATTAAACCAGAATGATACTTCCTATTCGCCTACACAATCTTACGGTCCATTCCAAACAAGCTCACAGGGGTACTTGCCATATTCGCATCCATCCTAGTATTATTGCTTCTACCTGCACTACACACATCAAAACGACAATCAATAAGCCTACGCCCCCTATCCCAACTCCTATTCTGAACCCTAATCGCAGATTTCTTTATCCTTACATGAATCGGAGGACAGCCAGTACAAGACCCATACACCCTAATTGGACAAATAGCCTCATTCATCTACTTCTTCATCATCCTTATCTTATTACCACTGGCTGGAATAATCGAAAACTTGTTAATCAAACCCCTCCAATACCGACCATACGGACCATGAAAACTCCCAATTATACCAACATGAGGAGGCAGAATAAACCTAACACACTCTTGTAGCTCAAACCCCAAAGCGCTGGCCTTGTAAGACAGAGATGGAATACACACACCTTCCCAGGAGTATCACTACAGCTGCTCAAGAAGGCAGACATAACTCTACTCTTCCGGCCCCCAAAGCCGACATTCTTATTAAACTACTTCTTGAACTAGCCCAGTCATCGTAGCTTAACTTACAAAAGCATAACACTGAAGATGTTAACATGGACAAAAAGTCCCGAATGACAACAGACCAACCAAAAACCACGAACACTATTACTTTTCATTATACAAAAAGATAATATGTACCCCCTCCCAGCTATGTATTATAAGGCATTCATTTATCTGCCCCCAACACCCATCCATTAGTTCTTATTAATCAGCATCTCACGTGAAATCACCATCCATTGTATCCATACTAACTATTACTAGTCTCAAGCCCATACCTGGACACGGCTCACATTTACTGCTCTTCTTAGAGACCTCTGGTTATCACTCTCACGTACCCATCTTGCTATTGCCTGGACATTCTTTCCTCTTCTTAGAGGCCTCAACCCGCACCGTATGGCTTCACTCATTTATATTCGTGATCCCGGCATCCCCATTCTTCAATTGCTATTGGTTCTTTATTTTTTTGGGGAGATCTCATCCACTACCCGGGGGCTTATATCTAAAGTCATCAAATTAAGGTGGTGCATTTTCCTTGCAGGTCGGACCAGACCGGCTTTCATGTACATAAATATTTAATGCTCGTTATACATACTATCCTTTAATTAGCCCCCCCTCCCCCCAGTTTTATTGGCCCCGGGGTCGGCTTTTCTGTAATTTTAGTGATAAAAAAAAAAAAAAAAAAAAAAAAAAAAGAAAAAAAAAGAAAAAAAAAAAAAAAAAAGGGGAAAAAAGGGAAAATTTTTTTATTTTTTTTTTTTTTTTTAAAAAATTTTTTACCCCGGCCCAAAAAGGAAAAAATTTTTAAAAAATTTTTAAAAATTTTAAAAAAATTTAAAAAAATTTTTACCCCCGGCCCAAAAAGGAAAAAATTTTAAAAAATTTTTAAAAATTTTAAAAAATTTTTAAAAAAATTTTTCCCCCGGCCCAAAAAGGAAAAAATTTTTAAAAATTTTTATAGGCCAAAATAGGAAAAAATTTTAAAAAATTTTAAAAAATTTTAAAAAATTTTAAACAAATTATTAACCTAGGCCAAAATAGGAAAAAATTTTAAAAAATTTTAAAAAATTTTAAACAAATTATTAACCTAGGCCAAAATAGGAAAAAATTTTAAAAAATTTTAAAAAATTTTAAACAAATTATTAACCTAGGCCAAAATAGGAAAAAATTTTAAAAAATTTTAAAAAATTATTAACCTAGGCCAAAATAGGAAAGAGTTTGACGCCATCAAACCAGGACGCTTGTCACAACAAATGCAGTTATTACACACAAACATAACACGGGCGTTAAACCGCCCAAATAACAA
>Crocodylus_porosus|DQ273698.1| Crocodylus porosus mitochondrion, complete genome
CAACAAAGGTTTAGTCCTGACCTTATTATTAGCTGCCGCTCAACTTACACATGCAAGCATCAACGCCCCAGTGAGAACACCCCAAATAGCCCAACTAATGGGCATGGAGCCGGCATCAGGCACATTAATGCTATAGCCCACGACGCCTAGCCTCTGGCCACACCCCCATGGGATACAGCAGTGATTAACATTAAACCATAAGCGAAAGCTTGATTTAGTTAGAGCATAAAGGGGCGGCCAATCTCCGTGCCAGCAGCCGCGGTTACACAGCTACAGCCCCAAGTTAATAAGCACGGCGTAAATTGTGGCTAAGACCCAATCTACCAAATTAAGGCGAAAAGGCCGTCAAGCCGTGAAAAGCTAAAAACTCGCCAAGAACACCAATATTAATACAGCCTTAATCAAAAAGACACACCCGAACCCACGAAAGCTGGGGCACAAACTAGGATTAGATACCCTACTATGCCCAGCCCTCAACAAAGGTGCACTAACTACACACTACACCCGCCAGAGAATTACGAGCAACTTGCTTAAAACTCAAAGGACTTGACGGTGTTTCGAACCCGCCTAGAGGAGCCTGTCCTATAATCGACAACACACGATCCACCCAACCATCTTTTGCCCTAAACAGCCTGTATACCGCCGTCGCAAGCTTAGCCCATGAGGGACAAGTACCTAGCACAATAACTCACTTCTGAGCTAGTACGTCAGGTCAAGGTGCAGCCAATAAGTTGGTAGAGATGGGCTACATTTTCTACACTATAGAAACCAGTCACGGAGAGGCCTGTGAAACCAGGACTGTCAAAGACGGATTTAGCAGTAAATCAGGAGAAGAGTGCCTAATTGAAGACGGCCCCGAAATATGTACACACCGCCCGTCACCCTCCTCGAATTTAACCCAATTTATGCTACATAACACACATAGCATTCAATGAGATGAGGAAAGTCGTAACAAGGTAAGCGTACCGGAAGGTGTGCTTGGAACATCAAAATGTAGCTTAAACCAAAGCATTCTGCTTACACCTGAAACATGTTTACTTAAATAAACCATTTTGATTAACCCGCTCTAGCCCTCAAAATTCTAACACGAATCAAATAAATCACACTAAACCAAAACATTTTTATGCCTAAGTATCGGTGAGAGAAAAGACAACAGGCGCGATAGAGACAGTACCGCAAGGGAAAGATGAAATAAAAATTTAACACAAAAGTATAACACAGCAAAGATTAACCCTTTTACCTTTTGCATTATGGTTTAGCCAAACACAATCGTGGCAAAGAGCACTAAAGTCACCTACACCCGAATCTGGGCGAGCTACTATGCAGCAGAAGTAACACAGCACTAACCCATCTCTGTAGCAAAAGAGCGGGAAGACTGCCTAGTAGAAGTGAAAAGCCTAACGAGCCCAGTGATAGCTGGTTGCTTGGGAACAGAATATAAGTTCTACTGAAAGCCTTCTGATTTACCACCAACAAAGGACAAAGAAAGCTTTCAAGCTATTTAATGGGGGTACAGCCCCATTAACACAGGACTCAACCTATACCTAAGGGTAAAACTAATTTGCACTTTAAATGTAGGCTTTAAAGCAGCCAACACAACGAAAGCGTCAAAGCTCGCTCCAAAAAAATACCTACAACAAAATTAAACCCTACAACATTACCAAGCCCTCCTAAAACATTAGAAGAGATTATGCTAAAATTAGTAATAAGAAACTTGATCTTCTCCTAAGCGCGAGCCTACACTACTCATGACATACTATTGGTAATTAACGCCCCGCCCAACTACCACAAACATAAGGGCCACACACTGTTAACCCAACACAGGAGCGCGACAGGAAAGGCTAAACCCTGCAAAAGGAACTCGGCAAACAAAGATTCCGACTGTTTACCAAAAACACAGCCCCCAGCCAACCAAGTATTGGGGGTGATGCCTGCCCAATGACTTTAAGTTAAATGGCCGCGGTATCTACAACCGTGCGAAGGTAGCGTAATCATTTGTTCTTTAAATAAGGACCAGTATGAAAGGCTAAACGAGAATCTATCTGTCTCTTGCAGAAGGCCAGTGAAATTGATCTCCCTGTGCAAAAGCATGGATGACAACATTAGACGAGAAGACCCTGTGAAACTTTAAACTTCTAAATCACAACAAATTGTAAAATACCACCCCACACGGGCCAACTACAATTAACACATTGATTTAGCGTTTTCGGTTGGGGCGACCCCAAAATAAAAAAAACTTTCCAGGAAAACAGTAACACGACACTTACTGACCAAGACCCACACCACAAAGTGCTTAAATGCAATCAGATCCGGCACACGCCGATCCATGAACTAAGCTACTCCAGGGATAACAGCGCAATCCCCTTCAAGAGCCCGTATCGACAGGGGGGTTTACGACCTCGATGTTGGATCAGGACATCCTAATGGTGTAACCGCTATTAACGGTTCGTTTGTTCAACGATTAAAGTCCTACGTGATCTGAGTTCAGACCGGAGTAATCCAGGTCGGTTTCTATCTATGAGTGCGAACCTTTCTAGTACGAAAGGACCGAAAGAACAAGGCCCATGCCATTAAAGTAAGCCTTACCTAAAGCTTAATGAAGACAACTAAATTAACAACCAGGACAATCACACCCCGCCTCAATATAAGGGCAAGCTGGGTTGGCAGAGCCTGGCTTAATGCAAAAGACCTAAGCCCTTTTATCCAGAGATTCAAATTCTCTACCCAGCAATAAGCTTTTTAACAGCCACACCCATTCTTATCTATATCGTCTCAGTCCTAATCGCAGTCGCATTCCTGACAGGGCTAGAGCGAAAAATCATTGGCTACATGCAACTACGTAAAGGCCCCAATATTGTGGGCCCTTTCGGGCTGCTACAACCATTTGCTGATGGCCTCAAGCTTATTATTAAAGAACTAACATTGCCCCTACTCGCCACCCCTGCTTTATTTATTCTGTCCCCCACAGTCGCCATTATTTTATCCCTAATCATATGAGCCCCCCTACCCGTACCATTTTCTATCGCTAATCTAAACCTTGGCATATTATTTTTATTAGCCATATCCAGCTTAGCAGTTTACTCGCTACTATGGTCCGGGTGAGCATCAAACTCTAAATACGCCCTAATAGGCGCCCTACGAGCAGTAGCCCAAACCATTTCCTATGAAGTCACATTAGCCATCATTGTTTTATCTGTTGTCCTGCTTAGCGGCGGATTTTCACTTCATGCACTGGCTATTACCCAAGAACCCGCCTACCTGGCACTAACCACATGACCACTACTAATAATATGATACACCTCAACACTAGCAGAGACAAACCGCGCCCCGTTTGATCTTACAGAGGGTGAGTCAGAACTAGTATCTGGGTTCAACGTTGAATACAGCGCAGGGCTGTTCACACTATTCTTCCTGGCCGAGTACGCCAACATTCTACTAATAAATACTTTAACCACCATCCTATTCCTAAACACATCAACAAACTTGCCAACACAAACACTATTCACCACCACCCTAATAAGCAAATCAATTCTACTAACCATCGGATTCCTATGAATCCGAGCATCATACCCACGATTCCGGTATGATCAATTAATACACCTACTGTGAAAAAACTTCTTGCCAGCCACGCTGGCAATCTGCCTATGACACTCCTCGCTCCCGATGTCAACACTAGGCCTTCCAGTAGCAAGGATTCGTGCCTGAACGCCAAAGGGCTACTTTGATGAGGTAGAAAGTGGAGGTTTAAATCCTCCCGAATCCTAGAGGAGCAGGAATTGAACCTGCACAAAAGAATCCAAAATTCTCCCTACTTCCATTGTAGTATCCCCTAACAGAAGAGTAAGCTAACCAAAGCTATTGGGTCCATACCCCAACAATGAGGGGCAATCCTTCCTCTCCTAACTCATGCCCATCTTCCAGCCAATCATCTTAACCACACTAACCATTACAACACTCATTTTCTTATCATCCACACACCTAGTACTCATGTGAGTAGCACTAGAACTTAGCACACTAGTGGTCCTACCATTGATTGCCAACAAATCGCACCCACGATCCATCGAAGCCTCCACAAAGTACTTCCTCACACAAGCCGCTGCTTCTGCCTTAATCATCTTCTCATGGACCTTAAACTATATCACAACTGGGGGCGGCCAAATTACAGAAGTAACAAACCAAGCCCTCACAACTATTATAACCCTGGCCCTCTTTATCAAAATTGGATTGGTGCCATTCCACTTCTGAGTACCTGAGACCATTCAAGGAATAGCTCCAACCGCCTCCATCTTCCTACTTACCTGACAAAAACTAGGCCCACTAATCATACTATACCTAATAAGCCCACTAATTAATTTCGAGGTCCTCTCTGCAGTGTCTATCCTCTCCGCCACAGTCGCCGGCTGACTTGGACTTAACCAAACCCAAATCCGGAAACTAGTAGCATTCTCCTCAATTGCCCAAATATCCTGAACACTAGTGATTATTAAATACGCACCATCACTTACAATCTTAGCCTTCTACCTATATTCAATCACAATCTCCGCTACACTTCTCACGTTAGAAAAACTATCAACAACATCCATTAACAACCTCCTACTTTCATTCCAAAAAGCCCCAGTTACTTCCTTACTGCTAACAATCTCCCTATTATCATTATCAGGCCTGCCCCCACTGGCCGGCTTCCTTCCAAAATGATTAACAATTGACCAGCTAGTGGCAGAAGGAGCAATTTGAGTCGCATTCACAATACTCATAGCCTCCCTTCTGAGCCTATTCTTTTACCTACGACTATGATACAACTCCGCATCCACCCTTCCTCCTAACACTATTAATACCCAACGCCTATGACGCAAACCGACTCAACAAACTAACCTCACAATCAACTCCCTGGCTATAGCCGCCCTCACCCTAATCCTAGCAGCCACCATAATAAAAGCCATTACAAAACAAGAGGCCTATTAAAAGAAATTAGGTTCAATCTTCAAGCCAAGGGCCTTCAAAGCCCTAGATAGGAGTTAGCAATCTCCTATTTCTTGAATAAGGTTTATAGGGTTTTATCCTACATCTTCTGAATGCAAATCATAAACTTTTATTAAGCTAAAACCTCACTAGGCAAATGGGCCTCGATCCCATAAATTATTAGTTAACAGCTAATTACTCTAACCTGCTAGTTTTTACCTAAATATTAAACCCAGGTACAATTTAAAGTACATCTACGAGTTTGCAGTTCGTCGTGAATTTCACTACAGGGCTTGGTAAAAAGAGGATTTGAACCCCCGTAAATGGGTTTACAGCCCACTGCCATCACACTCGGCCATTCTACCAGTGAACATTAATCGTTGACTATTTTCCACTAACCACAAAGATATCGGCACCTTATATTTTATTTTCGGCGCCTGAGCTGGAATAGTAGGCACAGCCATAAGCCTATTAATTCGGACAGAGCTCAGCCAGCCTGGTCCATTCATAGGGGATGACCAAATTTATAATGTCATTGTCACAGCACATGCCTTTATCATAATTTTCTTTATAGTTATACCGATCATGATCGGCGGATTTGGAAATTGGCTACTCCCACTAATAATCGGAGCACCCGACATAGCATTTCCACGCATAAACAACATAAGCTTCTGACTGCTACCCCCATCATTTACCCTACTTCTCTCCTCAGCCTTTATTGAAACTGGAGCTGGCACCGGATGAACAGTCTACCCGCCCCTAGCTGGAAACCTAGCCCACGCCGGACCATCAGTAGACTTGACCATCTTCTCCCTCCACCTTGCTGGAGTATCATCCATTCTTGGAGCAATTAACTTTATTACCACGGCCATTAATATGAAACCCCCAGCAATATCACAACAACAGACGCCTCTTTTCGTATGGTCTATTCTAGTTACAGCCGTTCTCCTACTGCTCTCACTACCAGTCCTAGCTGCAGGAATTACCATGTTACTCACTGATCGAAACCTGAACACCACCTTCTTTGACCCCGCAGGAGGAGGAGACCCAATCCTATACCAACACCTTTTCTGATTCTTTGGCCACCCAGAAGTATACATCCTCATCCTACCAGGGTTTGGAATAATCTCCCATGTAATCACCTTCTACTCAAGTAAAAAAGAACCATTTGGCTACATAGGAATAGTCTGAGCCATGATATCAATCGGCTTTCTCGGATTCATCGTCTGAGCCCACCACATATTTACAGTAGGAATAGACGTTGACACCCGAGCATACTTCACATCCGCCACAATAATTATCGCCATCCCCACCGGCGTAAAAGTGTTCAGCTGATTAGCCACTATTTACGGAGGAGTAGTGAAATGACAAGCCCCCATGCTCTGAGCACTCGGCTTCATTTTCTTATTCACAGTCGGAGGACTAACAGGAATTGTACTAGCTAACTCATCACTAGACATTATTCTACACGATACCTACTACGTAGTAGCCCACTTCCACTATGTACTATCTATGGGGGCAGTATTCGCCATCATAAGCGGATTCACTCACTGGTTCCCACTATTTACAGGATTTACCCTCCACCACACATGAACAAAAATCCAATTCATAATCATATTCACGGGTGTAAACCTAACCTTCTTCCCACAACACTTCCTGGGCCTGTCAGGGATACCACGACGATATTCCGACTACCCAGATGCATATGCCCTCTGAAATATAATCTCCTCAATCGGATCGTTAGTTTCCATAGTATCAGTCGTCCTGCTCACATTTATTGTATGAGAGGCATTTTCATCAAAACGAAAAGTCCAAGTGCCTGAAATAGCAAGTACAAACGTAGAATGACTAAACAACTGCCCACCGTCATACCACACCTACGAAGAGCCAGTCTTTGTTCAAGTACGAAAAAAACTAACATAAGCAATGCCCCACCCTGATGCTAAGGACAGGGGGAGTTGAACCCCCACCACTTGGTTTCAAGCCAATCGCAATACGACATGCTCTGTCCTCCAAGAAGAGTTAGTATACACATATTACCCGCCCTTGTCAAGGGCGAAATATAGGACCAAATCCTTTACTCTTCTATGGCAAACCCAATACACCTAGGACTCCAAGATGCAATATCCCCGCTAATAGAAGAACTACTCTATTTTCATGACCACACACTAATAATTATTTTTTTAATCAGTATATTTGTATTATACACAATCTCAGTTTTATTACTAACAAGTCTATACCACACAAATGCAACAGATGTACAAGAAATAGAAATAATCTGAACCATTCTGCCAGCCCTAATCCTAATTACAATCGCCCTTCCATCCCTACGCACGCTATACCTTATAGACGAAACCACCAACCCCTGCCTAACCATTAAAGTTATCGGGCATCAATGGTATTGGACATATGAATATACAGACTTTTCCCAGCTGGAATTCGACTCTTACATGCTACCAACACAAGACCTGCCTCAAGGTCACTTCCGCCTTTTAGAAGTAGACCACCGCATGATTGTTCCAACAAGCTCAAGCACCCGAACATTAATCACAGCTGAAGACGTCCTACACTCATGAGCAGTACCATCCCTAGGGATCAAAATAGACGCAGTACCTGGACGACTAAACCAAACCTCACTAACATCCCCCAATCCTGGGGTATTCTATGGCCAATGTTCTGAAATCTGCGGAGCAAACCATAGTTTTATGCCTATTGTCGTAGAAGCTGTCCCTATACAGCACTTCCAAAACTGATTAAAAACAAACTCATAAGCACTAAGAAGCTAAACCGGCCAAAGCCCTAGCCTTTTAAGCTAGCATTGGGGACCACGCCAACCCCCTTAGTGGCATGCCACAATTAAACCCCGAACCTTGATTAATAATCTTATCCATTACATGGCTAGTACTCATTACTACTTTACAGCCAAAAATTGCCTCTCTAAAGTTCATAAATAGCCCAAGCAGCCCCGCCCAAAAAACCACTAAAACATGACCCTGACCACAAATCTAAATTTATTTGACCAATTCTTAGTCCCCAAACTACTTGGCATATCACTACTAATCCCAGCCATGTTATTAACAACAGTGCTAATCTATAACCCGCAAGATCGCTGACTATCAAACCCTTTAACAACCCTACAGTCCTGATTAATTGCAAAAGCCACTAAACAGATCATAACCCCAGTAAATAAGCCAGGACATAAGTGATCATTAATACTGATCTCACTACTAACAATGCTTATTCTCAACAACCTTTTAGGCCTTCTCCCATACACGTTTACACCAACAACTCAGCTGTCTATAAATATAGCCCTGGCCCTCCCACTGTGGCTAGCAACAGTACTAATTGGCCTACGAAACAACCCAACCTCTTCACTAGCCCACCTCCTACCAGAAGGGACCCCAACACCCCTAATCCCAATCCTAATCCTAATCGAAACAATTAGCCTACTCATCCGACCAATCGCACTTGCCGTACGACTCACAGCCAATCTCACCGCAGGACATCTTCTAATACACCTAATCTCCACTGCGGCACTTAGCCTAATGACAACTTCCACACTACTTGCCGGACTAACCCTGATCATTCTAACCCTATTAATGCTCCTAGAAATTGCAGTAGCAATAATTCAAGCGTACGTGTTTACCCTACTACTCTCACTATACCTGCAAGAAAACGTATAATGACCCACCAAACACACCTATTCCACATAGTCAACCCAAGCCCCTGGCCAATCATGGGGGCTATGGCTGCCATAATATTAACAGTCGGGCTGGTCCTATGATTCCACTGTAATTTAAACCTAATTTTATTTCTAGGACTAATCTCCACATTACTAATTATATTCCAGTGGTGACGAGATATTGTCCGAGAAAGCACCTATCTAGGCCACCATACCCCTCCAGTCCAAAAAGGACTACGATATGGCATAATCCTATTCATCACCTCAGAGGTCTTCTTTTTCCTTGGATTCTTCTGAGCGTTCTATCACTCAAGCTTAGCACCAACCCCAGAACTAGGAGGACAATGACCACCAACGGGAATTACCACACTAGACCCATTCGAAGTCCCACTTCTCAACACAGCAGTACTACTAGCCTCAGGGGTTACAGTAACATGAGCCCATCACAGCCTAATAGAAGCCAACCGAGCATCTGCCATCCACGCCTTAATTCTCACAATTATTCTAGGGCTATACTTCACTGCCCTTCAGGCAATAGAGTACTACGAAGCCCCATTCACCATCGCAGACAGCAGCTATGGGTCAACCTTCTTTGTTGCCACGGGCTTTCACGGCCTACACGTCATTATTGGATCAACATTCCTAATAACCTGCCTTTATCGACAAACCATACACCACTTCACCTCGAACCACCATTTCGGTTTCGAAGCTGCCGCTTGATACTGACATTTCGTAGACGTAGTCTGACTGTTCCTATACATCTCAATCTATTGATGAGGCTCCTGCTCTTCTAGTATTGACAATACAAATGACTTCCAATCATTAAACCCTGGTATTATCCTCAGGGAAGAGCAATAAACCTACTTACCACGCTCATATTAGCCACAGCTACTGCAGTAGCCGTAATTGCCCTAAATCTACTAATATCAGAGATAACCCCAGACCCAGAAAAGCTTTCACCATATGAATGCGGATTTGACCCGCTGGGATCCGCCCGCCTGCCACTATCTATCCGCTTTTTCATAATCGCTATTTTATTCTTACTGTTTGACCTAGAGATCGCCATCCTACTACCGCTAGCATGAGCCCTTCAACTCACAGGCCTAATAAAAAGTATCACATGGGCCATCATTGTCTTTATGCTTATATTTGCAGGCCTAACATACGAATGACTACAAGGCGGGCTAGAATGAGCAGAGTAATCTCTAACCAAAGGAGCTAGTCCAAGCTAAGACTTCTAGCTTCGGCCTAGAAAATCATGACCAACTTCATGGCTCCCTATTGACCTCGCCCACTAATCTGTTATTCACCTTCTCTTTCATTATCTTCACCATTGGGTTTACCTTCCGCCACACCCATCTCCTCTCAGCCCTATTATGCCTGGAAGGTATGATACTATCAGTATTTTTACTAATAGCAACATGGTCTCTAAGCTCAAACATCTCCTCTTTCATCCTTCCTTTAACAGTACTAACACTATCAGCCTGTGAAGCTGGCATCGGCCTCGCCCTACTGATCGCCTCAGCCCGAACACACAACACAGCCAACCTCAAAAACCTAAATCTGCTCCAATGTTAAAAATCATTGTACCCACAATAATACTAATTCCCTCAACCTGTCTGACAGCCACAAAAAACACCTGACTATCGCCAACAGCCTACTCAGCAGTCATTATTATCCTAGGCATACTTGTCTTAAACCCCGGAGACACCCTGATGAACACTACTGGTCTATTACTAGGAAGTGACCAAATCTCAACGCCCTTACTTATACTATCCTGCTGACTACTACCACTAATATTTATGGCTAGCCAAAGCTCCATGTCACACAACCCCGCCCAACAAAAACGACTGTTTATCACAGCCCTAGCCCTCCTACAATTAGCCCTAATATTAGTATTCATGGCCTTAGACCTAATATTATTCTACACCACCTTTGAAGCAACCCTTATTCCCACCCTAATAGTGATCGCCCGATGAGGCTCCCAAACAGAACGACTCGGAGCCGGACTATATTTCCTCCTATACACCATCACTAGCTCCATACCCCTTCTAATTGCACTTCTATGAGTGTATAACATAAAAGGAACTGCGTCTATTACACTCTTACAACTACTGCCCCCAATAACCCTAACATTCTGAACAAACACGCTACTATGAACCTCACTCATATTGGCCTTCCTAGTAAAAATCCCAATTTACGGCCTCCACCTTTGGCTACCAAAAGCCCACGTAGAAGCCCCAATTGCCGGATCCATGGTCCTTGCAGCAATCTTATTAAAACTCGGGGGTTATGGCCTGCTACGAATTACAAACCTATTAACTGAACAAACTACATCCTCTTATATTCTCCCACTGGCAGTAGCACTATGGGGTGCACTCATAACCGGCATAGTCTGCCTACGACAAACAGATTTAAAATCCCTAATTGCCTACTCCTCAGTAAGCCACATAGGACTAATAACAAGCTCGATCCTCACTCACAATCAACTAGCCCCATCAGGATCAATAATTATAATAGTAGCCCACGGCCTTACATCTTCGATACTATTCTGCCTGGCAAATATTAACTACGAACGAACACACTCACGAACCCTATTACTTACACAAGGAGTACAACTAACTGCCCCAGCCATGACATCCTGATGACTCCTAGCCTGCTTAACAAACATAGCACTTCCCCCAACAATTAATTTCATTGGAGAGCTCACCCTTATAGTCTCACTATTTGACTGAGCAGACATTACTATCTTTCTAACAGGGCTAAGCGCATTCATCACCTCATTTTACACCCTACACATATTCTCCTCAACCCAACAGGGAACCCTTCCAACCCATATTATTACAATAAGTCCAACCCAAACTCGAGAACATCTACTAATAACACTGCACTCCGCACCATCAATCGCTTTAATCTTTATACCTCAACTAATATACTGCCAATAAGCCGTGACGGCTGACAAGAGCACACAGCCATGAGAGTACCCACAAGAACTGCTAATTCTGTCCCCCGGATTTAATTGCCCGGCTCTCATATTACGTAGTACTAGCCCGTAGATATAGTTTAAACAAAACGTTAGAATGTGGACCTAAAAACAGGAACTCACTTACTCCTTATCTACCAACGCACCCTACTACAAACACCATAAAGCTTTTAATGGATAACAGTATTCCATCGGCTTTAGGAGCCGAGCATCTTGGTGCAACTCCAAGTGAAAGCAACCATAACACAGCCATTAGCCTTAATTATTATACTGTTCCTGCTCCCCCTAGCAATCTTGACACTCCCAATACTAACACCAAGCTCAAAACTGGCCTCACCACTTAAAACCAAAGTATTGGCAGCTAAACTGGCCTTCCTTACCAGCCTAATCCCGCTGACCTACCTCATCCATAATGACTTAACCATCACTACATACGAAGCCCAATGATCACAAATTGGTACAACCACAATTCGCGTTAGCTTCACATTAGACATTTACTCCACCTTCTTCTTACCCATCCTACTTTTTGTCGTATGAGCTATCATAGAGTTTACCGTACAATACATAGAGTCAGACCTAAAAATTAACACTTTCTTTAACCAACTCACCACCTTCACCCTAGTAATAGTAATCCTTGTAACTGCTGAAAACCTATTCCAATTTTTCATCGGCTGAGAGGGGGTGGGTATCATATCCTTCATGTTAATTAACTGATGATCCTTCCGATCAAACTCGAACAAAGCTGCCATGCAAGCTGTAATCTACAACCGCCTAGCAGACATTGGCCTAGTTGTCGCCCTGGCATGAATAGTTATCAACGACCTGTCCCTAGACATTAAAAACACACAAGTCACGCCAGACATAGCCCTCATCCCTGCACTAGGGCTGCTTCTAGCAGCTGCTGGGAAATCCGCTCAGTTCGGATTCCACCCATGACTCCCCGCAGCGATAGAAGGCCCAACCCCTGTATCAGCCCTATTACACTCAAGCACCATGGTAGTAGCCGGAGTGTTCCTACTCATCCGGACCTCAAATATGCTATACAGCAACGAAACAGCAACTACAGCTTGCTTGCTACTAGGAGCCTTTACATCCATACTAGCTGCTTCATGCGCACTAACCCAAAATGACCTAAAAAAAATCATTGCCTACTCAACTACTAGTCAACTAGGCCTAATAATGACCTCCATCGGATTAAAACAACCTGAGCTCGCATTTATACACATCTCAACACACGCGTTCTTTAAAGCAATGCTCTTCCTCTGCGCAGGAACGATCATCCACAGCCTAGGCAATGAACAAGACATCCGAAAAATAGGAGGGCTTAAAAAGGCACTTCCCACCACCACCTCCTGCCTAATCATTGGCTCCCTCGCCCTATCAGGAATGCCATTCATAGCCGGCTTTTACTCAAAAGACGCCATCATTGAAGCCATCAACACCTCCCATGTAAACTCCCTATCACTGGCCATAACCCTTGTAGCAACCACCTTCACCACACTCTACAGCCTGCGCATGATTTACTATGTAACCCTAAACACCCCACGAATCCTATCACTATCAGCCGTCTCCGAGGCCCCTCAAACAACCAGCCCCATTCTACGACTAGCTATCGGAAGCATCGCAGCCGGACTCATAATTTCAGCCACTATTATACCACCCAACATCCCACAGCTAACCATGCCAACATCAGCCAAGCTAGCCGCACTAAACATCCTAATCCTGAGTCTACTAGTCGGCTCAATCCTAATTACAATAGCAAATCAGCTTCCCAACTCCATCAAGGGCACCCAAAACCCCCTTATCTCTAAAATCATCCACTCCTACTTCATTCTACATCATACCCTGCCATCTATAATCTTACAGATTAGCCAAAAACTGTCAACCCACCTGATAGACCAAACACACTATGAAGCCTTGGGCCCTAAAACAGTAACCCACCTACAAACACTAATAGCCAAACTGCTAACTAACTTCCATAAAGCTCAAATTAACCCGTACCTAAAAATTGCCATTCTATCCATCACACTAATCTCCTTACTCTACTTCACCTCAATGAACGCAGAGCCCCCCGATGCCGCCCACGAATTATAATTATAATAGTAAACAACACCACCAATAAAGCCCAACCACTTAAAACGAGAAGCCCCCAACCACTTAAATAAAATAGCCCAACCCCTAAAAACTCATTACTCACATCATCACCCCAAGCCTCAACACCATCAACAAAACACCCTAAAACCTCTGCTCATGCAGAGTCGTATACACAATATCCACCAATACCTAAACCGGCCCCACAAACATAAGCCAACACCTTAGATCCTCCCACCCCTCAAAACTCACAATATTTATCATCAGTAAATCCGACACAAAAAGCGAAAACTACCAATAAACCCCCCAAATAAATTAACAATACCACAAGCGGTATAAAACTCCCACCTCCCGCCACCAACAACCCACTACCAAATATTGCAGCAAAAAGCAAACTAACCACCCCATAATGGATCGTCACCCCCGACGCCACTAACACCACACTAACCATCATTAAAAAACAAAGAAGAAAAAATGTAATTCCCATTATTCTCACTTGGGCTCCAGACCAAGACCTGGGGCACGAAAAACCCCCGTTGTACTTTCAACTATAAAAATCAACATTTAAACCAAATGGCCCACCAACTACGAAAATCCCACCCACTCTTAAAACTAGTAAACCACTCTCTGATTGACTTGCCCACACCATCCAACATTTCCTACTGATGAAACTTTGGATCACTTCTCGGATTCACCCTATTAATCCAATTAGCATCGGGCGTTATACTAATAATGCACTTCCTAGCAGACGACTCTTTAGCTTTTATGTCCGTCGCCTACACTTCACGAGAAGTCTGATATGGTTGACTAATCCGAAGCCTCCATGCAAACGGAGCTTCCCTATTCTTCCTATGCACCTTCCTCCACATCGGACGTGGAGTATACTACGGGTCCTACCTAAATGAAAATACATGAAACATCGGAGTATTATTGTTACTACTACTGATAGCAACTGCCTTCATGGGCTACGTCCTACCATGGGGGCAGATGTCGTTCTGAGGGGCAACCGTGATCACCAACCTAATATCAGCCATCCCCTACGTAGGAGACTCAATTGTCACCTGAATTTGAGGGGGGCCGTCCGTCAATAGCGCAACCTTAACACGATTTACTACCCTGCACTTCCTGCTCCCATTTATCCTCATAGCCACCATCCTCACACACCTCATCTTCCTCCACGAACGCGGGTCATTCAACCCACTAGGATTAATCTCTAACGCCGACAAAATTCCATTCCACCCATACTTCTCAGCAAAAGACGCCATAGGCATGGCCCTGGCCACCGTCCTATTAATAACCCTTACATTCTACTTCCCAAACCTATTAGGAGACCCAGAAAACTTTACCCCTGCCGACCCCATAAAAACACCAGACCACATTAAACCAGAATGATATTTCCTATTCGCCTACACAATCTTACGATCTATTCCAAACAAACTCATAGGAGTCATTGCCATATTTGCATCCATCCTAGTATTACTACTCCTACCTGCACTACACACATCAAAACGACAATCAATAAGCCTACGTCCCTTATCCCAACTTTTATTCTGAGTCCTAATCGCAGACTTCTTTATCCTCACATGAATCGGGGGCCAGCCAGTACAAAACCCATACACCTTAATCGGACAAACAGCCTCCTTCATCTACTTCTTCACCATCCTTATCTTATTACCACTGACCGGAATAATTGAAAACCTACTAATCAAACCCCTTCGGTACCGGCCCTACGGACCATGAAAAATCCCTATTATACCAACATGAGGCAATAGAATAAACCCACACACTCCTGTAGCTCAACCCCAAAGCACTGGCCTTGTAAGACAGAGATGGAATACACACACCTTCCCAGGAGTACAGCCCAGCCCTCAAGAAGATAGACATGACTCTACTCTTCCGGCCCCCAAAGCCGACATTCTTATTAAACTACTTCTTGAATTAAATTAGTCATCGTAGCTTAACTCACAAAAGCATAACACTGAAAATGTTAACATGGACAAAAGTCCCGAATGACAATCAAGCTAACCAAAAACCACGAACACTATTACTTTTCGCTAAACAAAAGACAATTATGTACTATGTCCCAGCTATGTATTATAAGGCATTCATTTATCTGCCCCTAACACCCATCCATTAGTTCTTATTAATCAGCATCTCATGTGAAATCACCATCCATTGTATCCATATTAATTATTACTAGTCTCAAGCCCATACCTGGACACGGCTCACATTCATTGCTCTTCTTAGAGACCTCTGGTTATCACTCTCACGTACTCATCTTGCTATTGCCTGGACATTCTTTCCTCTTCTTAGAGGCCTCAACCCGCACCATATGGTTTCACTCATTTACGTCCGTGATCGCGGCATTTCTATTTTTTGATTGCTATTGGTTCTTTATTTTTTTGGGGAGATCTCATCCCCTACCCGGGGGCTTATATCTAAAGTCATTAAACTAAGGTGGTGCATCTTCCTTGCAGAACGGACCAGTCCGACTTTCATGTACATAAATATTTAATGCTCGTTATACATATTACCCTTTAATTAGGCCCCCCCTCCCCCCAGTTTTGTTGGCCCCGGGGTCGGCTCTTCTGTAATTTTATTGATAAAAAAAAAAAAAAAAAAAAAAAAAAAAAAAAAAAAAAAAAAAAAAAAAAGGGGGGGGGGGGGAAAAAGAAAAAATTTTAAAAATTTTTTTTAAAAAAAAATTAAAAAATTATTAACCTAGGCCAAAATAGGAAAAATTTTAAAAATTTTTTTTAAAAAAAAATTAAAAAATTATTAACCTAGGCCAAAATAGGAAAAATTTTAAAAATTTTTTTTAAAAAAAAATTAAAAAATTATTAACCTAGGCCAAAATAGGAAAAATTTTAAAAATTTTTTTTAAAAAAAAATTAAAAAATTATTAACCTAGGCCAAAATAGGAAAAATTTTAAAAATTTTTTTTAAAAAAAAATTAAAAAATTATTAACCTAGGCCAAAATAGGAAAAATTTTAAAAATTTTTTTTAAAAAAAAATTAAAAAATTATTAACCTAGGCCAAAATAGGAAAAATTTTAAAAATTTTTTTTAAAAAAAAATTAAAAAATTATTAACCTAGGCCAAAATAGGAAAAATTGCACGTCAACCAGCCTAAGACTACCTTGTTAATCAGACACACAGTTATTATACACAACAGAACGTGGATGTTAAGTCACCCAAATAA
>Crocodylus_johnsoni|HM488008.2| Crocodylus johnsoni mitochondrion, complete genome
CAAAGGTTTAGTCCTAACCTTATTATTAGCTAATGCCCAACTTACACATGCAAGCATCAACGCCCCAGTGAGAACACCCCAAGCAGCCCAGCTAAGGGACATGGAGCCGGCATCAGGCACATTAATACCATAGCCCACGACGCCTAGCCTATGGCCACACCCCCACGGGATACAGCAGTGATTAACATTAAACCATGAGCGAAAGCTTGATTTAGTTAGGGCGCTAAGGGGCGGCCAATCTCCGTGCCAGCAGCCGCGGTTACACAGCTACAGCCCCAAGTTAATAAGAGCGGCGTAAATTGTGGCTAAGACCAAGTCTTCTAAATTAAGGCGAAAAGGCCGTCAAGCCGTGAAAAGCTAAAAACTTGCCGAGAACACCAACATTAACATAGCCTTAACCAACAAGATACTCCCGAACCCACGAAAGCTGGGGCACAAACTAGGATTAGATACCCTACTATGCCCAGCCCTCAACAAAGGTGTACTAACTACAAACTACACTCGCCAGAGAATTACGAGCAATTTGCTTAAAACTCAAAGGACTTGACGGTGTTTCGAACCCCCCTAGAGGAGCCTGTCCTATAATCGACAATACACGATCCACCCAACCACCTTTTGCCCCAAGCAGCCTGTATACCGCCGTCGCAAGCTTAGCCCATGAGGGACAAGCACTTAGCACAATAACTCACTTCCGAGCTAGCACGTCAGGTCAAGGTGCAGCCAATAAGTTGGTAGAGATGGGCTACATTTTCTACACTATAGAAATTGGTCACGGAGAGGACTGTGAAACCAGGACTGTCAAAGACGGATTTAGCAGTAAATTAGGAGAAGAGTGCCTAATTGAAGGAGGCCACGAAATATGTACACACCGCCCGTCACCCTCCTCAAATTTAACCCAATTTTGCTACATAACACACACAGCACCCAACGAGATGAGGAAAGTCGTAACAAGGTAAGCGTACCGGAAGGTGTGCTTGGATCATCAAAATGTAGCTTAAACCAAAGCATTCTGCTTACACCTGAAACATGTTTACTTAAATAAACCATTTTGATTAACCCACCCTAGCCCTAAAAATCAACCCCAAATCAAATCAACTACACTAAGCCAAAACATTTTTGTGCCTAAGTATCGGTGAGAGAAAAGACAACAGGCGCAATAGAAGCAGTACCGCAAGGGAAAGATGAAATAAAAATTTAACACAAAAGTACAACACAGCAAAGATTAACCCTTTTACCTTTTGCATTATGGTTTAGCCAAACATAATCGTGGCAAGGAGCACTAAAGTCACCTACACCCGAATCTGGGCGAGCTACTAGCCAGCAGAAGTAATACAGCACTAACCCATCTCTGTGGCAAAAGAGCGGGAAGACTGCCTAGTAGAAGTGAAAAGCCTAACGAGCCCGGTGATAGCTGGTTGCTTGGTAAGAGAATATAAGTTCTACTGAAAGCCTTCTGACCTACCACAATAAAGGACAAAGAAAGCTTTCAAGCTATTTAATGGGGGTACAGCCCCATTAACACAGGACTCAGCCTCCACCTAAGGGTAAAACTAGTTCGCACTTTAAATGTAGGCTTTAAAGCAGCCAACACAACGAAAGCGTCAAAGCTCGCACTAAAAAAATACCTAGAACAAAATTGAACCCTACAACACAACCAAGCCTTTCTAAAACATTAGAAGAGACTATGCTAAAATAAGTAATAAGAAATTTGATCTTCTCCTGGGCGCGAGCCTACACTACTCATGACACACTATTGGTAATTAACACCCTACCCATTTGCCACAGATATAAGGACCACACACTGTTAACCCAACACAGGAGCGCAACAGGAAAGGCTAAACCCTGCAAAAGGAACTCGGCAAACAAAGATTCCGACTGTTTACCAAAAACACAGCCCCCAGCCAACCAAGTATTAGGGGTGATGCCTGCCCAATGACTTTAAGTTAAATGGCCGCGGTATCTACAACCGTGCGAAGGTAGCGTAATCATTTGTTCTTTAAATAAGGACCAGTATGAAAGGCTAAACGAGAATCTATCTGTCTCTTGCAGAAGGCCAATGAAATTGATCTCCCTGTGCAAAAGCAGGGATACCAACATTAGACGAGAAGACCCTGTGAAACTTCAAACTTCTAAATCACAACAAATTGTAAAATACCACCCCAAGCGGGATAACTACAATTAACAAATTGATTTAGCGTTTTCGGTTGGGGCGACCCCAAAATAAAAAAAACTTTCCAGGAAAACAGTAACACGACACTTACTAACCAAGACCCACACTACAAAGTGCTTAAATGCAATCAGATCCGGCACACGCCGATTCATGAACTAAGCTACTCCAGGGATAACAGCGCAATCCCCTTCAAGAGCTCATATCGACAAGGGGGTTTACGACCTCGATGTTGGATCAGGACATCCTAATGGTGTAACCGCTATTAATGGTTCGTTTGTTCAACGATTAAAGTCCTACGTGATCTGAGTTCAGACCGGAGCAATCCAGGTCGGTTTCTATCTATGAATGCGAACCTTTCTAGTACGAAAGGACCGAAAGAGCAAGGCCCATGCCACCAAAGTAAGCCTTACCTAAAGCTTAATGAAAACAACTAAATTAACAGCCAGGGCAAACACACCCCACCTCAATACAAGAGCGAGCTGGGTTGGCAGAGCCTGGCTTAATGCAAAAGACCTAAGCCCTTTACCCAGAGATTCAAATTCTCTACCCAGCAATAAGTTTTTTAACAATCACGCCAATCCTCATTTACATCCTCTCAGTCCTAATCGCAGTCGCATTCCTAACAGGGCTAGAGCGAAAAATCATCGGCTATATGCAGCTACGTAAAGGCCCTAATATTGTAGGCCCACTTGGACTGCTGCAGCCGTTTGCCGACGGCCTCAAGCTTATTATTAAAGAGCTAACACTCCCCATACTAGCCACCCCCGCTTTATTTATTTTATCCCCCGCAGTCGCCATTATTTTATCCTTGATTATATGAGCCCCCCTGCCTGTACCATTTTCTATCGCCAATCTAAACCTTGGCATGTTATTTTTACTAGCCATATCCAGCCTAGCAGTCTATTCACTACTATGATCTGGATGGGCATCAAACTCTAAATACGCCCTAATGGGCGCCTTACGAGCAGTAGCCCAAACCATTTCCTACGAAGTCACATTAGCTATCATTGTCCTATCTATCGTCCTACTTAGCGGGGGATTTTCACTGCACGCATTAGCTGTTATTCAAGAACCAATCTACTTAGCGCTAGCCACATGACCACTGCTGATAATATGATACACCTCCACAGTAGCAGAGACAAACCGTGCCCCGTTCGACCTCACAGAAGGGGAGTCAGAGCTAGTATCTGGGTTCAACGTTGAATACAGCGCAGGGCTATTCACACTATTCTTCCTAGCCGAATACGCCAACATTCTACTAATAAACATTTTAACCACCATCCTATTCCTAAACACATCAACAAACCTGCCGACACAAACACTATTCACCACCACCCTAATAAGTAAATCAATTCTGCTAACCGTTGGATTCCTATGAATCCGAGCATCATACCCACGATTTCGGTATGATCAACTAATACACCTACTGTGAAAAAACTTCTTGCCAGCCACGCTGGCAATCTGCCTGTGACACTCGTCCCTCCCAGTGTCAACATTCGGCCTTCCAGTAGCAAGGATTCGTGCCTGAACGCTAAAGGGCTACTTTGATGAGGTAGAAAGTGGAGGTTTAATTCCTCCCGAATCCTAGAGGAGCAGGGATTGAACCTGCACAAAAGAATCCAAAATTCTTCCTACTTCCATTGTAGTATCCCCTAACAGAAGAGTAAGCTAACTAAAGCTATTGGGTCCATACCCCAACAATGAAGGGCTAATCCTTCCTCTCCTAACTCATGCCCATCTTCCAGCCGATCATCTTAACCACACTAACTATCACAACACTCATTTTCCTATCCTCCACCTATTTGGTGCTCATATGGGTAGCACTAGAACTTAGTACACTAGTAGTCCTTCCATTAATTGCCAATAAATCTCACCCACGATCCATCGAAGCCTCCACAAAATACTTCCTCACACAGGCCACAGCCTCCGCCTTAATCATCTTCTCATGGGCCTTAAACCATATCACAGCAGGGAGTGGCCAAATTACAGAAGTAACAAACCAAGCCCTCACAACCATTATAGCCCTAGCCCTGTTTATTAAAATTGGGTTAGTGCCATTCCACTTCTGAGTGCCTGAAACCATTCAAGGAATAACTCCAACCGCCTCAATCTTCCTACTCACCTGACAAAAGCTAGGCCCACTAATTATATTATACCTAATGAGCCCACTAATTAATTTCGAGATCCTCTCTGTAGTGTCCATCCTGTCCACCACAGTTGCTGGATGACTTGGACTTAACCAAACCCAAATCCGAAAACTAGTAGCATTCTCTTCAATTGCCCAAATGGCTTGAACCCTGGTGATTATTAAATACGCACCATCACTTACAATCTTGGCCTTCTATTTATACTCAATCACAATTTCCACCACCCTCCTCACACTAGAAAAATTATCAACAACATCCATCAACAACCTCCTACTTTCGTTCCAAAAAGCCCCAATTACTTCCTCCCTACTAACGGTCTCTCTACTATCACTATCAGGACTGCCCCCACTAGCCGGCTTCCTCCCAAAATGACTAACAATTGACCAACTCGTGGCAGAAGGGGCAATTTGAGTCGCATTCACAATGCTCATAGCCTCCCTTCTAAGCCTGTTCTTCTACTTACGACTATGATACGACTCCGCATCCACACTTCCCCCTAACACTGCCAACACCCAACGCCTATGACGCAAACCAACCCAGCAAACCAACCTTGCAATCAACTCCATGGCTATAGCCGCCCTCACCCTAATCCTGGCAGCCACCATAATAAAAGCCATTACAAAACAAGAGGGCTACTAAAAGAAATTAGGTTTAATCTTCAAGCCAAGGGCCTTCAAAGCCCTAGACAGGAGTTAGCAATCTCCTATTTCTTGGGTAAGGTTTATAGGACTTTATCCTATATCTTCTGAATGCAAATCATAAACTTTTATTAAGCTAAAACCTCACTAGGCAAATGGGCCTCGATCCCATAAATTATTAGTTAACAGCTAATTACTCTAACCGGCAAGTTTTTACCTAAATCTTTAAGCCCCGGCACAATTTAAAGCACATCTACGAGTTTGCAACTCGTCGTGAATTTCACTACAAGGCTTGGTAAAAAGAGGATTTGAACCTCTGTAAATAGGTTTACAGCCCACCGCCATCACACTCGGCCATTCTACCAGTGAATATTAATCGTTGACTTTTTTCCACTAACCACAAAGATATCGGCACCTTGTACTTTATCTTCGGCGCCTGAGCCGGAATAGTGGGCACAGCCATAAGCCTATTAATCCGAACAGAGCTCAGCCAGCCTGGCCCCTTCATAGGAGATGACCAAATTTATAATGTTGTTGTTACAGCACATGCCTTTATCATAATTTTCTTTATAGTCATACCAATCATGATCGGTGGATTTGGAAATTGACTACTCCCACTAATAATTGGAGCACCCGACATAGCATTCCCTCGCATAAACAACATAAGCTTCTGACTGCTGCCCCCATCATTTACCCTACTTCTCTTTTCCACCCTTATTGAAACTGGAGCTGGCACCGGATGAACAGTTTACCCCCCACTAGCTGGAAACCTAGCCCACGCCGGACCATCAGTAGATTTGACTATCTTCTCCCTTCACCTTGCTGGAGTATCCTCCATCCTTGGAGCAATTAACTTCATTACCACAGCCATTAACATAAAACCCCCGGCAATATCACAACAACAAACGCCCCTTTTTGTGTGATCCGTCCTAGTCACAGCCATTCTCCTGCTGCTCTCACTGCCCGTCCTAGCTGCAGGAATTACCATACTACTAACTGACCGAAACTTGAACACCACCTTCTTCGACCCCGCAGGAGGGGGGGACCCAATCCTATACCAGCACCTTTTCTGATTTTTCGGCCACCCGGAAGTGTACATCCTCATCCTACCAGGATTTGGAATAATCTCCCATGTAATTACTTTCTACTCAAGTAAAAAAGAACCATTCGGCTACATAGGAATAGTCTGAGCCATGATGTCAATCGGCTTTCTTGGCTTTATTGTCTGAGCCCACCATATGTTTACAGTAGGAATAGACGTTGATACTCGAGCATATTTCACATCCGCCACAATAATTATCGCCATCCCCACTGGCGTAAAAGTATTCAGCTGATTGGCCACCATTTACGGAGGAGTAATGAAATGACAAGCCCCCATGCTATGAGCACTTGGCTTCATTTTCTTATTCACAGTCGGAGGGCTAACAGGAATCGTACTAGCCAACTCATCACTAGACATTATCCTACACGATACCTACTACGTAGTAGCCCACTTCCACTACGTATTATCTATAGGAGCAGTATTCGCTATCATAAGCGGATTCACCCACTGATTCCCACTATTTACAGGGTTTACCCTCCACCAAACATGAACAAAAATCCAATTCATAATCATATTTACAGGTGTAAACCTAACCTTCTTCCCACAACACTTCCTAGGCCTATCAGGAATACCACGACGATATTCAGATTACCCAGACGCATATGCCTTCTGAAATATGGTCTCCTCAATTGGGTCATTAATTTCCATAGTATCAGTTATCCTACTCACATTTATTGTATGAGAGGCATTTTCATCAAAACGAAAAGTTCAAGTGCCTGAAATAGCAAGCACAAACGTAGAATGACTAAACAATTGCCCACCACCATACCACACCTACGAAGAGCCAGTCTTTGTTCAAGTACAGCCTAAACCAACGTAGGCAAAACCACACCCTAATACCAAGGACAGGGGGAATTGAACCCCCACCATTTGGTTTCAAGCCAACCGCAATACGACATGCTCTGTCCTCCAAGAAGAGTTAGTATAGACATATTACCCGCCCTTGTCAAGAGCGAAACATAGGACCAGAACCCTTTACTCTTCCATGGCAAACCCAATACACCTAGGACTCCAAGATGCAATATCCCCATTAATGGAAGAGCTCCTCTACTTTCACGACCACACACTAATAATTATTTTCTTAATTAGTACATTCGTACTATACACAATCTCAGTTCTGCTGCTAACAAGCCTTTACCACACAAATGCAACAGATGTACAAGAAATAGAAATAATCTGAACCATTCTACCAGCCCTAATCCTGATTACCATCGCCCTTCCATCTCTGCGCACATTATACCTCATAGACGAAACCACCAACCCCTGCCTGACCATTAAAGTTATTGGCCATCAATGATACTGAACATATGAATATACAGACTTCTCCCAGCTAGAATTCGACTCTTATATACTACCAACACAAGACCTACCCCAAGGCCACTTCCGCCTTTTAGAAGTAGACCACCGCATGATTGTCCCAACAAGCTCAAGCACCCGAACACTAATCACAGCTGAAGACGTCCTACACTCATGAGCGGTACCATCCTTAGGGATCAAAATAGACGCAGTGCCAGGACGACTAAATCAAACCTCACTAACTTCCCCCAACCCTGGGGTTTTCTATGGCCAATGTTCTGAAATCTGTGGAGCAAACCATAGCTTTATACCTATCGTAGTGGAAGCTGTCCCAATACAGCACTTCCAAAACTGATTAAAAACAAACTCATAATCACTAAGAAGCTAAACCGGACATAAGCCCTAGCCTTTTAAGCTAGCATTGGGGACCACGCCAACCCCCTTAGTGACATGCCACAATTAAACCCAGAACCTTGACTAATAATCTCATCTATCACATGGCTAGTATTCATTCTCGCTTTACAGCCAAAAATTGCTTCCCTAAAATTCATAAATAACCCAAGCAGCCCAGACCAAAAAACCACTAAAACATGACCATGGCCACAAATTTAAACTTATTTGACCAATTCTTAATGCCTAAATTACTCGGCATGTCCTTATTAATTCCAGCTATATTATTAACAACAACCCTAATCTATAACCCACAAGACCGCTGACTATCGAACCCCTCAACAACCTTACAGTCCTGATTAATTGCAAAAGCCACTAAACAAATCATAACCCCAGTAAACAAACCAGGTCACAACTGAGCATTAATGCTGATATCACTACTAACAATACTTCTTCTCAACAACCTTCTAGGCCTTCTCCCGTATACATTCACACCAACAACTCAGCTGTCCATAAACATAGCCCTGGCCCTACCACTATGACTGGCAACTGTACTAGTTGGCCTACGAAACAAACCAGCCTCTTCACTAGCCCACCTCCTGCCAGAAGGGACCCCAACACCCCTAATCCCAATCTTAATCCTAATCGAAACAATCAGCCTGCTTATCCGACCAATCGCACTTGCCGTGCGACTCACAGCCAACCTCACCGCAGGACACCTCTTGATGCATCTAATCTCCACTACGGCACTTAACCTAATGACAACCTCCACACTACTTGCCGGACTCACCCTAGCCATCCTAACCCCGCTAATACTCCTAGAAATCGCAGTAGCAATAATCCAAGCATATGTGTTCACCCTACTACTATCACTATACCTGCAAGAAAACGTATAATGACCCACCAAACACACCTGTTTCACATAGTCAACCCAAGCCCATGGCCAATTACAGGAGCCATAGCCGCCATAATATTAACAACTGGATTAATCCTATGATTCCACTATAATTCAAGCCTAATTCTAATTCTAGGACTAATCTCCACCTTACTGACTATATTTCAATGATGACGAGACGTTGTCCGAGAAAGCACCTATCTAGGCCACCATACCCCACCAGTCCAAAAAGGACTACGATATGGCATAATCCTCTTTATCATCTCAGAGGTTTTCTTTTTCCTCGGATTCTTCTGAGCGTTCTATCACTCAAGCTTGGCCCCAACCCCAGAACTAGGAGGACAGTGACCACCAACTGGAATTTCCACACTAGACCCATTCGAAGTCCCGCTCCTCAACACAGCAGTACTATTAGCCTCAGGAGTTACAGTAACATGAGCCCACCACAGCCTAATAGAAGCCAACCGAGCACCCGCCATCCACGCCTTAATTCTTACAATTGCCCTAGGACTATACTTCACTGCTCTTCAAGCAATAGAATACTACGAAGCCCCATTCACCATCGCAGACAGCAGCTATGGGTCAACCTTCTTTGTTGCCACAGGCTTTCACGGCCTACACGTTATTATCGGATCAACATTCCTAATAACCTGCCTCTATCGACAAATCATGCACCACTTCACCTCAAATCACCATTTCGGTTTCGAAGCTGCCGCTTGATACTGACACTTCGTAGATGTAGTCTGACTGTTCCTGTACATCTCAATCTATTGATGAGGCTCCTGCTCTTCTAGTATTGACAATACAAATGACTTCCAATCATTAGACCCTGGAACCAACCTCAGGGAAGAGCAATAAACCTACTTACCACATTCATATTGGCCACAGCCACTGCAGTAGCCGTAATCACCCTAAACCTGCTGATATCAGAAATAACCCCAGACCCAGAAAAACTCTCACCATACGAGTGCGGATTTGACCCGCTAGGATCCGCCCGCCTGCCACTATCAATCCGCTTTTTCATAGTAGCCATCCTATTCTTACTATTTGACTTAGAGATCGCCATTCTACTACCGCTAGCATGAGCCCTCCAACTCACAAGCCTGATCAAAAGCATAACATGGGCCATCATTATCTTCTTGCTCATATTCGCTGGCCTGACGTACGAATGATTACAAGGCGGACTAGAATGAGCAGAATAGCCTATAACCAAAGGAGCTAGTCCAAGCTAAGACTTCTAGCTTCGACCTAGAAAATCATGACCAAATTCATGGCTCCCTATTGACCTCCCCAACCAATCTATTGTTCACTTTCTCTTTTATCATCTTCACCATTGGATTTACCTTCCGCCACACTCACCTCCTCTCGGCTCTACTATGCTTGGAAGGCATGATGCTATCAGTGTTCCTACTAATAACAACATGGTCCCTAAACTCAAATATCTCATCTTTCATCCTACCTTTAACAGTCCTGACGCTATCAGCATGCGAGGCCGGTATTGGCCTCGCCCTACTGGTTGCCTCAGCCCGAACACACAATACAGCCAACCTCAAAAACCTAAATCTACTCCAATGTTAAAAATCGTCGTACCCACAATAATACTAATCCCCGCAACCTGCCTGACAACCACAAAAAATACCTGACTATCACCAACAGCCTACTCAACAGTTATTATTATCCTAGGCATACTTATCTTAAACCCCGGAGATATTCTGATAAACGCTAGTGGTTTACTATTAGGAAGCGACCAAATCTCAACACCCCTGCTCATATTATCCTGCTGACTACTACCATTAATGTTTATAGCTAGCCAAAGCTCCATACCACACAACCAAACCCAACAAAAACAACTGTTTATTACAACCCTGGCCCTCCTACAATTAGCCTTAATACTAGTATTCATAGCCTTAGACCTGATATTATTATACACCGCCTTTGAAGCAACCCTTATTCCCACCCTAATAGTGATCGCCCGGTGGGGCTCCCAAACAGAACGACTCGGAGCCGGACTATATTTCCTCCTATACACCATCACTAGCTCCATACCCCTTCTAATCGCACTTCTATGGGTATACAACATAAAAGGAACTACATCTATTGCCATCCTACAACTATTGCCCACAACAACCCTAACATTCTGAACAGACACGTTACTATGGGTCTCGCTTATATTAGCCTTCCTGGTAAAAATCCCAATTTATGGCCTTCACCTTTGACTACCAAAAGCCCACGTAGAAGCCCCAATTGCCGGATCCATGGTCCTTGCAGCAATCCTATTAAAACTCGGAGGCTACGGCTTACTACGGGTCACAAACTTATTAACTGAACAAACTACATCCTCTTATATCATGCCCTTAACAGTAGCACTATGGGGCGCACTCATAACCGGCATAATCTGCTTACGACAAACAGACTTAAAGTCCCTAATTGCCTACTCCTCAGTAAGCCACATAGGACTAATAACAGGCGCTATCCTCACTCATAATCAACTGGCCCCCTCAGGCTCAATAATTATAATAGTAGCCCACGGCCTCACATCCTCAATACTATTCTGCCTGGCAAACATTACTTACGAACGAACACACTCACGAACCCTACTACTAACGCAAGGAGTACAACTAGCCACACCGGCCATGACATCCTGGTGGCTTCTAGCCTGCTTAACAAACATAGCACTCCCACCAACAATTAACTTTATTGGAGAACTCACCCTTATAGTATCACTATTTGACTGAGCGGACATTACCATCTTTCTAACGGGACTAAGCGCATTCGTCACCTCAACTTATACCCTACACATATTCTCCTCCACCCAACAAGGAACCCTACCAAATCACATCATAATGATGAGCCCGACCCAAACTCGAGAACACCTACTAATGGCCCTACACTCCGCGCCATCAATCGCTTTAATTTTTATCCCTCAACTGATATACTACCAATAAACCACTACAGCCAATAAAAGCACACCAACCATGAGAGCACCCACAGAACTGCTAATTCTGTCCCCCGGATTAAATTTCCCGGCTCTCATATTACGTAGTACTTGGCCCGTAGATATAGTTTAAACAAAACGTTAGAATGTGGACCTAAAAACAGGAACTCACCTACTCCTTATCTACCAACACACCTTACTACAAGCACCATAAAGCTTTCAATGGAGAACAGTATTCCATCGGCCTTAGGAGCCGAGCATCTTGGTGCAACTCCAAGTGAAAGCAACCATAACACACCCCTCAACCCTAATTATTATACTGTTCCTGCTCCCCCTAGCAATCTTAACACTCCCAATACTAGCACCAAGCTCAAAATTAACCTCGCCACTTGGCACCAAAGTACTAGCAGCAAAGCTGGCCTTCCTTACTAGCCTAATCCCACTAGCCTACCTTATCCATAATGACTTAACCATCACTACATACGAAACCCAATGATCAACAATTGGCACAACCACAATTCGCGTTAGCTTCACACTAGACATCTACTCTGCCTTCTTCTTGCCCACCCTCCTTTTTGTTGTATGGTCAATCATAGAATTTACCACGCAATACATGGAATCAGACCCAAAAATTAACACTTTCTTCAACCAGCTCATCACCTTCACCCTAATAATAATAATCCTTGGAACCGCTGAAAACCTCTTTCAGTTTTTCATCGGTTGAGAAGGGGTAGGTATTATATCATTCATGCTAATCAACTGATGGTCATTCCGATCAAACTCGAACAAAGCCGCCATGCAAGCCGTAATTTATAACCGCCTAGCAGATATCGGCCTAATTATTACCCTGGCATGAATAGTTACCAACGACCTATCACTAAACATTAAAGGCGCACAAATCGCGCCAGACACAGCCCTAATCCCCGCACTCGGACTACTTCTAGCATCTGCTGGAAAATCCGCTCAATTCGGGTTCCACCCGTGACTCCCCGCAGCGATAGAGGGCCCAACCCCCGTCTCAGCCCTACTGCACTCAAGCACCATAGTAGTAGCCGGAGTGTTCCTGCTCATCCGAACCTCCGACCTCCTATACAGCAGCGAAACAGCAACCACAACCTGCCTACTACTCGGGGCCTTTACATCCGTACTAGCTGCTTCATGCGCACTATCCCAAAATGACCTAAAAAAAATTATTGCCTACTCAACTACCAGCCAACTAGGCCTTATAATGACCTCCGTAGGATTAAAACAACCTGAACTCGCATTCATACACATCTCAACACATGCGTTCTTTAAGGCAATGCTATTCCTCTGCGCAGGAACAATTATCCACAGCCTAAACAATGAACAAGACATCCGAAAAATAGGAGGACTCAACAAAATGCTTCCTACCACCTCCTCCTGCTTAATCATTGGCTCCCTCGCCCTATCAGGAATGCCATTCATGGCTGGCTTTTACTCAAAAGACGCCATCATTGAATCTATCAACACCTCCAATGTAAACTCCCTATCATTAGCCACAACCTTAATAGCAACCATCTTCACCACACTTTATAGCCTACGCATAATCTACTACGTAGCCCTAAGCTCCCCACGAACCCCACCATTACCCGCCATCTCCGAAACCCCCCAGATAACCAACCCCATCCTACGACTAGCCATCGGGAGCATCGCAGCCGGGCTCATGATTTCAACAACCATTCTGCCACCCAACACTCCACAACTAACCATGCCAACATCAACCAAACTAGCCACACTAAGCATCCTAATCCTTGGATTACTGATCGGCTCAATCCTAATTACAGTAGCAAACCAACTACCCTACTCCATCAAAGGCACCCAAAACCCCCTTACCTACAAAATTACCCACTCCTACTTCATCCTACATCACATCCTATCATCCATAGTCTTACAAATTAGCCAAAAACTATCAACCCACCTGATAGACCAGACACACTATGAAGCCTTGGGCCCTAAAACAATAACCTACCTGCAAATACTAATGGCCAAGATATTAACCAACTTTCATAAAGCTCGAATTAACCCATACTTAAAAGCCATTGTCCTATCCATCATGCTAATTTCCCTACTCTACTTCACCTCAATGAACGTAGAGCCCCCCGATGCCGGCCACGAACTAGGGCCATAATAGTAAACAACACCACCAATAAGGCCCAACCGCTCAAAATAAGCAGCCCCCAACCACTTGAATAAAACAACCCGACCCCTAAAAACTCGTCGCTAACATCACCACTCCAGGTCCCAACGGCATCAACAAAACACCCCAAAACCGCGGCTCACGCAGAGTCATATACACAATATCCACCAATACCTAAGCCAACCCCACAAACATAAGCCGACACCTTAGACCCCCATGCTCCCCAGAACTCACAGTATTTATCATCAGTGAACCCCACACAAAAAGCAAAAACTACCAGCAGGCCACCTAAATAAATCAGAAGTACCACAAGCGGCATAAAACTTCCACCCCCCATTGCTAGTAGCCCACTTCCAAATATTGCAGCAAAAAGCAAACTAACCACCCCATAATGGATCGCCACCCCCGACGCCACTAATACTACACTAGCCATCATTAAACAACAAAGAAGAAAAAATGTAATTCCCATTATTCTCACTTGGATTATAGACCAAGACCTAGGGCACGAAAAACCCCCGTTGTATTTTCAACTATAAAAACTAACATTAAATCAAATGACCCACCAACTACGAAAATCCCACCCGCTCTTAAAATTAATAAACCACTCTTTGATCGACTTGCCCACACCATCCAACATCTCCTACTGATGAAACTTTGGATCACTTCTTGGGTTCACCCTACTAATCCAACTAGCATCGGGCATCCTACTAATAATACACTTCCTAGCAGATGACTCTTTAGCTTTTATATCCGTCGCCTACACCTCACGAGAAGTCTGATACGGCTGGCTGATCCGAAGCCTCCATGCAAACGGGGCCTCACTATTCTTCCTGTGCATTTTCCTACACATCGGGCGCGGACTATACTACGGATCATACCTCAACGAAAACACATGAAACATCGGAGTACTACTACTACTATTACTGATAGCAACTGCCTTCATAGGCTACGTCCTACCATGAGGGCAAATATCATTCTGAGGGGCAACCGTAATCACCAACCTGATATCGGCCATCCCATATGTGGGAGACTCAATTGTGACCTGAATTTGAGGAGGACCATCCGTCAATAGCGCAACCCTAACACGATTTACTACCCTACACTTCCTGCTCCCATTTATCCTCACAGCCGCTGTCATCACACACCTTATCTTCCTCCACGAACGCGGATCATTCAACCCATTAGGACTGGTCTCCAACGCCGACAAAGTTCCGTTCCACCCATATTTCTCAGCAAAAGACGCTATAGGCATAGCCCTGGCCACCACCCTACTAATAACCCTCACATTCTACTTCCCAAACCTACTAGGAGACCCAGAAAACTTCACCCCAGCCGACCCCATAAAGACACCAGACCACATTAAACCAGAATGATACTTCCTATTCGCCTACACAATCTTACGGTCTATCCCAGACAAGCTTACGGGGGTCCTTGCCATATTCGCATCCATCCTAGTATTATTGCTCCTGCCTGCACTACACACATCAAAACGACAATCAATAGGCCTACGCCCCCTATCCCAGCTTCTATTCTGAACCTTAGTCGCAGACTTCTTTATTCTCACATGAGTCGGAGGACAGCCAGTACAAGACCCATACATCCTAATTGGACAAATAGCCTCATTCATCTATTTCTTCAACATCCTTATCTTATTACCACTAGCCGGAATAATTGAAAACTTGCTAATCAAACCCCTTCAATACCGACACTGCGGACCATGAAAACTCCCCGTTATACCAACATGAGGCGGTAGAATGAGCCCCCTCCCACTCCTGTAGCTCAACCCTAAAGCGCTGGCCTTGTAAGACAGAAATGGAACACACACACCTTCCCAGGAGTATTACCCAACCACTCAAGAAGGTAGACATAACTCTACTCTTCCGGCCCCCAAAGCCGACATTCTTATTAAACTACTTCTTGAACTAGACCAGTCATCGTAGCTTAACTCATAAAAAGCATAACACTGAAAATGTTAACATGGACAATAAGTCCCGAATGACAACTAAACCAACCAAAAACCACGAGCACTATTACTCTTTGCTAAACAAAAAGATAATATGTACCCCCCACCAGCTCTGTATTATAAGGCATTCATTTATCTGCCCCCAACACCCATCCATTAGTTCTTATTAATCAGCATCTCACGTGAAATCAGCATCCATTGTATCCATACTAACTATTACTAGTCTCAAGCTCATACCTGGACACGGTTCACATTTATTGCTCTTCTTAGAGGCCTCTGGTTATCACTCTCACGTACTCATCTTGCTATTGCCTGTGGCGTTCTTTCCTCTTCTTAGAGGCCTCAACCCGCACCATATGGTTTCACTCATTTAGATTCGTGACCCCGGCATCTCTATTCTTCAATTGCTATTGGTTCTTTATTTTTTTGGGGAGATCTCATCCACTACCCGGGGGCTTATATCTAAAGTCATTAAACTAAGGTAGTACATTTTCCTTGCAGAACGGACTAACCCGACTTTCATGTACATAAATATTTAATGCTCGTTATACATATTACCCTTTAATTAGCCCCCCCTCCCCCCAATTTCGTGGCCCTGGGGTCGGCTCTTCTGTAATTTTAGTGATAAAAAAGAAAAAAAAAAGAAAAAAAAAAAAAAAAAAAAAAGAAAAATGAAAAACACAAAGGAAAAACAGGAAAAAATTTTTAAATTTTTTTTATTTTTTTTTAAAAAATTATTACCTAGGCCAAAATAGGAAAAAATTTTAAAAAAATTTTAAAAAATTTTTAAAAAATTATTAACCTAGGCCAAAATAGGAAAAAATTTTAAAAAAATTTTAAAAAATTTTTAAAAAATTATTAACCTAGGCCAAAATAGGAAAAAATTTTAAAAAAATTTTAAAAAATTTTTAAAAAATTATTAACCTAGGCCAAAATAGGAAAAAATTTTAAAAAAATTTTAAAAAATTTTTAAAAAATTATTAACCTAGGCCAAAATAGGAAAAATTTTAAAAAAATTTTAAAAAATTTTTAAAAAATTATTAACCTAGGCCAAAATAGGAAAACCTGGGCACTAAAACTGAGGCTAGCCTGTCACAGCAAACACGCAGTTATTACGTATAAACAAGACCATGGGCGTTAAGTCGCCCGAATAACAG
>Mecistops_cataphractus|EF551000.1| Mecistops cataphractus mitochondrion, complete genome
CAATACAGGTTTAGTCCTAACCTTATTATTAGCTACCGCTCAACTTATACATGCAAGCATCAACGCCCCAGTGAGAACCCCCAAATATCCATCAAGGAAGATGGAGCCGGCATCAGGCACACTACTATTATAGCCCACAACGCCTAGCCCACGTGGCCACACCCCCACGGGAGACAGCAGTAATTGACATTAAACAATAAGCGAAAGCTTGATTTAGTTAGAGCACAAAGAGGCGGCCAATCTCCGTGCCAGCAGCCGCGGTTACACAGCTACAGCCACAAGTTAATAAAGACGGCGTAAATTGTGGCTAAGATTAGATCACTTAAATTAAGGCGAAATGGCAGCCAAGCCGTGAAAAGCTAAAAATTTGCCTAGAGCACCAATACTAACATAGCCTTAACCAACAAGACACACCCGAACCCACGAAAGCTAGGGCACAAACTGGGATTAGATACCCCACTATGCCTAGCCCTAAACAAAGGTGTACTAATTACACACTACACTCGCCAGAGAATTACGAGCAATTTGCTTAAAACTCAAAGGACTTGACGGTATTTCGAACCCTCCTAGAGGAGCCTGTCCTGTAATCGACAATACACGATTAACCCAACCACCTTTTGCCTTAAACAGCCTGTATACCGCCGTCGCAAGCTTACCCCTTGAGGGATAAATACCTAGCGCAACAGCTCATTTATTAAGCTAATACGTCAGGTCAAGGTGCAGCCAATAAGCTGGTAGAGATGGGCTACATTTTCCACACTATAGAAATTAGTCACGGAGAGACCTGTGAAATCAGGGCTGTCAAAGTAGGATTTAGCAGTAAATTAGGAGAAGAGTGCCTAATTGAAAATGGCCCCGAAATATGTACACACCGCCCGTCACCCTCCTCGAATTTAGTCCCACCCCGCTTTATAACGCACACAGCATTTAATGAGATGAGGAAAGTCGTAACAAGGTAAGCGTACCGGAAGGTGTGCTTGGACCATCAAAATGTAGCTTAAACCAAAGCATTCTGTTTACACCTGAAATATGTTTACTATACAAACCGTTTTGAAACCCACTCTAGCCCTCAAACCCTACCCCAAACCCAACTAATTATACTAAACCAAAACATTTTTCTACCCAAGTATCGGTGAGAGAAAAGATAATAGGAGCGATAGAGACAGTACCGCAAGGGAAAGATGAAATAAAAATCATCACAAAAGTACAACACAGCAAAGACCAACTCTTTTACCTTTTGCATTATGGTTTAGCTAACCACAGACGTGGCAGAGAGAACTAAAGTCACGCACCCCGAATCTGGGCGAGCTACTAACCAGCAAGACAATATAGCACTAACCCGTCTCTGTGGCAAAAGAGTGGGAAGACTGGCTAGTAGAAGTGAAAAGCCTAACGAGCCCAGTGATAGCTGGTTGCTTGGGAATAGAATATAAGTTCTACTGAAAACCTTCTGACTTACCACAGCAAAGGACAAAGAAAGTTTTCAAGCTATTTAATGGAGGTACAGCTCCATTAACGCAGGACTCAACCTCTACCTAAGGGTAAACCTAATTTGCACCTTAAATGTAGGCCTTAGAGCAGCCACCATAACGAAAGCGTCAAAGCTCGCACCAACAAAAATGTCTACAATAAAATGAACCCTACAATACAACCAAGCCTTTCTATAACATTAGAAGAGACTATGCTAAAATTAGTAACAAGAAATTTGACATTCTCCTTAGCGCAAGCCTATACTCCTCATGACATACTATTGGTAATTAACACTCCCCCAACAAACTATAAATACAAGGCCCACACTGTTAACCCAACACAGGCGCGCAACAGGAAAGGCTAAACCCTGCAAAAGGAACTCGGCAAGCAAAGATTCCGACTGTTTACCAAAAACACAGCCCCCAGCCAACCAAGTATTGGGGGTGATGCCTGCCCAATGACTTTAAGTTCAATGGCCGCGGTATCTACAACCGTGCGAAGGTAGCGTAATCATTTGTTCTTTAAATAAGGACCAGTATGAACGGCTAAACGAGAATCCATCTGTCTCTTGCAGAAGGCCAGTGAAATTGATCTCCCTGTGCAAAAGCAGGGATATTAACATTAGACGAGAAGACCCTGTGAAACTTTAAACTACTAAATTACAACAAGTTGTAAAACACACACTAAACTAGCCCAACTACTATTAATATGTTGATTTAGCGTTTTCGGTTGGGGCGACCCCAAAATAAAAAAAACTTTCCAGGAAAATTGTAGCATGATTACTACTGACTAAGGCCCACACCACAAAGTGCTTAAATGTAATCAGATCCGGCACACGCCGATTTATGAACCAAGCTACTCCAGGGATAACAGCGCAATCCCCCTCAAGAGCCCTTATCGACAGGGGGGTTTACGACCTCGATGTTGGATCAGGACATCCTAATGGTGTAACCGCTATTAACGGTTCGTTTGTTCACGATTAAAGTCCTACGTGATCTGAGTTCAGACCGGAGCAATCCAGGTCGGTTTCTATCTATGAATGCGAACCTTTCTAGTACGAAAGGACCGAAAGAGCAAGGCCCATGCCACCAAAGCACGCCTTACCTAAAACTTAATGAAAACAACTAAATTAAAAACAAGGACAACCACATCCAACCCGCTCAATATAAGAGCAGGCTGGGTTGGCAGAGCCTGGCCTAATGCAAAAGACCTAAGCCCTTTACCCAGAGATTCAAATTCTCTACCCAGCAATTAGTTTTATAACGGCTGCCCCAATCATACTTTATATCATTTTAATCCTAGTTGCAGTTGCATTCCTTACTGGCCTAGAACGAAAAATCATTGGTTACATACAACTACGAAAGGGGCCTAATATTGTAGGGCCACTGGGCCTACTACAACCATTTGCTGATGGCCTCAAACTTATTATCAAAGAACTAACACTCCCCCTACTCGCCACCCCAACCCTATTTGTTTTGTCCCCTGCAGTGGCCCTCATCCTATCCTTAATTATGTGAGCACCCTTACCCGTACCATTCTCCATCGCCAACCTAAACCTTGGCATACTGTTCTTACTAGCCATATCTAGCTTAGCAGTCTATTCCTTATTATGATCCGGCTGAGCATCAAACTCTAAATACGCACTAATAGGGGCATTACGGGCAGTAGCCCAAACTATCTCATATGAAGTTACACTAGCCATCATTGTCCTATCCATTGTGCTGCTCAGTGGCGGATTTTCACTACACGCACTCACCATTACCCAAGAACCGCTCTTCCTAGCATTAACCACATGACCTTTACTAATAATATGGTATACCTCAACACTAGCAGAAACTAACCGCGCCCCATTTGACTTAACAGAAGGTGAGTCAGAACTAGTATCCGGATTCAACGTAGAGTACAGCGCAGGATTATTCACACTGTTCTTTTTGGCCGAATACGCCAACATCTTATTGATAAATGTTTTAACCACCATCCTGTTCCTAAACATACCTATAAATCTACCAACACAAACACTATTCACCGCAGCTTTAATAGGCAAAGCTATCACGCTAACCGTGGGTTTTCTCTGGGTACGAGCATCATACCCACGATTCCGCTATGACCAGCTAATACACCTCCTATGAAAAAGCTTCTTACCCGTCACATTAGCAATATGCCTATGACACTCAACACTACCAATATCAATATTTGGTCTACCGGTAACAAGGATTCGTGCCTGAACGCCAAGGGGCTACTTTGATGAAGTAGAAAATGGAGGTTAAATTCCACCCGAATCCTAGGAGGGCAGGTATTGAACCTGCACAAAAGAAACCAAAATTCTTCCTACTCCCATTATAGTACCTCCTAACAGAAGAGTAAGCTAACTGAAGCTATTGGGTCCATGCCCCAACAATGAAGGGCTAATCCTTCCTCTCCTAGTTTATGCCCATCTTCCAACCCATTATTTTAACCACACTAACCATCACCACATTCATTTTTCTATCCTCCACCCACCTAGTACTTATGTGAGTATCACTGGAACTTAGCACGCTAGTAGTCTTACCACTAATTGCCAATAAATCACACCCCCGAGCAATTGAAGCCTCCACAAAATACTTCCTGACACAAGCCACCGCTTCTGCACTAATAATCTTCTCAGGGACATTAAACTATATTACCACCGGAAACTGTCAAATTATAGAAATAACAAACCAAACCCTAATAATCATTATAATCCTAGCCATGTTTATTAAAGTCGGATTAGTGCCTTTCCACTTCTGGGTGCCAGAAACTATTCAAGGAATATCCCCAACCGCCTCAATCTTCCTGCTAACCTGGCAAAAGCTGGGCCCACTAATCTTATTATTCCTAATAAGCCCATTAGTTAATTTTGAAGTAATCTCTGTGGTATCTATCCTATCTGTTACAGTTGCTGGGTGACTCGGACTCAACCAAACCCAGATCCGTAAACTGGTAGCACTCTCCTCAATCGCTCAGATAGCTTGAACCGTTATTATCATCAAATATGCACCATCACTTACAATTCTAGCTTTCTATGTATACTCAATTACCATTTCCACAACCCTACTCACGCTAGAAAAGCTATCAACAACCTCTGTTAGCAGCCTGCTACTTTCATTCTCAAAAGCCCCAATTACCTCATCATTACTGACAATCTCCCTACTATCCCTGTCAGGACTTCCACCACTAGCCGGATTCCTCCCAAAATGATTAACCATTGACCAACTAGTGGCAGAAGGGGCAATTTGAATTACATTCGTAATGCTCATGGCTTCCCTTCTAAGCCTATTCTTCTACCTACGTTTGTGATACAACTCCGCATCCACCCTGCCACCAAACGCTACCAACACCAAACGACTATGACGTAAATCAACCCAACAAACCAACCTTACAATCAACTCAATAGCCACAGCCGCTATAACCCTAATCCTAGCAGCCACCTTAATAAAAGCCATTACAAAACAAGACATTAATTAAAAGAAATTAGGTTCAATCTCCAAGCCAAGGGCCTTCAAAGCCCTAGATAGGAGTTAATAATCTCCTATTTCTTGAATAAGGTTTATAGGACTTTACCCTATATCTTCTGAATGCAAATCATAAACTTTTATTAAGCTAAAACCTCACTAGGTAAATGGGCCTCGATCCCATAAATCATTAGTTAACAGCTAATCACTCCAACCTACGAGTTTTTACCTAAATTTAAGCCCAGGTACAGTTTAAAATACATCTACGAGTTTGCAGTTCGTCGTGAATTTCACTACAGGGCCTGGTAAAAAGAGGACTTTAACCTCTGTAAATAGGTTTACAGCCTACTGCCACTACACTCGGCCACTCTACCTGTGAATATTAATCGTTGACTTTTTTCCACCAACCACAAAGATATCGGCACCTTGTATTTTATCTTCGGCGCCTGAGCTGGAATAGTGGGGACAGCCCTAAGCCTCCTAATCCGGACAGAACTTAGCCAGCCAGGTCCATTTATGGGAGATGACCAAATCTACAATGTCGTCGTTACAGCACACGCCTTTATCATAATCTTTTTTATAGTAATACCAATCATGATCGGAGGATTTGGAAACTGACTACTACCATTAATGATTGGAGCACCAGACATAGCATTCCCTCGAATAAATAACATGAGCTTCTGATTACTCCCCCCTTCATTCACCTTACTCTTATTTTCCGCCTTTATTGAAACCGGTGCCGGCACCGGTTGAACAGTCTACCCACCACTAGCTGGAAACCTGGCCCACGCAGGACCATCAGTAGACCTAACTATCTTCTCCCTTCACCTTGCTGGAGTATCATCAATCTTAGGGGCAATTAACTTCATTACCACTGCTATTAACATAAAACCCCCATCAATATCACAACAACAAACACCACTTTTTGTGTGATCTGTATTAGTCACTGCTGTACTTCTACTGCTAGCCCTACCAGTCCTAGCTGCAGGCATTACTATACTGCTTACTGACCGAAACTTGAACACCACCTTCTTTGACCCTGCAGGAGGAGGAGACCCAATCTTATACCAACACCTTTTCTGATTTTTCGGCCACCCAGAAGTCTACATCCTCATCCTACCAGGGTTTGGAATGATCTCCCATGTTATTACTTTCTACTCAAGTAAAAAAGAACCATTTGGATATATGGGGATAGTATGAGCTATGATATCAATTGGATTCTTAGGTTTCATTGTCTGAGCCCACCACATATTTACAGTAGGAATAGATGTCGATACCCGCGCATACTTCACATCCGCCACAATAATTATCGCCATCCCTACAGGAGTAAAAGTATTTAGCTGATTAGCCACCATTTATGGGGGAGTAGTGAAATGACAAGCCCCAATGCTTTGAGCACTTGGCTTCATCTTCCTATTCACAGTTGGGGGGCTAACAGGAATTGTCTTAGCCAATTCATCACTAGACATTATTCTCCACGACACTTACTACGTAGTAGCCCACTTCCACTATGTATTATCAATAGGAGCAGTCTTCGCCATCATAAGCGGATTTACCCACTGATTCCCACTATTTACAGGATTTACCCTTCACCACACATGAACAAAAATTCAATTCATAATTATATTTGTAGGAGTAAACCTAACCTTCTTCCCACAGCACTTCCTTGGCCTATCAGGAATGCCACGACGATACTCAGACTACCCAGATGCATACTCTTTCTGAAACATAATCTCCTCAATTGGGTCCCTGATCTCTATAATCTCAGTTATTCTACTTATATTTATTGTATGAGAAGCATTTTCATCAAAACGAAAAGTCCAAGTGCCTGAAATATCAACCACAAATGTAGAATGGCTAAATAACTGCCCACCATCATATCACACATACGAAGAGCCAGTATTTGTTCAAGTACAACCAAGCCTAATTTATCGATGATTGTACATAAAAAACAAAGACCTATACTAATCACAAGGACAGGGGGAATTGAACCCCCACCATTTGGTTTCAAGCCAACCGCAACACGACATGCTCTGTCCTTAAAGAAGAGTTAGTATACATATTACCCGCCCTTGTCAAGAGCGAAATATAGGACTCCAGCCCTTTACTCTTCTATGGCAAACCCAATACACTTAGGACTCCAAGACGCAATATCCCCACTAATAGAAGAACTCCTATACTTCCACGACCACACGCTAATAATTATTTTCTTAATCAGCATATTTGTACTATATACAATCTCAGCTCTACTACTAACAAAACTATACAACACAAACGCCACAGACGTACAAGAAATAGAAATAGTTTGAACCATCCTGCCAGCCCTCATTTTAATTACTATTGCCCTACCATCCCTGCGCACACTTTATCTTATAGATGAAACCACCAACCCGTGCCTAACCATTAAAGTCATTGGGCACCAGTGGTATTGAACCTATGAATACACAGATTTTTCTCAATTGGAATTTGACTCTTATATACTCCCCACACAAGACCTGCCCCAGGGTCATTTCCGCCTTCTAGAAGTAGACCACCGCATGATCGTTCCAACAAACTCAAGCACCCGAACACTAATCACAGCTGAAGATGTCCTCCACTCATGAGCAGTCCCATCATTAGGAATTAAAATGGACGCAGTACCAGGCCGCCTAAATCAAACCTCACTAACATCTCCAAACCCTGGAATTTTCTACGGCCAATGTTCTGAAATTTGTGGAGCAAACCACAGCTTTATGCCTATCGTCGTAGAAGCTGTCCCAATACAACACTTCCAAAACTGATTAAAAACAAACACCTAATAATCACCAAGAAGCTAAACTGGCCAAAGCCCTAGCCTTTTAAGCTAGCATTGGGGACCACGCCGACCCCCTTAGTGACATGCCACAACTAAACCCAGAACCCTGATTAATAGTATTATCTGTCACATGATTAGTACTTATCATTATCTTACAACCAAAAATTGCCTCATTAAAATTTACAAATAACCCAACCAACCCAGACCAAAAAACCACCAAAGCATGACCTTGGCCACAAACCTAAATTTATTTGACCAGTTCTTAATACCCAAACTACTTGGCGTATCATTATTAATTCCAGCCATACTACTAACAGCAACACTACTATATAATCCACAAGATCGCTGACTATCAAACCCTTCAACAACCCTACAATCCTGATTAATTGCAAAAACCACTAAACAAATTATAACCCCAGTAAATAAAACAGGGCACAAATGATCATTAATATTAATATCTCTACTGACACTACTCATTCTTAACAACCTTTTAGGACTTCTTCCATATACATTTACACCAACAACCCAACTATCCATAAACCTATCCCTAGCCCTACCACTATGGCTGGCAACAGTACTGATAGGCCTGCGAAACAAACCAACTACCTCATTAGCCCATCTTCTCCCAGAAGGTACCCCAACACCCCTAATCCCAATCCTGATTTTAATCGAAACAATCAGCCTATTCATCCGACCAATCGCACTCGCCGTACGACTCACAGCTAACCTAACTGCAGGACACCTATTAATGCACCTTATCTCTGCTGCAGCACTCAACTTAATAACAATATCCCCACTACTCACTGGACTAACCTTAATTACCCTAACCCTATTAGTATTACTAGAAGTTGCAGTAGCAATAATCCAAGCATACGTCTTCACCCTCTTGCTCTCCTTATACCTGCAAGAAAACGTATAATGATCCACCAAACACACCCGTTTCATATAGTTAACCCAAGCCCATGGCCCATCATGGGGGCTATAGCTGCCATAATATTAACAACAGGATTAGTCCTATGATTTCACTGCAATTTAAGCCTGGTTTTACTTATAGGACTAGTATCCACCATAACAATTATGTTTCAATGATGGCGGGATATTATCCGAGAAAGCACCTACCTAGGCCACCACACCCCACCAGTGCAAAAGGGGCTACGATACGGCATAATCCTATTCATCACCTCAGAAGTCTTCTTCTTCATCGGGTTCTTCTGGGCATTCTATCACTCAAGCCTTTCACCAACCCCAGAGCTTGGAGGACAGTGGCCACCAACTGGAATTACCACACTAGACCCATTCGAAGTACCACTCCTAAACACAGCAGTACTACTAGCCTCGGGAGTTACAGTAACATGAGCCCACCACAGCCTAATGGAAGCAAACCGAACACCAACCACCCACGCCCTAATACTTACAATTATTCTAGGGTTGTATTTCACTGCCCTACAAGCAATAGAATATTATGAGGCCCCATTTACCATCGCAGACAGTAGTTATGGGTCTACCTTCTTTGTCGCCACAGGCTTTCACGGCCTACATGTTATTATCGGATCAACTTTTCTAATAACCTGCCTATACCGACAGATTATACACCACTTCACCTCAAACCACCACTTTGGATTCGAAGCCGCCGCCTGATATTGACATTTCGTAGATGTAGTCTGACTATTCCTATACATCTCTATCTATTGATGAGGATCTTGCTCTTCTAGTATTAATAATACGAATGACTTCCAATCATTAGACCCTGACACCTAACCCCAGGGAAGAGCAATAAATTTACTTACCTTATTTATACTAGCCATGGCTACTGCAGTAGTTGTAATTACCATAAACCTATTAATATCAGAGCCCGCCCCAGACTCAGAAAAACTCTCACCATACGAATGTGGATTTGACCCATTAGGATCAGCCCGCCTACCGCTATCTATTCGTTTTTTCATGGTCGCCATTCTATTTTTACTATTCGACTTAGAAATCGCTATCCTACTACCACTAGCATGAGCACTTCAACTCTTAAACCTTATTAAAACTGTCACACTAGCAATTATCATCTTCTCACTTATATTTATAGGACTAGCATATGAATGACTACAAGGCGGATTAGAGTGGGCAGAGTAATCCTCTACCAAAGGAGCTAGTCCAAACCAAGACCCCTAGTTTCGACCTAGAAAATCATGACCAGCCTCATGGCTCCCTATTGACCTCTCCAACTGACTTCTTATTCGCCCTATCCTTCATTTTATTCACCATCGGATTTACTTTCCGCCATACTCATCTTCTCTCGGCCCTTCTATGTCTAGAAGGCATAATATTGTCAGCATTCATAATATTAGCAACATGGTCTATAAACTCCCACACCTCCTCTTTTGTTCTGCCACTAATAATCCTAACACTATCAGCATGCGAAGCCGGTATTGGACTAGCTTTACTAATTGCCTCGGCCCGAACGCACAATACAGCTAATCTCAAAAACCTAAATTTACTCCAATGCTAAAAATCATCGTACCAACAATAATATTAATTCCATCCACCTGTTTAACAGCCACAAAAAACACCTGACTGTCACCAACAGCCTACTCGGCAATTATTATCGTCATAAGCATGCTTGTATTAAATCCAGGAGATGCCCTAACAAACACTAGCGGATTACTACTGGGAAGCGACCAAATCTCAACACCTCTACTAATTTTATCCTGCTGACTACTGCCAATAATATTCATAGCCAGTCAAAGCTCAATATTACACAACCCAACCCCACAAAAACGACTTTTTATTACAGCCCTAGCCCTTCTACAATTAGCATTAATATTAGTATTCATAGCTTCAGACCTAATACTGTTTTATACTGCTTTCGAAGCAACCCTTATCCCTACCCTATTAGTAATTGCTCGGTGAGGCTCCCAAACAGAACGATTAGGGGCGGGGATATACTTTCTTCTATATACCATTACCAGCTCTATGCCTCTCCTAATCGCAATTCTATGGGTATATAATATAAAGGGAACACTTTCTATTATCCTACTACAACTCATACCCCAAGTAACCATCATATTCTGAACAAATACATTATTATGAACATCACTTATATTAGCCTTCTTAGTAAAAATTCCAATTTACGGACTTCACCTATGACTACCAAAAGCCCATGTAGAAGCCCCAATTGCCGGATCCATAGTCCTAGCCGCGATCTTATTAAAACTAGGGGGCTATGGACTTTTACGAGTCACAAACCTATTAACCGAACAAACCACTCCCTCATATATCCTGCCACTAACAGTGGCACTATGAGGTGCTCTCATAACTGGAATAATCTGCCTTCGACAAACAGACTTAAAATCACTAATTGCCTACTCTTCAGTTAGTCATATAGGACTAATAACAAGCTCAATCCTCACTCGTAACCAACTAGCCCCGTCTGGTTCGATAATCATAATAGTAGCCCATGGCCTCACATCCTCAATACTATTCTGTTTAGCAAACATCACTTACGAACGAACACACTCACGAACCCTTCTACTAACACAAGGAGTACAGCTCACCACCCCCGCCATAACCTCCTGATGACTGCTAGCCTGTTTGACAAACATAGCACTACCCCCAACAATCAACTTCATTGGAGAACTCACTCTTATAGTGTCCCTATTTAACTGAGCAGACATTACCGTCTTTCTAACAGGACTAAGTGCATTCATCACCTCAATTTACACCCTCCACATATTCTCATCAACCCAACAAGGAACCCTACCAAGCCACATCATTACAATAAGCCCAACCCAGACACGAGAACACTTAATCATAGCCATGCACTCAGCACCGTCACTCGCCTTGATCGCCACACCCCAACTAATATACAACCAATAATACAACAACTTATGAGAGTCCTACAAGAACTGCTAATTCTGTGCCCCGGACTTAACCACCCGGCTCTCATATCACACCCAACTAATCCGTAGATATAGTTTAAACAAAACGTTAGAATGTGAACCTAAAAACAGGAACTCACTCACTCCTTATCTACCACCATACAGCTTTTAATGGACAATAGCTCTTCCATCAGCCTTAGGAGCTGAACATCTTGGTGCAACTCCAAGTGAAAGCAACCATAGCACAGACATCAATGTTAACCATAACACTATTTATACTCCCACTATTTATCCTAGCGTTACCCACACTAACTCCAACATCAAAACTAATCCCACATCCAAGTACCAATGTACTTGCAGCAAAACTAGCTTTCTTCACCAGCCTATTTCCCCTAGCCCACTTCATCCACACTGGCATAACCACCACCACATGCGAAACCCAACTATTAACAATAGGCACAACCACAATTCAAGTCACCCTAACGCTAGACAGCTACTCCACATTCTTCATACCAATCCTCCTTTTTGTCGTGTGGTCTATTATAGACTTCACCGTACAATACATAAAACCAGACCTAAAAGTCAGCATCTTCTTTAGTTATCTAATCACTTTCACCATAATAATAATAATTCTTGTAACTGCCGAAAACATGTTCCAGTTCTTCATTGGTTGAGAAGGAGTGGGTATTATATCATTTATATTAATTAACTGATGATCTTTTCGATCAAGCTCGAACAAAGCCGCCATACAAGCCGTGGTCTATAATCGCCTAGCTGATATTGGCCTAATCATTACTATAGCGTGAATAGTCATTAACAACACCTCCTTAAGCATTAAAGGAGTACAAGCCCCACCAGACCTCGCCCTAATCCCAGCACTTGGATTAGTCCTAGCAGCCGCAGGAAAATCCGCCCAATTCGGATTCCACCCCTGGCTCCCCGCAGCAATAGAAGGCCCAACCCCTGTATCAGCCCTACTACACTCAAGCACCATGGTGGTAGCCGGCGTATTCCTGCTTATCCGAACCTCCGACCTCCTATATAGCAGCGAAACAGCAACTACAATCTGTTTATTCCTAGGGGCCATTACATCATTGCTAGCAGCCACATGTGCGCTAGCCCAAAATGACCTAAAAAAAATTATCGCCTACTCAACCACCAGCCAACTAGGACTTATAATGATTTCAATTGGACTAAAACAACCCGAACTCGCATTCATGCACATCTCAACACACGCATTCTTTAAAGCAATACTATTCCTCTGTGCAGGAACAATCATTCACAACCTAGACAATGAACAAGACATCCGAAAAATAGGAGGACTCAAAAAAGCACTACCAATTACCTCCTCCTGCTTAGTCATTGGATCTCTAGCCCTATCAGGAATGCCTTTCATGGCCGGGTTCTATTCAAAAGACGCTATTATTGAATCCATTAACACCTCCAATGTAAACTCCCTATCACTAGCCATGACCCTAATAGCAACCATCCTTACCACATTCTACAGTCTACGAATAATCTACTATGTAGCCCTAAATACACCACGAATCTTGCCACTATCCTCAATTTCCGAAAACCCACAAACAACCAACCCAATCCTACGATTAGCCGTCGGAAGCATCGCAGCCGGTCTTCTAATTTCATCCACTATTTTACCAACAAACATTCCACAGCTAACCATACCAGCATCAGCCAAACTAGCCGCATTAGGTATCCTAATACTAGGCCTACTAGTTGGATCAGCCCTAGTTATAATAGCTAACCAATTACCAACATCAATCAAAGGCTCCCAAACCCCCCTTCTCTTTAAAATTATACACTTCTACTTTATTTTACATCACACCCTACCGACCGCAATCTTACAAATTAGCCAAAAACTATTAACCCACCTAATAGACCAAACACATTACGAAGCCTTGGGCCCTAAAGCAGCAACCTACCTACAAATACTAATATCTAAAATCCTAACCAACTTCCACAAGGCCCGAATCAACCCATACTTAAAAATTATTATTATATCTATTATACTAATCTCAATACTATACTTTTCCTCAATGAGCGTAGAGCCCCCTGATATCGGCCACGAACCAGGGCCATAATAGTAAATAAGACAACCAATAAAGCCCAACCGCTCAGAACAAGAAATCCCCACCCACTTAAATAAAACAGGCCAACGCCTAATGACTCACCACTCACCCCACCACTTCAAATCTCAAACACATCAACGAAATATCCCATAAACCCCAATCATGTAAAATCATATACATAATAATACCCAATACTCAATCCCACTAAACAAACACAGGCCAACCCCTTAGAGCCTCCTGCCCCCCAAAACTCACAGTACTCATCATCAGTAAACCCCACACAAAAAGCAAAAACCACCAACATGCCCCCTAAATAGATTAATAGGACTACAAGAGGCACAAAACTCCCTCCACCTGCCACCAATAAACCACTACCAAACATTGCTGCAAACAACAAACTAACCACTCCATAGTGGATTGTAACCCCAAAAGCCACCAGTACCACACTTACCATTATTAAACAACAAAGAAAAAAAAGCATAGTTCCCATTATTTTAACTTGGACTTTAAACCAAGACCTGGGGTACGAAAAACCCCTGTTGTACTTTCAACTATAAAAACTACTGCTCTCGCCAATGGCCCACCAACTACGAAAATCCCACCCGCTACTAAAACTAATAAACCACTCCCTAATCGACCTACCAACACCATCAAACATCTCCTATTGGTGAAACTTCGGGTCCCTGCTTGGATTCACCCTACTAATCCAACTAACATCCGGAATCTTACTAATAATACACTTCCTAGCTGACGACACACTAGCTTTCACATCAGTTGCCTACACCTCACGAGAAGTTTGATATGGCTGACTAATCCGCAGCCTTCACGCAAACGGAGCCTCTCTATTCTTCTTATGCATCTTCCTTCATATTGGACGAGGACTATACTACGGATCATACCTCAATGAAAACACATGAAATATCGGAGTACTGCTACTATTACTACTAATAGCAACAGCCTTCATAGGCTATGTCCTACCATGAGGACAAATATCATTCTGAGGGGCAACCGTAATTACTAACCTCATATCAGCCATCCCGTACATTGGAAACTCAATCGTAGCCTGAATTTGAGGGGGGCCATCTGTCAGCAGTGCAACCCTTACACGATTCACCACCCTACACTTCCTCCTTCCATTTATCCTAATAGCTGCCGTCATCACCCACCTTATTTTTCTTCACGAACGCGGATCATTCAACCCATTAGGATTAACCCCCAACGCTGACAAAATTCCGTTCCACCCATACTTCTCAACAAAAGATGCCATAGGGGTAATTCTAGCCACCACTCTATTAATAACACTAGCATTATACCTCCCAAACTTACTAGGAGACCCACAAAACTTCACCCCGGCCGACCCCATAAAAACACCAGACCACATTAAACCAGAATGATACTTCCTATTCGCCTACACAATCCTACGATCAATCCCAAACAAACTCACAGGAGTTACTGCCATATTCATATCAATCCTAGTACTACTACTCCTACCAGCACTACACACATCAAAACGACAATCTATAAGCCTACGCCCACTATCCCAACTCCTATTCTGAACCCTAATCGCAGATTTCTTTATTCTCACATGAATTGGGGGACAACCAGTACAAGACCCATACATTTTAATTGGACAAATAGCCTCCTCACTCTATTTCTCAACCATCCTTATCCTCCTACCACTAGCAGGAACAATTGAAAACCTAATGATCAAACCTCTTCAATACCGACCATACGGGCCATGGAAACTCCCCATTATACCGACATGACCTTATAGAAAACCACACACTCTTGTAGCTAAATCCAAAAGCGCTGGCCTTGTAAGACAGAAATGGAAAACACTAGACCTTCCCAAGAGTATTCAACACCAACTCAAGAAGGCAGACATTAACCCTGCTCTTCCGGCCCCCAAAGCCGACATTCTCATTAAACTACTTCTTGAAAACACTAGTCATCGTAGCTAAAATTACTAAAGCGTAACACTGAAAATGTTAACATGGATAGACTAAATCCCGAATGACAACAAATAACCAAAAACCACGAACATCACCACCCCAACCAAACTGAGAGATAGTATGTAGTTCCCCCCCCCCCCTATGTATTATAAGGCATTCATTCATCTGCCCCCAACACCCATCCACTAGTTCTTATTAATCAGCATCTCTCGTGAAATCACCATCCATTGTATCCATACTAACTATTACTAGTCTCAAGCCCATACCTGGACACGGCTCACATTCATTGCTCTTCTTAGAGACCTCTGGTTATCACTCTCACGTACCCCTCTTGCTATTGCCTGGACATTCTTTCCTCTTCTTAGAGGCCTCAACCCGCACCATATGGTTTCACTCATTTTCGTCCGTGATCGCAGCATCTAAATTCTTTCATAACTATTGGTTATTTCTTTTTTTGGGGAGATCTCATCCACTACCCGGGGGCTTATATCTAAAGTCATTAAACTAAGGTGGTGCATTATCTTTGCAAGACGGACAAGTCCAACTTTCATGTACATAAATATTTAATGCTCGTTATACATATTCCTCTTTAATTAGCCCCCCCTCCCCCCAGTTTTTATTGGCCCCGGGGTCGGCTCCTCTGTTATTTTAATATAAAAAAAATAAAAAAAAAACAAAAAAAAATAAAAAAAAAAATAAAAAAATTTAAAAAATAAAAAATGCAAGGGAAAAATAGGTAAAAATTTTTAAAATTTTTTTTAAATTTTTTTAAAAAGCGCTGACCTAGGCCAAAATAGGTAAAAATTTTTAAAATTTTTTTTAAATTTTTTTAAAAAGCGCTGACCTAGGCCAAAATAGGTAAAAATTTTTAAAATTTTTTTTAAATTTTTTTAAAAAGCGCTGACCTAGGCCAAAATAGGTAAAAATTTTTAAAATTTTTTTTAAATTTTTTTAAAAAGCGCTGACCTAGGCCAAAATAGGTAAAAATTTTTAAAATTTTTTTTAAATTTTTTTAAAAAGCGCTGACCTAGGCCAAAATAGGTAAAAATTTTTAAAATTTTTTTTAAATTTTTTTAAAAAGCGCTGACCTAGGCCAAAATAAGTAAAAATTTTTAAAATTTTTAATACATAATACAGCTAGAATTAAGCTGTTAGCCAATATAGTTATTATACACAATCCAAACACGGGTGTTAGTTTACCCAAATAA
