# Supplementary material for: Genetic evidence supports a distinct lineage of American crocodile (Crocodylus acutus) in the Greater Antilles
Source: PeerJ. 2018 Nov 12;6:e5836. doi: 10.7717/peerj.5836 (PMC6237115; doi:10.7717/peerj.5836)
Supplement: Supplemental Information 3 [file peerj-06-5836-s003.fasta]

>Cacu222
-------------------------------------------------------------------------------------------------------------------------------------------GGGAATCAGTGGGTGAACCCGCTTATGATGGCGAACACTGCTCCCATAGATAATACATAGTGGAAGTGGGCTACTACGTAGTAGGTATCGTGGAGAATAATGTCTAGTGACGAGTTAGCTAGTACAATTCCTGTTAGTCCTCCAACTGTGAATAAGAAAATGAAGCCGAGTGCTCAGAGCATGGGGGCTTGTCATTTTACTACCCCTCCGTAAATAGTGGCTAATCAGCTGAATACTTTTACACCAGTGGGGATGGCGATAATTATTGTGGCGGATGTGAAATATGCTCGAGTATCAACATCTATCCCTACTGTAAACATGTGGTGGGCTCAGACAATGAATCCAAGGAAGCCGATTGACATTATGGCTCAGACTATCCCCATATAACCAAATGGTTCTTTTTTGCTTGAGTAGAATGTAATTACGTGGGAGATTATTCCAAACCCTGGCAGGATAAGGATATATACTTCAGGGTGGCCGAAAAATCAGAAAAGGTGTTGGTATAGGATTGGATCTCCTCCTCCTGCAGGA
>Cacu224
--------------ATCGTCGTGGTATCCCTGATAGGCCTAGGAAGTGTTGTGGGAAGAAGGTTAGATTTACACCTGTAAATATGATTATGAATTGAATTTTTGTTCATGTGCTGTGTAGGGTGAATCCTGTGAATAGCGGGAATCAGTGGGTGAACCCGCTTATGATGGCGAACACTGCTCCCATAGATAATACATAGTGGAAGTGGGCTACTACGTAGTAGGTATCGTGGAGAATAATGTCTAGTGACGAGTTAGCTAGTACAATTCCTGTTAGTCCTCCAACTGTGAATAAGAAAATGAAGCCGAGTGCTCAGAGCATGGGGGCTTGTCATTTTACTACCCCTCCGTAAATAGTGGCTAATCAGCTGAATACTTTTACACCAGTGGGGATGGCGATAATTATTGTGGCGGATGTGAAATATGCTCGAGTATCAACATCTATCCCTACTGTAAACATGTGGTGGGCTCAGACAATGAATCCAAGGAAGCCGATTGACATTATGGCTCAGACTATCCCCATATAACCAAATGGTTCTTTTTTGCTTGAGTAGAATGTAATTACGTGGGAGATTATTCCAAACCCTGGCAGGATAAGGATATATACTTCAGGGTGGCCGAAAAATCAGAAAAGGTGTTGGTATAGGATTGGATCTCCTCCTCCTGCAGG-
>Cacu69
--------------------------------------------------------------------------------------------------TTTTTGTTCATGTGCTGTGTAGGGTGAATCCTGTGAATAGCGGGAATCAGTGGGTGAACCCGCTTATGATGGCGAACACTGCTCCCATAGATAATACATAGTGGAAGTGGGCTACTACGTAGTAGGTATCGTGGAGAATAATGTCTAGTGACGAGTTAGCTAGTACAATTCCTGTTAGTCCTCCAACTGTGAATAAGAAAATGAAGCCGAGTGCTCAGAGCATGGGGGCTTGTCATTTTACTACCCCTCCGTAAATAGTGGCTAATCAGCTGAATACTTTTACACCAGTGGGGATGGCGATAATTATTGTGGCGGATGTGAAATATGCTCGAGTATCAACATCTATCCCTACTGTAAACATGTGGTGGGCTCAGACAATGAATCCAAGGAAGCCGATTGACATTATGGCTCAGACTATCCCCATATAACCAAATGGTTCTTTTTTGCTTGAGTAGAATGTAATTACGTGGGAGATTATTCCAAACCCTGGCAGGATAAGGATATATACTTCAGGGTGGCCGAAAAATCAGAAAAGGTGTTGGTATAGGATTGGATCTCCTCCTCCTGCAGGA
>Cacu76
----------------------------------------------------------------------------------------------------------------------------------------------AATCAGTGGGTGAACCCGCTTATGATGGCGAACACTGCTCCCATAGATAATACATAGTGGAAGTGGGCTACTACGTAGTAGGTATCGTGGAGAATAATGTCTAGTGACGAGTTAGCTAGTACAATTCCTGTTAGTCCTCCAACTGTGAATAAGAAAATGAAGCCGAGTGCTCAGAGCATGGGGGCTTGTCATTTTACTACCCCTCCGTAAATAGTGGCTAATCAGCTGAATACTTTTACACCAGTGGGGATGGCGATAATTATTGTGGCGGATGTGAAATATGCTCGAGTATCAACATCTATCCCTACTGTAAACATGTGGTGGGCTCAGACAATGAATCCAAGGAAGCCGATTGACATTATGGCTCAGACTATCCCCATATAACCAAATGGTTCTTTTTTGCTTGAGTAGAATGTAATTACGTGGGAGATTATTCCAAACCCTGGCAGGATAAGGATATATACTTCAGGGTGGCCGAAAAATCAGAAAAGGTGTTGGTATAGGATTGGATCTCCTCCTCCTGCAGGA
>Cacu82
-------------------------------------------------------------------------------------------------------------------------------------------GGGAATCAGTGGGTGAACCCGCTTATGATGGCGAACACTGCTCCCATAGATAATACATAGTGGAAGTGGGCTACTACGTAGTAGGTATCGTGGAGAATAATGTCTAGTGACGAGTTAGCTAGTACAATTCCTGTTAGTCCTCCAACTGTGAATAAGAAAATGAAGCCGAGTGCTCAGAGCATGGGGGCTTGTCATTTTACTACCCCTCCGTAAATAGTGGCTAATCAGCTGAATACTTTTACACCAGTGGGGATGGCGATAATTATTGTGGCGGATGTGAAATATGCTCGAGTATCAACATCTATCCCTACTGTAAACATGTGGTGGGCTCAGACAATGAATCCAAGGAAGCCGATTGACATTATGGCTCAGACTATCCCCATATAACCAAATGGTTCTTTTTTGCTTGAGTAGAATGTAATTACGTGGGAGATTATTCCAAACCCTGGCAGGATAAGGATATATACTTCAGGGTGGCCGAAAAATCAGAAAAGGTGTTGGTATAGGATTGGATCTCCTCCTCCTGCAGGA
>Cacu83
TGGGTAGTCTGAATATCGTCGTGGTATCCCTGATAGGCCTAGGAAGTGTTGTGGGAAGAAGGTTAGATTTACACCTGTAAATATGATTATGAATTGAATTTTTGTTCATGTGCTGTGTAGGGTGAATCCTGTGAATAGCGGGAATCAGTGGGTGAACCCGCTTATGATGGCGAACACTGCTCCCATAGATAATACATAGTGGAAGTGGGCTACTACGTAGTAGGTATCGTGGAGAATAATGTCTAGTGACGAGTTAGCTAGTACAATTCCTGTTAGTCCTCCAACTGTGAATAAGAAAATGAAGCCGAGTGCTCAGAGCATGGGGGCTTGTCATTTTACTACCCCTCCGTAAATAGTGGCTAATCAGCTGAATACTTTTACACCAGTGGGGATGGCGATAATTATTGTGGCGGATGTGAAATATGCTCGAGTATCAACATCTATCCCTACTGTAAACATGTGGTGGGCTCAGACAATGAATCCAAGGAAGCCGATTGACATTATGGCTCAGACTATCCCCATATAACCAAATGGTTCTTTTTTGCTTGAGTAGAATGTAATTACGTGGGAGATTATTCCAAACCCTGGCAGGATAAGGATATATACTTCAGGGTGGCCGAAAAATCAGAAAAGGTGTTGGTATAGGATTGGATCTC--------------
>Cacu225
----------------------------------------------------------------------------------------------------------------------------------------------AATCAGTGGGTGAACCCGCTTATGATGGCGAACACTGCTCCCATAGATAATACATAGTGGAAGTGGGCTACTACGTAGTAGGTATCGTGGAGAATAATGTCTAGTGACGAGTTAGCTAGTACAATTCCTGTTAGTCCTCCAACTGTGAATAAGAAAATGAAGCCGAGTGCTCAGAGCATGGGGGCTTGTCATTTTACTACCCCTCCGTAAATAGTGGCTAATCAGCTGAATACTTTTACACCAGTGGGGATGGCGATAATTATTGTGGCGGATGTGAAATATGCTCGAGTATCAACATCTATCCCTACTGTAAACATGTGGTGGGCTCAGACAATGAATCCAAGGAAGCCGATTGACATTATGGCTCAGACTATCCCCATATAACCAAATGGTTCTTTTTTGCTTGAGTAGAATGTAATTACGTGGGAGATTATTCCAAACCCTGGCAGGATAAGGATATATACTTCAGGGTGGCCGAAAAATCAGAAAAGGTGTTGGTATAGGATTGGATCTC--------------
>Cacu47
-------------------------------------------------------------------------------------------------------------------------------------------------------------------------------------------------------------------------------------------------------------------------ATTCCTGTTAGTCCTCCAACTGTGAATAAGAAAATGAAGCCGAGTGCTCAGAGCATGGGGGCTTGTCATTTTACTACCCCTCCGTAAATAGTGGCTAATCAGCTGAATACTTTTACACCAGTGGGGATGGCGATAATTATTGTGGCGGATGTGAAATATGCTCGAGTATCAACATCTATCCCTACTGTAAACATGTGGTGGGCTCAGACAATGAATCCAAGGAAGCCGATTGACATTATGGCTCAGACTATCCCCATATAACCAAATGGTTCTTTTTTGCTTGAGTAGAATGTAATTACGTGGGAGATTATTCCAAACCCTGGCAGGATAAGGATATATACTTCAGGGTGGCCGAAAAATCAGAAAAGGTGTTGGTATAGGATTGGATCTCCTCCTCCTGCAGGA
>Cacu48
----------------------------------------------------------------------------------------------------------------------------------------------------TGGGTGAACCCGCTTATGATGGCGAACACTGCTCCCATAGATAATACATAGTGGAAGTGGGCTACTACGTAGTAGGTATCGTGGAGAATAATGTCTAGTGACGAGTTAGCTAGTACAATTCCTGTTAGTCCTCCAACTGTGAATAAGAAAATGAAGCCGAGTGCTCAGAGCATGGGGGCTTGTCATTTTACTACCCCTCCGTAAATAGTGGCTAATCAGCTGAATACTTTTACACCAGTGGGGATGGCGATAATTATTGTGGCGGATGTGAAATATGCTCGAGTATCAACATCTATCCCTACTGTAAACATGTGGTGGGCTCAGACAATGAATCCAAGGAAGCCGATTGACATTATGGCTCAGACTATCCCCATATAACCAAATGGTTCTTTTTTGCTTGAGTAGAATGTAATTACGTGGGAGATTATTCCAAACCCTGGCAGGATAAGGATATATACTTCAGGGTGGCCGAAAAATCAGAAAAGGTGTTGGTATAGGATTGGATCTCCTCCTCCTGCAGGA
>Cacu72
-----------------------------------------------------------------------------------------------------------------------------------------------ATCAGTGGGTGAACCCGCTTATGATGGCGAACACTGCTCCCATAGATAATACATAGTGGAAGTGGGCTACTACGTAGTAGGTATCGTGGAGAATAATGTCTAGTGACGAGTTAGCTAGTACAATTCCTGTTAGTCCTCCAACTGTGAATAAGAAAATGAAGCCGAGTGCTCAGAGCATGGGGGCTTGTCATTTTACTACCCCTCCGTAAATAGTGGCTAATCAGCTGAATACTTTTACACCAGTGGGGATGGCGATAATTATTGTGGCGGATGTGAAATATGCTCGAGTATCAACATCTATCCCTACTGTAAACATGTGGTGGGCTCAGACAATGAATCCAAGGAAGCCGATTGACATTATGGCTCAGACTATCCCCATATAACCAAATGGTTCTTTTTTGCTTGAGTAGAATGTAATTACGTGGGAGATTATTCCAAACCCTGGCAGGATAAGGATATATACTTCAGGGTGGCCGAAAAATCAGAAAAGGTGTTGGTATAGGATTGGATCTCCTC-----------
>Nest11-4
----------------------------------------------------------------------------------------------------------------------------------------------------------------------------------GCTCCCATAGATAATACATAGTGGAAGTGGGCTACTACGTAGTAGGTATCGTGGAGAATAATGTCTAGTGACGAGTTAGCTAGTACAATTCCTGTTAGTCCTCCAACTGTGAATAAGAAAATGAAGCCGAGTGCTCAGAGCATGGGGGCTTGTCATTTTACTACCCCTCCGTAAATAGTGGCTAATCAGCTGAATACTTTTACACCAGTGGGGATGGCGATAATTATTGTGGCGGATGTGAAATATGCTCGAGTATCAACATCTATCCCTACTGTAAACATGTGGTGGGCTCAGACAATGAATCCAAGGAAGCCGATTGACATTATGGCTCAGACTATCCCCATATAACCAAATGGTTCTTTTTTGCTTGAGTAGAATGTAATTACGTGGGAGATTATTCCAAACCCTGGCAGGATAAGGATATATACTTCAGGGTGGCCGAAAAATCAGAAAAGGTGTTGGTATAGGATTGGATCTCCTCCTCCTGCAGGA
>Nest4B
---------------------------------------------------------------------------------------------------------------------------------------------GAATCAGTGGGTGAACCCGCTTATGATGGCGAACACTGCTCCCATAGATAATACATAGTGGAAGTGGGCTACTACGTAGTAGGTATCGTGGAGAATAATGTCTAGTGACGAGTTAGCTAGTACAATTCCTGTTAGTCCTCCAACTGTGAATAAGAAAATGAAGCCGAGTGCTCAGAGCATGGGGGCTTGTCATTTTACTACCCCTCCGTAAATAGTGGCTAATCAGCTGAATACTTTTACACCAGTGGGGATGGCGATAATTATTGTGGCGGATGTGAAATATGCTCGAGTATCAACATCTATCCCTACTGTAAACATGTGGTGGGCTCAGACAATGAATCCAAGGAAGCCGATTGACATTATGGCTCAGACTATCCCCATATAACCAAATGGTTCTTTTTTGCTTGAGTAGAATGTAATTACGTGGGAGATTATTCCAAACCCTGGCAGGATAAGGATATATACTTCAGGGTGGCCGAAAAATCAGAAAAGGTGTTGGTATAGGATTGGATCTCCTC-----------
