# Supplementary material for: Genetic evidence supports a distinct lineage of American crocodile (Crocodylus acutus) in the Greater Antilles
Source: PeerJ. 2018 Nov 12;6:e5836. doi: 10.7717/peerj.5836 (PMC6237115; doi:10.7717/peerj.5836)
Supplement: Supplemental Information 4 [file peerj-06-5836-s004.fasta]

>Cacu222
GTATCATTCTGGTTTAATGTGGTCTGGTGTTTTTATGGGGTCGGCAGGGGTAAAGTTTTCTGGATCTCCTAATAGGTTTGGGAAGTAGAATGTAATGGTTATTAATAAGACGGTGGCTATAGCTATGCCTATGGCGTCTTTTGCTGAGAAATACGGGTGGAATGGAATTTTGTCGGCATTGGAGGCTAGTCCTAGTGGGTTGAATGATCCGCGTTCGTGGAGGAAGATGAGGTGTGTGATTACTGCGGCTATGAGGATAAATGGGAGTAGGAAGTGTAAAGTGGTAAATCGTGTTAGGGTTGCGCTGTTGACTGATGGTCCTCCTCAAATTCAGGTTACAATTGTGTCTCCCACGTATGGGATGGCTGATATTAGGTTGGTGATTACGGTTGCCCCTCAGAATGATATTTGTCCCCATGGTAAGACGTAGCCTATGAAGGCAGTTGCTATCAGTAGTAATAGTAGCAGTACTCCGATGTTTCATGTATTTTCGTTGAGGTATGATCCGTAGTATACTCCGCGTCCAATGTGTAGGAAAATACATAGGAAGAATAGGGAGGCTCCGTTTGCATGGAGGCTTCGGATTAGTCAACCATATCAAACTTCTCGTGAAGTGTAAGCTACAGATATAAAAGCTAGAGAGTCATCTGCCAGGAAGTGCATTATTAGTAGGATGCCCGATGCTAGTTGGATTAATAAGGTGAGTCCAAGGAGTGATCCAAAGTTTCATCAGTAGGAGATGTTGGATGGCGTGGGTAAATCAATTAAAGAGTGGTTTACTAGTTTTAAAAGTGGGTGGGATTTTCGTAGTTGGTGGGCCATTTGGTTTAGTGTTAGTTTTTATAGTTGAAAATACAACGGGGGTTTTTCGTACCCCAGGTCT
>Cacu224
----CATTCTGGTTTAATGTGGTCTGGTGTTTTTATGGGGTCGGCAGGGGTAAAGTTTTCTGGATCTCCTAATAGGTTTGGGAAGTAGAATGTAATGGTTATTAATAAGACGGTGGCTATAGCTATGCCTATGGCGTCTTTTGCTGAGAAATACGGGTGGAATGGAATTTTGTCGGCATTGGAGGCTAGTCCTAGTGGGTTGAATGATCCGCGTTCGTGGAGGAAGATGAGGTGTGTGATTACTGCGGCTATGAGGATAAATGGGAGTAGGAAGTGTAAAGTGGTAAATCGTGTTAGGGTTGCGCTGTTGACTGATGGTCCTCCTCAAATTCAGGTTACAATTGTGTCTCCCACGTATGGGATGGCTGATATTAGGTTGGTGATTACGGTTGCCCCTCAGAATGATATTTGTCCCCATGGTAAGACGTAGCCTATGAAGGCAGTTGCTATCAGTAGTAATAGTAGCAGTACTCCGATGTTTCATGTATTTTCGTTGAGGTATGATCCGTAGTATACTCCGCGTCCAATGTGTAGGAAAATACATAGGAAGAATAGGGAGGCTCCGTTTGCATGGAGGCTTCGGATTAGTCAACCATATCAAACTTCTCGTGAAGTGTAAGCTACAGATATAAAAGCTAGAGAGTCATCTGCCAGGAAGTGCATTATTAGTAGGATGCCCGATGCTAGTTGGATTAATAAGGTGAGTCCAAGGAGTGATCCAAAGTTTCATCAGTAGGAGATGTTGGATGGCGTGGGTAAATCAATTAAAGAGTGGTTTACTAGTTTTAAAAGTGGGTGGGATTTTCGTAGTTGGTGGGCCATTTGGTTTAGTGTTAGTTTTTATAGTTGAAAATACAACGGGGGTTTTTCGTACCCCAGGTCT
>Cacu225
----CATTCTGGTTTAATGTGGTCTGGTGTTTTTATGGGGTCGGCAGGGGTAAAGTTTTCTGGATCTCCTAATAGGTTTGGGAAGTAGAATGTAATGGTTATTAATAAGACGGTGGCTATAGCTATGCCTATGGCGTCTTTTGCTGAGAAATACGGGTGGAATGGAATTTTGTCGGCATTGGAGGCTAGTCCTAGTGGGTTGAATGATCCGCGTTCGTGGAGGAAGATGAGGTGTGTGATTACTGCGGCTATGAGGATAAATGGGAGTAGGAAGTGTAAAGTGGTAAATCGTGTTAGGGTTGCGCTGTTGACTGATGGTCCTCCTCAAATTCAGGTTACAATTGTGTCTCCCACGTATGGGATGGCTGATATTAGGTTGGTGATTACGGTTGCCCCTCAGAATGATATTTGTCCCCATGGTAAGACGTAGCCTATGAAGGCAGTTGCTATCAGTAGTAATAGTAGCAGTACTCCGATGTTTCATGTATTTTCGTTGAGGTATGATCCGTAGTATACTCCGCGTCCAATGTGTAGGAAAATACATAGGAAGAATAGGGAGGCTCCGTTTGCATGGAGGCTTCGGATTAGTCAACCATATCAAACTTCTCGTGAAGTGTAAGCTACAGATATAAAAGCTAGAGAGTCATCTGCCAGGAAGTGCATTATTAGTAGGATGCCCGATGCTAGTTGGATTAATAAGGTGAGTCCAAGGAGTGATCCAAAGTTTCATCAGTAGGAGATGTTGGATGGCGTGGGTAAATCAATTAAAGAGTGGTTTACTAGTTTTAAAAGTGGGTGGGATTTTCGTAGTTGGTGGGCCATTTGGTTTAGTGTTAGTTTTTATAGTTGAAAATACAACGGGGGTTTTTCGTACCCCAG----
>Cacu47
----CATTCTGGTTTAATGTGGTCTGGTGTTTTTATGGGGTCGGCAGGGGTAAAGTTTTCTGGATCTCCTAATAGGTTTGGGAAGTAGAATGTAATGGTTATTAATAAGACGGTGGCTATAGCTATGCCTATGGCGTCTTTTGCTGAGAAATACGGGTGGAATGGAATTTTGTCGGCATTGGAGGCTAGTCCTAGTGGGTTGAATGATCCGCGTTCGTGGAGGAAGATGAGGTGTGTGATTACTGCGGCTATGAGGATAAATGGGAGTAGGAAGTGTAAAGTGGTAAATCGTGTTAGGGTTGCGCTGTTGACTGATGGTCCTCCTCAAATTCAGGTTACAATTGTGTCTCCCACGTATGGGATGGCTGATATTAGGTTGGTGATTACGGTTGCCCCTCAGAATGATATTTGTCCCCATGGTAAGACGTAGCCTATGAAGGCAGTTGCTATCAGTAGTAATAGTAGCAGTACTCCGATGTTTCATGTATTTTCGTTGAGGTATGATCCGTAGTATACTCCGCGTCCAATGTGTAGGAAAATACATAGGAAGAATAGGGAGGCTCCGTTTGCATGGAGGCTTCGGATTAGTCAACCATATCAAACTTCTCGTGAAGTGTAAGCTACAGATATAAAAGCTAGAGAGTCATCTGCCAGGAAGTGCATTATTAGTAGGATGCCCGATGCTAGTTGGATTAATAAGGTGAGTCCAAGGAGTGATCCAAAGTTTCATCAGTAGGAGATGTTGGATGGCGTGGGTAAATCAATTAAAGAGTGGTTTACTAGTTTTAAAAGTGGGTGGGATTTTCGTAGTTGGTGGGCCATTTGGTTTAGTGTTAGTTTTTATAGTTGAAAATACAACGGGGGTTTTTCGTACCCCA-----
>Cacu48
----CATTCTGGTTTAATGTGGTCTGGTGTTTTTATGGGGTCGGCAGGGGTAAAGTTTTCTGGATCTCCTAATAGGTTTGGGAAGTAGAATGTAATGGTTATTAATAAGACGGTGGCTATAGCTATGCCTATGGCGTCTTTTGCTGAGAAATACGGGTGGAATGGAATTTTGTCGGCATTGGAGGCTAGTCCTAGTGGGTTGAATGATCCGCGTTCGTGGAGGAAGATGAGGTGTGTGATTACTGCGGCTATGAGGATAAATGGGAGTAGGAAGTGTAAAGTGGTAAATCGTGTTAGGGTTGCGCTGTTGACTGATGGTCCTCCTCAAATTCAGGTTACAATTGTGTCTCCCACGTATGGGATGGCTGATATTAGGTTGGTGATTACGGTTGCCCCTCAGAATGATATTTGTCCCCATGGTAAGACGTAGCCTATGAAGGCAGTTGCTATCAGTAGTAATAGTAGCAGTACTCCGATGTTTCATGTATTTTCGTTGAGGTATGATCCGTAGTATACTCCGCGTCCAATGTGTAGGAAAATACATAGGAAGAATAGGGAGGCTCCGTTTGCATGGAGGCTTCGGATTAGTCAACCATATCAAACTTCTCGTGAAGTGTAAGCTACAGATATAAAAGCTAGAGAGTCATCTGCCAGGAAGTGCATTATTAGTAGGATGCCCGATGCTAGTTGGATTAATAAGGTGAGTCCAAGGAGTGATCCAAAGTTTCATCAGTAGGAGATGTTGGATGGCGTGGGTAAATCAATTAAAGAGTGGTTTACTAGTTTTAAAAGTGGGTGGGATTTTCGTAGTTGGTGGGCCATTTGGTTTAGTGTTAGTTTTTATAGTTGAAAATACAACGGGGGTTTTTCGTACCC-------
>Cacu69
--ATCATTCTGGTTTAATGTGGTCTGGTGTTTTTATGGGGTCGGCAGGGGTAAAGTTTTCTGGATCTCCTAATAGGTTTGGGAAGTAGAATGTAATGGTTATTAATAAGACGGTGGCTATAGCTATGCCTATGGCGTCTTTTGCTGAGAAATACGGGTGGAATGGAATTTTGTCGGCATTGGAGGCTAGTCCTAGTGGGTTGAATGATCCGCGTTCGTGGAGGAAGATGAGGTGTGTGATTACTGCGGCTATGAGGATAAATGGGAGTAGGAAGTGTAAAGTGGTAAATCGTGTTAGGGTTGCGCTGTTGACTGATGGTCCTCCTCAAATTCAGGTTACAATTGTGTCTCCCACGTATGGGATGGCTGATATTAGGTTGGTGATTACGGTTGCCCCTCAGAATGATATTTGTCCCCATGGTAAGACGTAGCCTATGAAGGCAGTTGCTATCAGTAGTAATAGTAGCAGTACTCCGATGTTTCATGTATTTTCGTTGAGGTATGATCCGTAGTATACTCCGCGTCCAATGTGTAGGAAAATACATAGGAAGAATAGGGAGGCTCCGTTTGCATGGAGGCTTCGGATTAGTCAACCATATCAAACTTCTCGTGAAGTGTAAGCTACAGATATAAAAGCTAGAGAGTCATCTGCCAGGAAGTGCATTATTAGTAGGATGCCCGATGCTAGTTGGATTAATAAGGTGAGTCCAAGGAGTGATCCAAAGTTTCATCAGTAGGAGATGTTGGATGGCGTGGGTAAATCAATTAAAGAGTGGTTTACTAGTTTTAAAAGTGGGTGGGATTTTCGTAGTTGGTGGGCCATTTGGTTTAGTGTTAGTTTTTATAGTTGAAAATACAACGGGGGTTTTTCGTACCCCAGGTCT
>Cacu72
-TATCATTCTGGTTTAATGTGGTCTGGTGTTTTTATGGGGTCGGCAGGGGTAAAGTTTTCTGGATCTCCTAATAGGTTTGGGAAGTAGAATGTAATGGTTATTAATAAGACGGTGGCTATAGCTATGCCTATGGCGTCTTTTGCTGAGAAATACGGGTGGAATGGAATTTTGTCGGCATTGGAGGCTAGTCCTAGTGGGTTGAATGATCCGCGTTCGTGGAGGAAGATGAGGTGTGTGATTACTGCGGCTATGAGGATAAATGGGAGTAGGAAGTGTAAAGTGGTAAATCGTGTTAGGGTTGCGCTGTTGACTGATGGTCCTCCTCAAATTCAGGTTACAATTGTGTCTCCCACGTATGGGATGGCTGATATTAGGTTGGTGATTACGGTTGCCCCTCAGAATGATATTTGTCCCCATGGTAAGACGTAGCCTATGAAGGCAGTTGCTATCAGTAGTAATAGTAGCAGTACTCCGATGTTTCATGTATTTTCGTTGAGGTATGATCCGTAGTATACTCCGCGTCCAATGTGTAGGAAAATACATAGGAAGAATAGGGAGGCTCCGTTTGCATGGAGGCTTCGGATTAGTCAACCATATCAAACTTCTCGTGAAGTGTAAGCTACAGATATAAAAGCTAGAGAGTCATCTGCCAGGAAGTGCATTATTAGTAGGATGCCCGATGCTAGTTGGATTAATAAGGTGAGTCCAAGGAGTGATCCAAAGTTTCATCAGTAGGAGATGTTGGATGGCGTGGGTAAATCAATTAAAGAGTGGTTTACTAGTTTTAAAAGTGGGTGGGATTTTCGTAGTTGGTGGGCCATTTGGTTTAGTGTTAGTTTTTATAGTTGAAAATACAACGGGGGTTTTTCGTACCCCAGGTCT
>Cacu76
-TATCATTCTGGTTTAATGTGGTCTGGTGTTTTTATGGGGTCGGCAGGGGTAAAGTTTTCTGGATCTCCTAATAGGTTTGGGAAGTAGAATGTAATGGTTATTAATAAGACGGTGGCTATAGCTATGCCTATGGCGTCTTTTGCTGAGAAATACGGGTGGAATGGAATTTTGTCGGCATTGGAGGCTAGTCCTAGTGGGTTGAATGATCCGCGTTCGTGGAGGAAGATGAGGTGTGTGATTACTGCGGCTATGAGGATAAATGGGAGTAGGAAGTGTAAAGTGGTAAATCGTGTTAGGGTTGCGCTGTTGACTGATGGTCCTCCTCAAATTCAGGTTACAATTGTGTCTCCCACGTATGGGATGGCTGATATTAGGTTGGTGATTACGGTTGCCCCTCAGAATGATATTTGTCCCCATGGTAAGACGTAGCCTATGAAGGCAGTTGCTATCAGTAGTAATAGTAGCAGTACTCCGATGTTTCATGTATTTTCGTTGAGGTATGATCCGTAGTATACTCCGCGTCCAATGTGTAGGAAAATACATAGGAAGAATAGGGAGGCTCCGTTTGCATGGAGGCTTCGGATTAGTCAACCATATCAAACTTCTCGTGAAGTGTAAGCTACAGATATAAAAGCTAGAGAGTCATCTGCCAGGAAGTGCATTATTAGTAGGATGCCCGATGCTAGTTGGATTAATAAGGTGAGTCCAAGGAGTGATCCAAAGTTTCATCAGTAGGAGATGTTGGATGGCGTGGGTAAATCAATTAAAGAGTGGTTTACTAGTTTTAAAAGTGGGTGGGATTTTCGTAGTTGGTGGGCCATTTGGTTTAGTGTTAGTTTTTATAGTTGAAAATACAACGGGGGTTTTTCGTACCCCAGGTCT
>Cacu82
-TATCATTCTGGTTTAATGTGGTCTGGTGTTTTTATGGGGTCGGCAGGGGTAAAGTTTTCTGGATCTCCTAATAGGTTTGGGAAGTAGAATGTAATGGTTATTAATAAGACGGTGGCTATAGCTATGCCTATGGCGTCTTTTGCTGAGAAATACGGGTGGAATGGAATTTTGTCGGCATTGGAGGCTAGTCCTAGTGGGTTGAATGATCCGCGTTCGTGGAGGAAGATGAGGTGTGTGATTACTGCGGCTATGAGGATAAATGGGAGTAGGAAGTGTAAAGTGGTAAATCGTGTTAGGGTTGCGCTGTTGACTGATGGTCCTCCTCAAATTCAGGTTACAATTGTGTCTCCCACGTATGGGATGGCTGATATTAGGTTGGTGATTACGGTTGCCCCTCAGAATGATATTTGTCCCCATGGTAAGACGTAGCCTATGAAGGCAGTTGCTATCAGTAGTAATAGTAGCAGTACTCCGATGTTTCATGTATTTTCGTTGAGGTATGATCCGTAGTATACTCCGCGTCCAATGTGTAGGAAAATACATAGGAAGAATAGGGAGGCTCCGTTTGCATGGAGGCTTCGGATTAGTCAACCATATCAAACTTCTCGTGAAGTGTAAGCTACAGATATAAAAGCTAGAGAGTCATCTGCCAGGAAGTGCATTATTAGTAGGATGCCCGATGCTAGTTGGATTAATAAGGTGAGTCCAAGGAGTGATCCAAAGTTTCATCAGTAGGAGATGTTGGATGGCGTGGGTAAATCAATTAAAGAGTGGTTTACTAGTTTTAAAAGTGGGTGGGATTTTCGTAGTTGGTGGGCCATTTGGTTTAGTGTTAGTTTTTATAGTTGAAAATACAACGGGGGTTTTTCGTACCCCAGGTCT
>Cacu83
--ATCATTCTGGTTTAATGTGGTCTGGTGTTTTTATGGGGTCGGCAGGGGTAAAGTTTTCTGGATCTCCTAATAGGTTTGGGAAGTAGAATGTAATGGTTATTAATAAGACGGTGGCTATAGCTATGCCTATGGCGTCTTTTGCTGAGAAATACGGGTGGAATGGAATTTTGTCGGCATTGGAGGCTAGTCCTAGTGGGTTGAATGATCCGCGTTCGTGGAGGAAGATGAGGTGTGTGATTACTGCGGCTATGAGGATAAATGGGAGTAGGAAGTGTAAAGTGGTAAATCGTGTTAGGGTTGCGCTGTTGACTGATGGTCCTCCTCAAATTCAGGTTACAATTGTGTCTCCCACGTATGGGATGGCTGATATTAGGTTGGTGATTACGGTTGCCCCTCAGAATGATATTTGTCCCCATGGTAAGACGTAGCCTATGAAGGCAGTTGCTATCAGTAGTAATAGTAGCAGTACTCCGATGTTTCATGTATTTTCGTTGAGGTATGATCCGTAGTATACTCCGCGTCCAATGTGTAGGAAAATACATAGGAAGAATAGGGAGGCTCCGTTTGCATGGAGGCTTCGGATTAGTCAACCATATCAAACTTCTCGTGAAGTGTAAGCTACAGATATAAAAGCTAGAGAGTCATCTGCCAGGAAGTGCATTATTAGTAGGATGCCCGATGCTAGTTGGATTAATAAGGTGAGTCCAAGGAGTGATCCAAAGTTTCATCAGTAGGAGATGTTGGATGGCGTGGGTAAATCAATTAAAGAGTGGTTTACTAGTTTTAAAAGTGGGTGGGATTTTCGTAGTTGGTGGGCCATTTGGTTTAGTGTTAGTTTTTATAGTTGAAAATACAACGGGGGTTTTTCGTACCCCAGGTCT
>Nest-4B
---TCATTCTGGTTTAATGTGGTCTGGTGTTTTTATGGGGTCGGCAGGGGTAAAGTTTTCTGGATCTCCTAATAGGTTTGGGAAGTAGAATGTAATGGTTATTAATAAGACGGTGGCTATAGCTATGCCTATGGCGTCTTTTGCTGAGAAATACGGGTGGAATGGAATTTTGTCGGCATTGGAGGCTAGTCCTAGTGGGTTGAATGATCCGCGTTCGTGGAGGAAGATGAGGTGTGTGATTACTGCGGCTATGAGGATAAATGGGAGTAGGAAGTGTAAAGTGGTAAATCGTGTTAGGGTTGCGCTGTTGACTGATGGTCCTCCTCAAATTCAGGTTACAATTGTGTCTCCCACGTATGGGATGGCTGATATTAGGTTGGTGATTACGGTTGCCCCTCAGAATGATATTTGTCCCCATGGTAAGACGTAGCCTATGAAGGCAGTTGCTATCAGTAGTAATAGTAGCAGTACTCCGATGTTTCATGTATTTTCGTTGAGGTATGATCCGTAGTATACTCCGCGTCCAATGTGTAGGAAAATACATAGGAAGAATAGGGAGGCTCCGTTTGCATGGAGGCTTCGGATTAGTCAACCATATCAAACTTCTCGTGAAGTGTAAGCTACAGATATAAAAGCTAGAGAGTCATCTGCCAGGAAGTGCATTATTAGTAGGATGCCCGATGCTAGTTGGATTAATAAGGTGAGTCCAAGGAGTGATCCAAAGTTTCATCAGTAGGAGATGTTGGATGGCGTGGGTAAATCAATTAAAGAGTGGTTTACTAGTTTTAAAAGTGGGTGGGATTTTCGTAGTTGGTGGGCCATTTGGTTTAGTGTTAGTTTTTATAGTTGAAAATACAACGGGGGTTTTTCGTACCCCA-----
>Nest11-4
----CATTCTGGTTTAATGTGGTCTGGTGTTTTTATGGGGTCGGCAGGGGTAAAGTTTTCTGGATCTCCTAATAGGTTTGGGAAGTAGAATGTAATGGTTATTAATAAGACGGTGGCTATAGCTATGCCTATGGCGTCTTTTGCTGAGAAATACGGGTGGAATGGAATTTTGTCGGCATTGGAGGCTAGTCCTAGTGGGTTGAATGATCCGCGTTCGTGGAGGAAGATGAGGTGTGTGATTACTGCGGCTATGAGGATAAATGGGAGTAGGAAGTGTAAAGTGGTAAATCGTGTTAGGGTTGCGCTGTTGACTGATGGTCCTCCTCAAATTCAGGTTACAATTGTGTCTCCCACGTATGGGATGGCTGATATTAGGTTGGTGATTACGGTTGCCCCTCAGAATGATATTTGTCCCCATGGTAAGACGTAGCCTATGAAGGCAGTTGCTATCAGTAGTAATAGTAGCAGTACTCCGATGTTTCATGTATTTTCGTTGAGGTATGATCCGTAGTATACTCCGCGTCCAATGTGTAGGAAAATACATAGGAAGAATAGGGAGGCTCCGTTTGCATGGAGGCTTCGGATTAGTCAACCATATCAAACTTCTCGTGAAGTGTAAGCTACAGATATAAAAGCTAGAGAGTCATCTGCCAGGAAGTGCATTATTAGTAGGATGCCCGATGCTAGTTGGATTAATAAGGTGAGTCCAAGGAGTGATCCAAAGTTTCATCAGTAGGAGATGTTGGATGGCGTGGGTAAATCAATTAAAGAGTGGTTTACTAGTTTTAAAAGTGGGTGGGATTTTCGTAGTTGGTGGGCCATTTGGTTTAGTGTTAGTTTTTATAGTTGAAAATACAACGGGGGTTTTTCGTACCC-------
