# Supplementary material for: Genetic evidence supports a distinct lineage of American crocodile (Crocodylus acutus) in the Greater Antilles
Source: PeerJ. 2018 Nov 12;6:e5836. doi: 10.7717/peerj.5836 (PMC6237115; doi:10.7717/peerj.5836)
Supplement: Supplemental Information 5 [file peerj-06-5836-s005.fasta]

>7303
------------CTGGGTAGTCTGAATATCGTCGTGGTATCCCTGATAGGCCTAGGAAGTGTTGTGGGAAGAAGGTTAGATTTACACCTGTAAATATGATTATGAATTGAATTTTTGTTCATGTGCTGTGTAGGGTGAATCCTGTGAATAGCGGGAATCAGTGGGTGAACCCGCTTATGATGGCGAACACTGCTCCCATAGATAATACATAGTGGAAGTGGGCTACTACGTAGTAGGTATCGTGGAGAATAATGTCTAGTGACGAGTTAGCTAGTACAATTCCTGTTAGTCCTCCAACTGTGAATAAGAAAATGAAGCCGAGTGCTCAGAGCATGGGGGCTTGTCATTTTACTACCCCTCCGTAAATAGTGGCTAATCAGCTGAATACTTTTACACCAGTGGGGATGGCGATAATTATTGTGGCGGATGTGAAATATGCTCGAGTATCAACATCTATCCCTACTGTAAACATGTGGTGGGCTCAGACAATGAATCCAAGGAAGCCGATTGACATTATGGCTCAGACTATCCCCATATAACCAAATGGTTCTTTTTTGCTTGAGTAGAATGTAATTACGTGGGAGATTATTCCAAACCCTGGCAGGATAAGGATATATACTTCAGGGTGGCCGAAAAATCAGAAAAGGTGTTGGTATAGGATTGGATCTCCTC-----------------------------------------------------------------------------------------------------------------------------------------------------------------------------------------------------------------------------------------------------------------------------
>ECC8
------------------AGTCTGAATATCGTCGTGGTATCCCTGATAGGCCTAGGAAGTGTTGTGGGAAGAAGGTTAGATTTACACCTGTAAATATGATTATGAATTGAATTTTTGTTCATGTGCTGTGTAGGGTGAATCCTGTGAATAGCGGGAATCAGTGGGTGAACCCGCTTATGATGGCGAACACTGCTCCCATAGATAATACATAGTGGAAGTGGGCTACTACGTAGTAGGTATCGTGGAGAATAATGTCTAGTGACGAGTTAGCTAGTACAATTCCTGTTAGTCCTCCAACTGTGAATAAGAAAATGAAGCCGAGTGCTCAGAGCATGGGGGCTTGTCATTTTACTACCCCTCCGTAAATAGTGGCTAATCAGCTGAATACTTTTACACCAGTGGGGATGGCGATAATTATTGTGGCGGATGTGAAATATGCTCGAGTATCAACATCTATCCCTACTGTAAACATGTGGTGGGCTCAGACAATGAATCCAAGGAAGCCGATTGACATTATGGCTCAGACTATCCCCATATAACCAAATGGTTCTTTTTTGCTTGAGTAGAATGTAATTACGTGGGAGATTATTCCAAACCCTGGCAGGATAAGGATATATACTTCAGGGTGGCCGAAAAATCAGAAAAGGTGTTGGTATAGGATTGG-------------------------------------------------------------------------------------------------------------------------------------------------------------------------------------------------------------------------------------------------------------------------------------
>EVPI05
AGTATAAGGCGTCTGGGTAGTCTGAATATCGTCGTGGTATCCCTGATAGGCCTAGGAAGTGTTGTGGGAAGAAGGTTAGATTTACACCTGTAAATATGATTATGAATTGAATTTTTGTTCATGTGCTGTGTAGGGTGAATCCTGTGAATAGCGGGAATCAGTGGGTGAACCCGCTTATGATGGCGAACACTGCTCCCATAGATAATACATAGTGGAAGTGGGCTACTACGTAGTAGGTATCGTGGAGAATAATGTCTAGTGACGAGTTAGCTAGTACAATTCCTGTTAGTCCTCCAACTGTGAATAAGAAAATGAAGCCGAGTGCTCAGAGCATGGGGGCTTGTCATTTTACTACCCCTCCGTAAATAGTGGCTAATCAGCTGAATACTTTTACACCAGTGGGGATGGCGATAATTATTGTGGCGGATGTGAAATATGCTCGAGTATCAACATCTATCCCTACTGTAAACATGTGGTGGGCTCAGACAATGAATCCAAGGAAGCCGATTGACATTATGGCTCAGACTATCCCCATATAACCAAATGGTTCTTTTTTGCTTGAGTAGAATGTAATTACGTGGGAGATTATTCCAAACCCTGGCAGGATAAGGATATATACTTCAGGGTGGCCGAAAAATCAGAAAAGGTGTTGGTATAGGATTGGATCTCCTCCTCCTGCAGGA------------------------------------------------------------------------------------------------------------------------------------------------------------------------------------------------------------------------------------------------------------------
>EVPI16_(reversed)
---------CGTCTGGGTAGTCTGAATATCGTCGTGGTATCCCTGATAGGCCTAGGAAGTGTTGTGGGAAGAAGGTTAGATTTACACCTGTAAATATGATTATGAATTGAATTTTTGTTCATGTGCTGTGTAGGGTGAATCCTGTGAATAGCGGGAATCAGTGGGTGAACCCGCTTATGATGGCGAACACTGCTCCCATAGATAATACATAGTGGAAGTGGGCTACTACGTAGTAGGTATCGTGGAGAATAATGTCTAGTGACGAGTTAGCTAGTACAATTCCTGTTAGTCCTCCAACTGTGAATAAGAAAATGAAGCCGAGTGCTCAGAGCATGGGGGCTTGTCATTTTACTACCCCTCCGTAAATAGTGGCTAATCAGCTGAATACTTTTACACCAGTGGGGATGGCGATAATTATTGTGGCGGATGTGAAATATGCTCGAGTATCAACATCTATCCCTACTGTAAACATGTGGTGGGCTCAGACAATGAATCCAAGGAAGCCGATTGACATTATGGCTCAGACTATCCCCATATAACCAAATGGTTCTTTTTTGCTTGAGTAGAATGTAATTACGTGGGAGATTATTCCAAACCCTGGCAGGATAAGGATATATACTTCAGGGTGGCCGAAAAATCAGAAAAGGTGTTGGTATAGGATTGGATCTCCTC-----------------------------------------------------------------------------------------------------------------------------------------------------------------------------------------------------------------------------------------------------------------------------
>EVPI18
-------------TGGGTAGTCTGAATATCGTCGTGGTATCCCTGATAGGCCTAGGAAGTGTTGTGGGAAGAAGGTTAGATTTACACCTGTAAATATGATTATGAATTGAATTTTTGTTCATGTGCTGTGTAGGGTGAATCCTGTGAATAGCGGGAATCAGTGGGTGAACCCGCTTATGATGGCGAACACTGCTCCCATAGATAATACATAGTGGAAGTGGGCTACTACGTAGTAGGTATCGTGGAGAATAATGTCTAGTGACGAGTTAGCTAGTACAATTCCTGTTAGTCCTCCAACTGTGAATAAGAAAATGAAGCCGAGTGCTCAGAGCATGGGGGCTTGTCATTTTACTACCCCTCCGTAAATAGTGGCTAATCAGCTGAATACTTTTACACCAGTGGGGATGGCGATAATTATTGTGGCGGATGTGAAATATGCTCGAGTATCAACATCTATCCCTACTGTAAACATGTGGTGGGCTCAGACAATGAATCCAAGGAAGCCGATTGACATTATGGCTCAGACTATCCCCATATAACCAAATGGTTCTTTTTTGCTTGAGTAGAATGTAATTACGTGGGAGATTATTCCAAACCCTGGCAGGATAAGGATATATACTTCAGGGTGGCCGAAAAATCAGAAAAGGTGTTGGTATAGGATTGGATCTCC-------------------------------------------------------------------------------------------------------------------------------------------------------------------------------------------------------------------------------------------------------------------------------
>EVPI23
-------GGCGTCTGGGTAGTCTGAATATCGTCGTGGTATCCCTGATAGGCCTAGGAAGTGTTGTGGGAAGAAGGTTAGATTTACACCTGTAAATATGATTATGAATTGAATTTTTGTTCATGTGCTGTGTAGGGTGAATCCTGTGAATAGCGGGAATCAGTGGGTGAACCCGCTTATGATGGCGAACACTGCTCCCATAGATAATACATAGTGGAAGTGGGCTACTACGTAGTAGGTATCGTGGAGAATAATGTCTAGTGACGAGTTAGCTAGTACAATTCCTGTTAGTCCTCCAACTGTGAATAAGAAAATGAAGCCGAGTGCTCAGAGCATGGGGGCTTGTCATTTTACTACCCCTCCGTAAATAGTGGCTAATCAGCTGAATACTTTTACACCAGTGGGGATGGCGATAATTATTGTGGCGGATGTGAAATATGCTCGAGTATCAACATCTATCCCTACTGTAAACATGTGGTGGGCTCAGACAATGAATCCAAGGAAGCCGATTGACATTATGGCTCAGACTATCCCCATATAACCAAATGGTTCTTTTTTGCTTGAGTAGAATGTAATTACGTGGGAGATTATTCCAAACCCTGGCAGGATAAGGATATATACTTCAGGGTGGCCGAAAAATCAGAAAAGGTGTTGGTATAGGATTGGATCTCCTCCTCCTGCAGGA------------------------------------------------------------------------------------------------------------------------------------------------------------------------------------------------------------------------------------------------------------------
>EVPI24
------------CTGGGTAGTCTGAATATCGTCGTGGTATCCCTGATAGGCCTAGGAAGTGTTGTGGGAAGAAGGTTAGATTTACACCTGTAAATATGATTATGAATTGAATTTTTGTTCATGTGCTGTGTAGGGTGAATCCTGTGAATAGCGGGAATCAGTGGGTGAACCCGCTTATGATGGCGAACACTGCTCCCATAGATAATACATAGTGGAAGTGGGCTACTACGTAGTAGGTATCGTGGAGAATAATGTCTAGTGACGAGTTAGCTAGTACAATTCCTGTTAGTCCTCCAACTGTGAATAAGAAAATGAAGCCGAGTGCTCAGAGCATGGGGGCTTGTCATTTTACTACCCCTCCGTAAATAGTGGCTAATCAGCTGAATACTTTTACACCAGTGGGGATGGCGATAATTATTGTGGCGGATGTGAAATATGCTCGAGTATCAACATCTATCCCTACTGTAAACATGTGGTGGGCTCAGACAATGAATCCAAGGAAGCCGATTGACATTATGGCTCAGACTATCCCCATATAACCAAATGGTTCTTTTTTGCTTGAGTAGAATGTAATTACGTGGGAGATTATTCCAAACCCTGGCAGGATAAGGATATATACTTCAGGGTGGCCGAAAAATCAGAAAAGGTGTTGGTATAGGATTGGATCTCCT------------------------------------------------------------------------------------------------------------------------------------------------------------------------------------------------------------------------------------------------------------------------------
>EVPI25
-GTATAAGGCGTCTGGGTAGTCTGAATATCGTCGTGGTATCCCTGATAGGCCTAGGAAGTGTTGTGGGAAGAAGGTTAGATTTACACCTGTAAATATGATTATGAATTGAATTTTTGTTCATGTGCTGTGTAGGGTGAATCCTGTGAATAGCGGGAATCAGTGGGTGAACCCGCTTATGATGGCGAACACTGCTCCCATAGATAATACATAGTGGAAGTGGGCTACTACGTAGTAGGTATCGTGGAGAATAATGTCTAGTGACGAGTTAGCTAGTACAATTCCTGTTAGTCCTCCAACTGTGAATAAGAAAATGAAGCCGAGTGCTCAGAGCATGGGGGCTTGTCATTTTACTACCCCTCCGTAAATAGTGGCTAATCAGCTGAATACTTTTACACCAGTGGGGATGGCGATAATTATTGTGGCGGATGTGAAATATGCTCGAGTATCAACATCTATCCCTACTGTAAACATGTGGTGGGCTCAGACAATGAATCCAAGGAAGCCGATTGACATTATGGCTCAGACTATCCCCATATAACCAAATGGTTCTTTTTTGCTTGAGTAGAATGTAATTACGTGGGAGATTATTCCAAACCCTGGCAGGATAAGGATATATACTTCAGGGTGGCCGAAAAATCAGAAAAGGTGTTGGTATAGGATTGGATCTCCTCCTCCTGCAGGA------------------------------------------------------------------------------------------------------------------------------------------------------------------------------------------------------------------------------------------------------------------
>EVPI26
-------GGCGTCTGGGTAGTCTGAATATCGTCGTGGTATCCCTGATAGGCCTAGGAAGTGTTGTGGGAAGAAGGTTAGATTTACACCTGTAAATATGATTATGAATTGAATTTTTGTTCATGTGCTGTGTAGGGTGAATCCTGTGAATAGCGGGAATCAGTGGGTGAACCCGCTTATGATGGCGAACACTGCTCCCATAGATAATACATAGTGGAAGTGGGCTACTACGTAGTAGGTATCGTGGAGAATAATGTCTAGTGACGAGTTAGCTAGTACAATTCCTGTTAGTCCTCCAACTGTGAATAAGAAAATGAAGCCGAGTGCTCAGAGCATGGGGGCTTGTCATTTTACTACCCCTCCGTAAATAGTGGCTAATCAGCTGAATACTTTTACACCAGTGGGGATGGCGATAATTATTGTGGCGGATGTGAAATATGCTCGAGTATCAACATCTATCCCTACTGTAAACATGTGGTGGGCTCAGACAATGAATCCAAGGAAGCCGATTGACATTATGGCTCAGACTATCCCCATATAACCAAATGGTTCTTTTTTGCTTGAGTAGAATGTAATTACGTGGGAGATTATTCCAAACCCTGGCAGGATAAGGATATATACTTCAGGGTGGCCGAAAAATCAGAAAAGGTGTTGGTATAGGATTGGATCTCCTCCTCCTGCAGGATTATGGTTGGATTGTCTGGAGTCCCATAGTTACTTCTGTCACGATTGGAGCATCCTTCTTGCTGCGGCAATAAGACGAGGGCACTTATTACCTCCTTTTTTTTTTTATCACTTCTCTACCCCACCTGTCCCTCCTAAAACAGAGAGACTCTTTCAATGTTTATGCCATGCTCTTCCTAGTCAGTTGCCCCGCGGCCTGCTGACATTATGTTTACGGCAGTGATCACTCTACACTTACTCTCTCCAGATCACTCACGCT
>EVPI28
-----------------TAGTCTGAATATCGTCGTGGTATCCCTGATAGGCCTAGGAAGTGTTGTGGGAAGAAGGTTAGATTTACACCTGTAAATATGATTATGAATTGAATTTTTGTTCATGTGCTGTGTAGGGTGAATCCTGTGAATAGCGGGAATCAGTGGGTGAACCCGCTTATGATGGCGAACACTGCTCCCATAGATAATACATAGTGGAAGTGGGCTACTACGTAGTAGGTATCGTGGAGAATAATGTCTAGTGACGAGTTAGCTAGTACAATTCCTGTTAGTCCTCCAACTGTGAATAAGAAAATGAAGCCGAGTGCTCAGAGCATGGGGGCTTGTCATTTTACTACCCCTCCGTAAATAGTGGCTAATCAGCTGAATACTTTTACACCAGTGGGGATGGCGATAATTATTGTGGCGGATGTGAAATATGCTCGAGTATCAACATCTATCCCTACTGTAAACATGTGGTGGGCTCAGACAATGAATCCAAGGAAGCCGATTGACATTATGGCTCAGACTATCCCCATATAACCAAATGGTTCTTTTTTGCTTGAGTAGAATGTAATTACGTGGGAGATTATTCCAAACCCTGGCAGGATAAGGATATATACTTCAGGGTGGCCGAAAAATCAGAAAAGGTGTTGGTATAGGATTGGATCTCC-------------------------------------------------------------------------------------------------------------------------------------------------------------------------------------------------------------------------------------------------------------------------------
>EVPI30
----------------------------------------------------------------------------------------------------------------------------------------------------------GAATCAGTGGGTGAACCCGCTTATGATGGCGAACACTGCTCCCATAGATAATACATAGTGGAAGTGGGCTACTACGTAGTAGGTATCGTGGAGAATAATGTCTAGTGACGAGTTAGCTAGTACAATTCCTGTTAGTCCTCCAACTGTGAATAAGAAAATGAAGCCGAGTGCTCAGAGCATGGGGGCTTGTCATTTTACTACCCCTCCGTAAATAGTGGCTAATCAGCTGAATACTTTTACACCAGTGGGGATGGCGATAATTATTGTGGCGGATGTGAAATATGCTCGAGTATCAACATCTATCCCTACTGTAAACATGTGGTGGGCTCAGACAATGAATCCAAGGAAGCCGATTGACATTATGGCTCAGACTATCCCCATATAACCAAATGGTTCTTTTTTGCTTGAGTAGAATGTAATTACGTGGGAGATTATTCCAAACCCTGGCAGGATAAGGATATATACTTCAGGGTGGCCGAAAAATCAGAAAAGGTGTTGGTATAGGATTGGATCTCCTC-----------------------------------------------------------------------------------------------------------------------------------------------------------------------------------------------------------------------------------------------------------------------------
