# Supplementary material for: Genetic evidence supports a distinct lineage of American crocodile (Crocodylus acutus) in the Greater Antilles
Source: PeerJ. 2018 Nov 12;6:e5836. doi: 10.7717/peerj.5836 (PMC6237115; doi:10.7717/peerj.5836)
Supplement: Supplemental Information 6 [file peerj-06-5836-s006.fasta]

>7303
-----------------CATTCTGGTTTAATGTGGTCTGGTGTTTTTATGGGGTCGGCAGGGGTAAAGTTTTCTGGATCTCCTAATAGGTTTGGGAAGTAGAATGTAATGGTTATTAATAAGACGGTGGCTATAGCTATGCCTATGGCGTCTTTTGCTGAGAAATACGGGTGGAATGGAATTTTGTCGGCATTGGAGGCTAGTCCTAGTGGGTTGAATGATCCGCGTTCGTGGAGGAAGATGAGGTGTGTGATTACTGCGGCTATGAGGATAAATGGGAGTAGGAAGTGTAAAGTGGTAAATCGTGTTAGGGTTGCGCTGTTGACTGATGGTCCTCCTCAAATTCAGGTTACAATTGTGTCTCCCACGTATGGGATGGCTGATATTAGGTTGGTGATTACGGTTGCCCCTCAGAATGATATTTGTCCCCATGGTAAGACGTAGCCTATGAAGGCAGTTGCTATCAGTAGTAATAGTAGCAGTACTCCGATGTTTCATGTATTTTCGTTGAGGTATGATCCGTAGTATACTCCGCGTCCAATGTGTAGGAAAATACATAGGAAGAATAGGGAGGCTCCGTTTGCATGGAGGCTTCGGATTAGTCAACCATATCAAACTTCTCGTGAAGTGTAAGCTACAGATATAAAAGCTAGAGAGTCATCTGCCAGGAAGTGCATTATTAGTAGGATGCCCGATGCTAGTTGGATTAATAAGGTGAGTCCAAGGAGTGATCCAAAGTTTCATCAGTAGGAGATGTTGGATGGCGTGGGTAAATCAATTAAAGAGTGGTTTACTAGTTTTAAAAGTGGGTGGGATTTTCGTAGTTGGTGGGCCATTTGGTTTAGTGTTAGTTTTTATAGTTGAAAATACAACGGGGGTTTTTCGTACCCCAG----
>ECC8
-----------------CATTCTGGTTTAATGTGGTCTGGTGTTTTTATGGGGTCGGCAGGGGTAAAGTTTTCTGGATCTCCTAATAGGTTTGGGAAGTAGAATGTAATGGTTATTAATAAGACGGTGGCTATAGCTATGCCTATGGCGTCTTTTGCTGAGAAATACGGGTGGAATGGAATTTTGTCGGCATTGGAGGCTAGTCCTAGTGGGTTGAATGATCCGCGTTCGTGGAGGAAGATGAGGTGTGTGATTACTGCGGCTATGAGGATAAATGGGAGTAGGAAGTGTAAAGTGGTAAATCGTGTTAGGGTTGCGCTGTTGACTGATGGTCCTCCTCAAATTCAGGTTACAATTGTGTCTCCCACGTATGGGATGGCTGATATTAGGTTGGTGATTACGGTTGCCCCTCAGAATGATATTTGTCCCCATGGTAAGACGTAGCCTATGAAGGCAGTTGCTATCAGTAGTAATAGTAGCAGTACTCCGATGTTTCATGTATTTTCGTTGAGGTATGATCCGTAGTATACTCCGCGTCCAATGTGTAGGAAAATACATAGGAAGAATAGGGAGGCTCCGTTTGCATGGAGGCTTCGGATTAGTCAACCATATCAAACTTCTCGTGAAGTGTAAGCTACAGATATAAAAGCTAGAGAGTCATCTGCCAGGAAGTGCATTATTAGTAGGATGCCCGATGCTAGTTGGATTAATAAGGTGAGTCCAAGGAGTGATCCAAAGTTTCATCAGTAGGAGATGTTGGATGGCGTGGGTAAATCAATTAAAGAGTGGTTTACTAGTTTTAAAAGTGGGTGGGATTTTCGTAGTTGGTGGGCCATTTGGTTTAGTGTTAGTTTTTATAGTTGAAAATACAACGGGGGTTTTTCGTACCCCA-----
>ECK10
-----------------CATTCTGGTTTAATGTGGTCTGGTGTTTTTATGGGGTCGGCAGGGGTAAAGTTTTCTGGATCTCCTAATAGGTTTGGGAAGTAGAATGTAATGGTTATTAATAAGACGGTGGCTATAGCTATGCCTATGGCGTCTTTTGCTGAGAAATACGGGTGGAATGGAATTTTGTCGGCATTGGAGGCTAGTCCTAGTGGGTTGAATGATCCGCGTTCGTGGAGGAAGATGAGGTGTGTGATTACTGCGGCTATGAGGATAAATGGGAGTAGGAAGTGTAAAGTGGTAAATCGTGTTAGGGTTGCGCTGTTGACTGATGGTCCTCCTCAAATTCAGGTTACAATTGTGTCTCCCACGTATGGGATGGCTGATATTAGGTTGGTGATTACGGTTGCCCCTCAGAATGATATTTGTCCCCATGGTAAGACGTAGCCTATGAAGGCAGTTGCTATCAGTAGTAATAGTAGCAGTACTCCGATGTTTCATGTATTTTCGTTGAGGTATGATCCGTAGTATACTCCGCGTCCAATGTGTAGGAAAATACATAGGAAGAATAGGGAGGCTCCGTTTGCATGGAGGCTTCGGATTAGTCAACCATATCAAACTTCTCGTGAAGTGTAAGCTACAGATATAAAAGCTAGAGAGTCATCTGCCAGGAAGTGCATTATTAGTAGGATGCCCGATGCTAGTTGGATTAATAAGGTGAGTCCAAGGAGTGATCCAAAGTTTCATCAGTAGGAGATGTTGGATGGCGTGGGTAAATCAATTAAAGAGTGGTTTACTAGTTTTAAAAGTGGGTGGGATTTTCGTAGTTGGTGGGCCATTTGGTTTAGTGTTAGTTTTTATAGTTGAAAATACAACGGGGGTTTTTCGTACCCCA-----
>EVPI05
--------------TATCATTCTGGTTTAATGTGGTCTGGTGTTTTTATGGGGTCGGCAGGGGTAAAGTTTTCTGGATCTCCTAATAGGTTTGGGAAGTAGAATGTAATGGTTATTAATAAGACGGTGGCTATAGCTATGCCTATGGCGTCTTTTGCTGAGAAATACGGGTGGAATGGAATTTTGTCGGCATTGGAGGCTAGTCCTAGTGGGTTGAATGATCCGCGTTCGTGGAGGAAGATGAGGTGTGTGATTACTGCGGCTATGAGGATAAATGGGAGTAGGAAGTGTAAAGTGGTAAATCGTGTTAGGGTTGCGCTGTTGACTGATGGTCCTCCTCAAATTCAGGTTACAATTGTGTCTCCCACGTATGGGATGGCTGATATTAGGTTGGTGATTACGGTTGCCCCTCAGAATGATATTTGTCCCCATGGTAAGACGTAGCCTATGAAGGCAGTTGCTATCAGTAGTAATAGTAGCAGTACTCCGATGTTTCATGTATTTTCGTTGAGGTATGATCCGTAGTATACTCCGCGTCCAATGTGTAGGAAAATACATAGGAAGAATAGGGAGGCTCCGTTTGCATGGAGGCTTCGGATTAGTCAACCATATCAAACTTCTCGTGAAGTGTAAGCTACAGATATAAAAGCTAGAGAGTCATCTGCCAGGAAGTGCATTATTAGTAGGATGCCCGATGCTAGTTGGATTAATAAGGTGAGTCCAAGGAGTGATCCAAAGTTTCATCAGTAGGAGATGTTGGATGGCGTGGGTAAATCAATTAAAGAGTGGTTTACTAGTTTTAAAAGTGGGTGGGATTTTCGTAGTTGGTGGGCCATTTGGTTTAGTGTTAGTTTTTATAGTTGAAAATACAACGGGGGTTTTTCGTACCCCAGGTCT
>EVPI16
------------AGTATCATTCTGGTTTAATGTGGTCTGGTGTTTTTATGGGGTCGGCAGGGGTAAAGTTTTCTGGATCTCCTAATAGGTTTGGGAAGTAGAATGTAATGGTTATTAATAAGACGGTGGCTATAGCTATGCCTATGGCGTCTTTTGCTGAGAAATACGGGTGGAATGGAATTTTGTCGGCATTGGAGGCTAGTCCTAGTGGGTTGAATGATCCGCGTTCGTGGAGGAAGATGAGGTGTGTGATTACTGCGGCTATGAGGATAAATGGGAGTAGGAAGTGTAAAGTGGTAAATCGTGTTAGGGTTGCGCTGTTGACTGATGGTCCTCCTCAAATTCAGGTTACAATTGTGTCTCCCACGTATGGGATGGCTGATATTAGGTTGGTGATTACGGTTGCCCCTCAGAATGATATTTGTCCCCATGGTAAGACGTAGCCTATGAAGGCAGTTGCTATCAGTAGTAATAGTAGCAGTACTCCGATGTTTCATGTATTTTCGTTGAGGTATGATCCGTAGTATACTCCGCGTCCAATGTGTAGGAAAATACATAGGAAGAATAGGGAGGCTCCGTTTGCATGGAGGCTTCGGATTAGTCAACCATATCAAACTTCTCGTGAAGTGTAAGCTACAGATATAAAAGCTAGAGAGTCATCTGCCAGGAAGTGCATTATTAGTAGGATGCCCGATGCTAGTTGGATTAATAAGGTGAGTCCAAGGAGTGATCCAAAGTTTCATCAGTAGGAGATGTTGGATGGCGTGGGTAAATCAATTAAAGAGTGGTTTACTAGTTTTAAAAGTGGGTGGGATTTTCGTAGTTGGTGGGCCATTTGGTTTAGTGTTAGTTTTTATAGTTGAAAATACAACGGGGGTTTTTCGTACCCCAGGTCT
>EVPI18
----------------------TGGTTTAATGTGGTCTGGTGTTTTTATGGGGTCGGCAGGGGTAAAGTTTTCTGGATCTCCTAATAGGTTTGGGAAGTAGAATGTAATGGTTATTAATAAGACGGTGGCTATAGCTATGCCTATGGCGTCTTTTGCTGAGAAATACGGGTGGAATGGAATTTTGTCGGCATTGGAGGCTAGTCCTAGTGGGTTGAATGATCCGCGTTCGTGGAGGAAGATGAGGTGTGTGATTACTGCGGCTATGAGGATAAATGGGAGTAGGAAGTGTAAAGTGGTAAATCGTGTTAGGGTTGCGCTGTTGACTGATGGTCCTCCTCAAATTCAGGTTACAATTGTGTCTCCCACGTATGGGATGGCTGATATTAGGTTGGTGATTACGGTTGCCCCTCAGAATGATATTTGTCCCCATGGTAAGACGTAGCCTATGAAGGCAGTTGCTATCAGTAGTAATAGTAGCAGTACTCCGATGTTTCATGTATTTTCGTTGAGGTATGATCCGTAGTATACTCCGCGTCCAATGTGTAGGAAAATACATAGGAAGAATAGGGAGGCTCCGTTTGCATGGAGGCTTCGGATTAGTCAACCATATCAAACTTCTCGTGAAGTGTAAGCTACAGATATAAAAGCTAGAGAGTCATCTGCCAGGAAGTGCATTATTAGTAGGATGCCCGATGCTAGTTGGATTAATAAGGTGAGTCCAAGGAGTGATCCAAAGTTTCATCAGTAGGAGATGTTGGATGGCGTGGGTAAATCAATTAAAGAGTGGTTTACTAGTTTTAAAAGTGGGTGGGATTTTCGTAGTTGGTGGGCCATTTGGTTTAGTGTTAGTTTTTATAGTTGAAAATACAACGGGGGTTTTTCGTACCCCAG----
>EVPI23
------------AGTATCATTCTGGTTTAATGTGGTCTGGTGTTTTTATGGGGTCGGCAGGGGTAAAGTTTTCTGGATCTCCTAATAGGTTTGGGAAGTAGAATGTAATGGTTATTAATAAGACGGTGGCTATAGCTATGCCTATGGCGTCTTTTGCTGAGAAATACGGGTGGAATGGAATTTTGTCGGCATTGGAGGCTAGTCCTAGTGGGTTGAATGATCCGCGTTCGTGGAGGAAGATGAGGTGTGTGATTACTGCGGCTATGAGGATAAATGGGAGTAGGAAGTGTAAAGTGGTAAATCGTGTTAGGGTTGCGCTGTTGACTGATGGTCCTCCTCAAATTCAGGTTACAATTGTGTCTCCCACGTATGGGATGGCTGATATTAGGTTGGTGATTACGGTTGCCCCTCAGAATGATATTTGTCCCCATGGTAAGACGTAGCCTATGAAGGCAGTTGCTATCAGTAGTAATAGTAGCAGTACTCCGATGTTTCATGTATTTTCGTTGAGGTATGATCCGTAGTATACTCCGCGTCCAATGTGTAGGAAAATACATAGGAAGAATAGGGAGGCTCCGTTTGCATGGAGGCTTCGGATTAGTCAACCATATCAAACTTCTCGTGAAGTGTAAGCTACAGATATAAAAGCTAGAGAGTCATCTGCCAGGAAGTGCATTATTAGTAGGATGCCCGATGCTAGTTGGATTAATAAGGTGAGTCCAAGGAGTGATCCAAAGTTTCATCAGTAGGAGATGTTGGATGGCGTGGGTAAATCAATTAAAGAGTGGTTTACTAGTTTTAAAAGTGGGTGGGATTTTCGTAGTTGGTGGGCCATTTGGTTTAGTGTTAGTTTTTATAGTTGAAAATACAACGGGGGTTTTTCGTACCCCAGGTCT
>EVPI24
-----------------CATTCTGGTTTAATGTGGTCTGGTGTTTTTATGGGGTCGGCAGGGGTAAAGTTTTCTGGATCTCCTAATAGGTTTGGGAAGTAGAATGTAATGGTTATTAATAAGACGGTGGCTATAGCTATGCCTATGGCGTCTTTTGCTGAGAAATACGGGTGGAATGGAATTTTGTCGGCATTGGAGGCTAGTCCTAGTGGGTTGAATGATCCGCGTTCGTGGAGGAAGATGAGGTGTGTGATTACTGCGGCTATGAGGATAAATGGGAGTAGGAAGTGTAAAGTGGTAAATCGTGTTAGGGTTGCGCTGTTGACTGATGGTCCTCCTCAAATTCAGGTTACAATTGTGTCTCCCACGTATGGGATGGCTGATATTAGGTTGGTGATTACGGTTGCCCCTCAGAATGATATTTGTCCCCATGGTAAGACGTAGCCTATGAAGGCAGTTGCTATCAGTAGTAATAGTAGCAGTACTCCGATGTTTCATGTATTTTCGTTGAGGTATGATCCGTAGTATACTCCGCGTCCAATGTGTAGGAAAATACATAGGAAGAATAGGGAGGCTCCGTTTGCATGGAGGCTTCGGATTAGTCAACCATATCAAACTTCTCGTGAAGTGTAAGCTACAGATATAAAAGCTAGAGAGTCATCTGCCAGGAAGTGCATTATTAGTAGGATGCCCGATGCTAGTTGGATTAATAAGGTGAGTCCAAGGAGTGATCCAAAGTTTCATCAGTAGGAGATGTTGGATGGCGTGGGTAAATCAATTAAAGAGTGGTTTACTAGTTTTAAAAGTGGGTGGGATTTTCGTAGTTGGTGGGCCATTTGGTTTAGTGTTAGTTTTTATAGTTGAAAATACAACGGGGGTTTTTCGTACCCCAGGTCT
>EVPI25
------------AGTATCATTCTGGTTTAATGTGGTCTGGTGTTTTTATGGGGTCGGCAGGGGTAAAGTTTTCTGGATCTCCTAATAGGTTTGGGAAGTAGAATGTAATGGTTATTAATAAGACGGTGGCTATAGCTATGCCTATGGCGTCTTTTGCTGAGAAATACGGGTGGAATGGAATTTTGTCGGCATTGGAGGCTAGTCCTAGTGGGTTGAATGATCCGCGTTCGTGGAGGAAGATGAGGTGTGTGATTACTGCGGCTATGAGGATAAATGGGAGTAGGAAGTGTAAAGTGGTAAATCGTGTTAGGGTTGCGCTGTTGACTGATGGTCCTCCTCAAATTCAGGTTACAATTGTGTCTCCCACGTATGGGATGGCTGATATTAGGTTGGTGATTACGGTTGCCCCTCAGAATGATATTTGTCCCCATGGTAAGACGTAGCCTATGAAGGCAGTTGCTATCAGTAGTAATAGTAGCAGTACTCCGATGTTTCATGTATTTTCGTTGAGGTATGATCCGTAGTATACTCCGCGTCCAATGTGTAGGAAAATACATAGGAAGAATAGGGAGGCTCCGTTTGCATGGAGGCTTCGGATTAGTCAACCATATCAAACTTCTCGTGAAGTGTAAGCTACAGATATAAAAGCTAGAGAGTCATCTGCCAGGAAGTGCATTATTAGTAGGATGCCCGATGCTAGTTGGATTAATAAGGTGAGTCCAAGGAGTGATCCAAAGTTTCATCAGTAGGAGATGTTGGATGGCGTGGGTAAATCAATTAAAGAGTGGTTTACTAGTTTTAAAAGTGGGTGGGATTTTCGTAGTTGGTGGGCCATTTGGTTTAGTGTTAGTTTTTATAGTTGAAAATACAACGGGGGTTTTTCGTACCCCAGGTCT
>EVPI26
------------AGTATCATTCTGGTTTAATGTGGTCTGGTGTTTTTATGGGGTCGGCAGGGGTAAAGTTTTCTGGATCTCCTAATAGGTTTGGGAAGTAGAATGTAATGGTTATTAATAAGACGGTGGCTATAGCTATGCCTATGGCGTCTTTTGCTGAGAAATACGGGTGGAATGGAATTTTGTCGGCATTGGAGGCTAGTCCTAGTGGGTTGAATGATCCGCGTTCGTGGAGGAAGATGAGGTGTGTGATTACTGCGGCTATGAGGATAAATGGGAGTAGGAAGTGTAAAGTGGTAAATCGTGTTAGGGTTGCGCTGTTGACTGATGGTCCTCCTCAAATTCAGGTTACAATTGTGTCTCCCACGTATGGGATGGCTGATATTAGGTTGGTGATTACGGTTGCCCCTCAGAATGATATTTGTCCCCATGGTAAGACGTAGCCTATGAAGGCAGTTGCTATCAGTAGTAATAGTAGCAGTACTCCGATGTTTCATGTATTTTCGTTGAGGTATGATCCGTAGTATACTCCGCGTCCAATGTGTAGGAAAATACATAGGAAGAATAGGGAGGCTCCGTTTGCATGGAGGCTTCGGATTAGTCAACCATATCAAACTTCTCGTGAAGTGTAAGCTACAGATATAAAAGCTAGAGAGTCATCTGCCAGGAAGTGCATTATTAGTAGGATGCCCGATGCTAGTTGGATTAATAAGGTGAGTCCAAGGAGTGATCCAAAGTTTCATCAGTAGGAGATGTTGGATGGCGTGGGTAAATCAATTAAAGAGTGGTTTACTAGTTTTAAAAGTGGGTGGGATTTTCGTAGTTGGTGGGCCATTTGGTTTAGTGTTAGTTTTTATAGTTGAAAATACAACGGGGGTTTTTCGTACCCCAGGTCT
>EVPI28
-----------------CATTCTGGTTTAATGTGGTCTGGTGTTTTTATGGGGTCGGCAGGGGTAAAGTTTTCTGGATCTCCTAATAGGTTTGGGAAGTAGAATGTAATGGTTATTAATAAGACGGTGGCTATAGCTATGCCTATGGCGTCTTTTGCTGAGAAATACGGGTGGAATGGAATTTTGTCGGCATTGGAGGCTAGTCCTAGTGGGTTGAATGATCCGCGTTCGTGGAGGAAGATGAGGTGTGTGATTACTGCGGCTATGAGGATAAATGGGAGTAGGAAGTGTAAAGTGGTAAATCGTGTTAGGGTTGCGCTGTTGACTGATGGTCCTCCTCAAATTCAGGTTACAATTGTGTCTCCCACGTATGGGATGGCTGATATTAGGTTGGTGATTACGGTTGCCCCTCAGAATGATATTTGTCCCCATGGTAAGACGTAGCCTATGAAGGCAGTTGCTATCAGTAGTAATAGTAGCAGTACTCCGATGTTTCATGTATTTTCGTTGAGGTATGATCCGTAGTATACTCCGCGTCCAATGTGTAGGAAAATACATAGGAAGAATAGGGAGGCTCCGTTTGCATGGAGGCTTCGGATTAGTCAACCATATCAAACTTCTCGTGAAGTGTAAGCTACAGATATAAAAGCTAGAGAGTCATCTGCCAGGAAGTGCATTATTAGTAGGATGCCCGATGCTAGTTGGATTAATAAGGTGAGTCCAAGGAGTGATCCAAAGTTTCATCAGTAGGAGATGTTGGATGGCGTGGGTAAATCAATTAAAGAGTGGTTTACTAGTTTTAAAAGTGGGTGGGATTTTCGTAGTTGGTGGGCCATTTGGTTTAGTGTTAGTTTTTATAGTTGAAAATACAACGGGGGTTTTTCGTACCCCA-----
>EVPI30_(reversed)
GCAAAATTGGGGAGTATCATTCTGGTTTAATGTGGTCTGGTGTTTTTATGGGGTCGGCAGGGGTAAAGTTTTCTGGATCTCCTAATAGGTTTGGGAAGTAGAATGTAATGGTTATTAATAAGACGGTGGCTATAGCTATGCCTATGGCGTCTTTTGCTGAGAAATACGGGTGGAATGGAATTTTGTCGGCATTGGAGGCTAGTCCTAGTGGGTTGAATGATCCGCGTTCGTGGAGGAAGATGAGGTGTGTGATTACTGCGGCTATGAGGATAAATGGGAGTAGGAAGTGTAAAGTGGTAAATCGTGTTAGGGTTGCGCTGTTGACTGATGGTCCTCCTCAAATTCAGGTTACAATTGTGTCTCCCACGTATGGGATGGCTGATATTAGGTTGGTGATTACGGTTGCCCCTCAGAATGATATTTGTCCCCATGGTAAGACGTAGCCTATGAAGGCAGTTGCTATCAGTAGTAATAGTAGCAGTACTCCGATGTTTCATGTATTTTCGTTGAGGTATGATCCGTAGTATACTCCGCGTCCAATGTGTAGGAAAATACATAGGAAGAATAGGGAGGCTCCGTTTGCATGGAGGCTTCGGATTAGTCAACCATATCAAACTTCTCGTGAAGTGTAAGCTACAGATATAAAAGCTAGAGAGTCATCTGCCAGGAAGTGCATTATTAGTAGGATGCCCGATGCTAGTTGGATTAATAAGGTGAGTCCAAGGAGTGATCCAAAGTTTCATCAGTAGGAGATGTTGGATGGCGTGGGTAAATCAATTAAAGAGTGGTTTACTAGTTTTAAAAGTGGGTGGGATTTTCGTAGTTGGTGGGCCATTTGGTTTAGTGTTAGTTTTTATAGTTGAAAATACAACGGGGGTTTTTCGTACCCCA-----
