# Supplementary material for: Genetic evidence supports a distinct lineage of American crocodile (Crocodylus acutus) in the Greater Antilles
Source: PeerJ. 2018 Nov 12;6:e5836. doi: 10.7717/peerj.5836 (PMC6237115; doi:10.7717/peerj.5836)
Supplement: Supplemental Information 7 [file peerj-06-5836-s007.fasta]

>MC2
NNNNNNNNNNNNNNNTGGGTAGTCTGAATACCGTCGTGGTATTCCTGATAGGCCTAGGAAGTGTTGTGGGAAGAAGGTTAGGTTTACACCTGTAAATATGATCATGAATTGAATTTTTGTTCATGTGCTGTGTAGGGTGAATCCTGTAAATAGTGGGAATCAGTGGGTGAATCCGCTTATGATGGCGAATACTGCTCCCATAGATAGTACATAGTGGAAGTGGGCTACTACGTAGTAGGTGTCGTGGAGAATAATGTCCAGTGACGAGTTAGCTAGTACAATTCCTGTTAGTCCTCCTACTGTGAATAAGAAAATGAAGCCGAGTGCTCATAGCATGGGGGCTTGTCATTTTACTACTCCCCCATAAATAGTGGCTAATCAGCTGAATACTTTTACACCAGTGGGGATGGCGATAATCATTGTGGCGGATGTGAAGTATGCTCGAGTGTCAACATCTATTCCTACTGTAAACATGTGGTGGGCTCAGACAATGAAGCCAAGGAAGCCAATTGACATTATGGCTCATACTATTCCTATATAACCAAATGGTTCTTTTTTGCTTGAGTAGAAGGTAATTACGTGGGAAATTATTCCAAACCCTGGCAGGATAAGGATATATACTTCTGGGTGGCCGAAGAATCAGAAAAGGTGTTGGTATAGGATTGGNNN
>MC5
NNNNNNNNNNNNNNNNNNNNNNNNNNNNNNNNNNNNNNNNNNNNNNNNNNNNNNNNNNNNNNNNNNNNNNNNNNNNNNNNNNNNNNNNNNNNNNNNNNNGATCATGAATTGAATTTTTGTTCATGTGCTGTGTAGGGTGAATCCTGTAAATAATGGGAATCAGTGGGTGAATCCGCTTATGATGGCGAATACTGCTCCCATAGATAGTACATAGTGGAAGTGGGCTACTACGTAGTAGGTGTCGTGGAGAATAATGTCCAGTGACGAGTTAGCTAGTACAATTCCTGTTAGTCCTCCTACTGTGAATAAGAAAATGAAGCCGAGTGCTCATAGCATGGGGGCTTGTCATTTTACTACTCCCCCATAAATAGTGGCTAATCAGCTGAATACTTTTACACCAGTGGGGATGGCGATAATCATTGTGGCGGATGTGAAGTATGCTCGAGTGTCAACATCTATTCCTACTGTAAACATGTGGTGGGCTCAGACAATGAAGCCAAGGAAGCCAATTGACATTATGGCTCATACTATTCCTATATAACCAAATGGTTCTTTTTTGCTTGAGTAGAAGGTAATTACGTGGGAAATTATTCCAAACCCTGGCAGGATAAGGATATATACTTCTGGGTGGCCGAAGAATCAGAAAAGGTGTTGGTATAGGATTGGNNN
>MC6
NNNNNNNNNNNNNNNTGGGTAGTCTGAATACCGTCGTGGTATTCCTGATAGGCCTAGGAAGTGTTGTGGGAAGAAGGTTAGGTTTACACCTGTAAATATGATCATGAATTGAATTTTTGTTCATGTGCTGTGTAGGGTGAATCCTGTAAATAGTGGGAATCAGTGGGTGAATCCGCTTATGATGGCGAATACTGCTCCCATAGATAGTACATAGTGGAAGTGGGCTACTACGTAGTAGGTGTCGTGGAGAATAATGTCCAGTGACGAGTTAGCTAGTACAATTCCTGTTAGTCCTCCTACTGTGAATAAGAAAATGAAGCCGAGTGCTCATAGCATGGGGGCTTGTCATTTTACTACTCCCCCATAAATAGTGGCTAATCAGCTGAATACTTTTACACCAGTGGGGATGGCGATAATCATTGTGGCGGATGTGAAGTATGCTCGAGTGTCAACATCTATTCCTACTGTAAACATGTGGTGGGCTCAGACAATGAAGCCAAGGAAGCCAATTGACATTATGGCTCATACTATTCCTATATAACCAAATGGTTCTTTTTTGCTTGAGTAGAAGGTAATTACGTGGGAAATTATTCCAAACCCTGGCAGGATAAGGATATATACTTCTGGGTGGCCGAAGAATCAGAAAAGGTGTTGGTATAGGATTGGNNN
>MC26
NTAGTATAAGGCGTCTGGGTAGTCTGAATACCGTCGTGGTATTCCTGATAGGCCTAGGAAGTGTTGTGGGAAGAAGGTTAGGTTTACACCTGTAAATATGATCATGAATTGAATTTTTGTTCATGTGCTGTGTAGGGTGAATCCTGTAAATAGTGGGAATCAGTGGGTGAATCCGCTTATGATGGCGAATACTGCTCCCATAGATAGTACATAGTGGAAGTGGGCTACTACGTAGTAGGTGTCGTGGAGAATAATGTCCAGTGACGAGTTAGCTAGTACAATTCCTGTTAGTCCTCCTACTGTGAATAAGAAAATGAAGCCGAGTGCTCATAGCATGGGGGCTTGTCATTTTACTACTCCCCCATAAATAGTGGCTAATCAGCTGAATACTTTTACACCAGTGGGGATGGCGATAATCATTGTGGCGGATGTGAAGTATGCTCGAGTGTCAACATCTATTCCTACTGTAAACATGTGGTGGGCTCAGACAATGAAGCCAAGGAAGCCAATTGACATTATGGCTCATACTATTCCTATATAACCAAATGGTTCTTTTTTGCTTGAGTAGAAGGTAATTACGTGGGAAATTATTCCAAACCCTGGCAGGATAAGGATATATACTTCTGGGTGGCCGAAGAATCAGAAAAGGTGTTGGTATAGGATTGGNNN
>MC27
NNNNNNNNNNNNNNNNGGGTAGTCTGAATACCGTCGTGGTATTCCTGATAGGCCTAGGAAGTGTTGTGGGAAGAAGGTTAGGTTTACACCTGTAAATATGATCATGAATTGAATTTTTGTTCATGTGCTGTGTAGGGTGAATCCTGTAAATAGTGGGAATCAGTGGGTGAATCCGCTTATGATGGCGAATACTGCTCCCATAGATAGTACATAGTGGAAGTGGGCTACTACGTAGTAGGTGTCGTGGAGAATAATGTCCAGTGACGAGTTAGCTAGTACAATTCCTGTTAGTCCTCCTACTGTGAATAAGAAAATGAAGCCGAGTGCTCATAGCATGGGGGCTTGTCATTTTACTACTCCCCCATAAATAGTGGCTAATCAGCTGAATACTTTTACACCAGTGGGGATGGCGATAATCATTGTGGCGGATGTGAAGTATGCTCGAGTGTCAACATCTATTCCTACTGTAAACATGTGGTGGGCTCAGACAATGAAGCCAAGGAAGCCAATTGACATTATGGCTCATACTATTCCTATATAACCAAATGGTTCTTTTTTGCTTGAGTAGAAGGTAATTACGTGGGAAATTATTCCAAACCCTGGCAGGATAAGGATATATACTTCTGGGTGGCCGAAGAATCAGAAAAGGTGTTGGTATAGGATTGGNNN
>MC29
NNNNNNNNNNNNNNNNNNNNNNNNNNNNNNNNNNNNNNNNNNNNNNNNNNNNNNNNNNNNNNNNNNNNNNNNNNNNNNNNNNNNNNNNNNNNNNNNNNNNNNNNNNNNNNNNNNNNNNNNNNNNNNNNNGTGTAGGGTGAATCCTGTAAATAGTGGGAATCAGTGGGTGAATCCGCTTATGATGGCGAATACTGCTCCCATAGATAGTACATAGTGGAAGTGGGCTACTACGTAGTAGGTGTCGTGGAGAATAATGTCCAGTGACGAGTTAGCTAGTACAATTCCTGTTAGTCCTCCTACTGTGAATAAGAAAATGAAGCCGAGTGCTCATAGCATGGGGGCTTGTCATTTTACTACTCCCCCATAAATAGTGGCTAATCAGCTGAATACTTTTACACCAGTGGGGATGGCGATAATCATTGTGGCGGATGTGAAGTATGCTCGAGTGTCAACATCTATTCCTACTGTAAACATGTGGTGGGCTCAGACAATGAAGCCAAGGAAGCCAATTGACATTATGGCTCATACTATTCCTATATAACCAAATGGTTCTTTTTTGCTTGAGTAGAAGGTAATTACGTGGGAAATTATTCCAAACCCTGGCAGGATAAGGATATATACTTCTGGGTGGCCGAAGAATCAGAAAAGGTGTTGGTATAGGATTGGNNN
>MC30
NNNNNNNNNNNNNNNNNNNNNNNNNNNNNNNNNNNNNNNNNNNNNNNNNNNNNNNNNNNNNNNNNNNNNNNNNNNNNNNNNNNNNNNNNNNNNNNNNNNNNNNNNNNNNNNNNNNNNNNNNNNNNNNNNNNNNNNNNNNNNNNNNNNNNATAGTGGGAATCAGTGGGTGAATCCGCTTATGATGGCGAATACTGCTCCCATAGATAGTACATAGTGGAAGTGGGCTACTACGTAGTAGGTGTCGTGGAGAATAATGTCCAGTGACGAGTTAGCTAGTACAATTCCTGTTAGTCCTCCTACTGTGAATAAGAAAATGAAGCCGAGTGCTCATAGCATGGGGGCTTGTCATTTTACTACTCCCCCATAAATAGTGGCTAATCAGCTGAATACTTTTACACCAGTGGGGATGGCGATAATCATTGTGGCGGATGTGAAGTATGCTCGAGTGTCAACATCTATTCCTACTGTAAACATGTGGTGGGCTCAGACAATGAAGCCAAGGAAGCCAATTGACATTATGGCTCATACTATTCCTATATAACCAAATGGTTCTTTTTTGCTTGAGTAGAAGGTAATTACGTGGGAAATTATTCCAAACCCTGGCAGGATAAGGATATATACTTCTGGGTGGCCGAAGAATCAGAAAAGGTGTTGGTATAGGATTNNNNN
