# Supplementary material for: Genetic evidence supports a distinct lineage of American crocodile (Crocodylus acutus) in the Greater Antilles
Source: PeerJ. 2018 Nov 12;6:e5836. doi: 10.7717/peerj.5836 (PMC6237115; doi:10.7717/peerj.5836)
Supplement: Supplemental Information 8 [file peerj-06-5836-s008.fasta]

>MC2
NNNNNNNNNNNNNNNNNNNNNNNNNNNNNNNNNNNNNNNNNNNNNNNNNNNNNNNNNNNNNNNNNNNNNNNNNCCGAGCTGGTCCGATCTGCAAGGAATATGTACCACCTTGATTTAATGATTTTAGATATAAGCCCCCGGGTAGTGGATGAGATCTCCCCAAAAAAATAAAGAACCAATAGCTATTGAAGAAAAGGGATGCCGCGATTACGGACGTAAATGAGTGAAGTCATATGGTGCGGGTTGAGGCCTCTAAGAAGAGGAAAGAATGTCCAGGCAATAGCAAGATGGGTACGTGAGAGTGATAACCAGAGGTCTCCAAGAAGAGCAATGAATGTGAGCCGTGTCCAGGTATGGGCTTGAGACTAGTAATAGTTAGTATGGATACAATGGATGGTGATTTCACGTGAGATGCTGACTAATAAGAACTAATGGATGGGTGCTAGGGGCAGATAAATGAATGCCTTATAATACATAGCTGGGGGGTGGTACATATTATCTTTTTGTTTGGGGAAAGGTAATAGTGTTCGTGGTTTTTGGCTGGTCTGTTTGTCATTCGGGACTCTTTGTCCATATTAACATTTTCAGTGTTATGCTTTTGTGAATTAAGCTACGATGACTGATTTAGTTCAAGAAGTAGTTTAATAAGAATGTCGGCTTTGGGGGCCGGAAGAGTAGAGNNNNNNNNNNNNNNNNNNNNNNNNNNNNNNNNNNNN
>MC5
NNNNNNNNNNNNNNNNNNNNNNNNNNNNNNNNNNNNNNNNNNNNNNNNNNNNNNNNNNNNNNNNNNNNNNNNNCCGAGCTGGTCCGATCTGCAAGGAATATGTACCACCTTGATTTAATGATTTTAGATATAAGCCCCCGGGTAGTGGATGAGATCTCCCCAAAAAAATAAAGAACCAATAGCTATTGAAGAAAAGGGATGCCGCGATTACGGACGTAAATGAGTGAAGTCATATGGTGCGGGTTGAGGCCTCTAAGAAGAGGAAAGAATGTCCAGGCAATAGCAAGATGGGTACGTGAGAGTGATAACCAGAGGTCTCCAAGAAGAGCAATGAATGTGAGCCGTGTCCAGGTATGGGCTTGAGACTAGTAATAGTTAGTATGGATACAATGGATGGTGATTTCACGTGAGATGCTGACTAATAAGAACTAATGGATGGGTGCTAGGGGCAGATAAATGAATGCCTTATAATACATAGCTGGGGGGTGGTACATATTATCTTTTTGTTTGGGGAAAGGTAATAGTGTTCGTGGTTTTTGGCTGGTCTGTTTGTCATTCGGGACTCTTTGTCCATATTAACATTTTCAGTGTTATGCTTTTGTGAATTAAGCTACGATGACTGATTTAGTTCAAGAAGTAGTTTAATAAGAATGTCGGCTTTGGGGGCCGGAAGAGTAGAGTTNNNNNNNNNNNNNNNNNNNNNNNNNNNNNNNNNN
>MC6
NNNNNNNNNNNNNNNNNNNNNNNNNNNNNNNNNNNNNNNNNNNNNNNNNNNNNNNNNNNNNNNNNNNNNNNNNCCGAGCTGGTCCGATCTGCAAGGAATATGTACCACCTTGATTTAATGATTTTAGATATAAGCCCCCGGGTAGTGGATGAGATCTCCCCAAAAAAATAAAGAACCAATAGCTATTGAAGAAAAGGGATGCCGCGATTACGGACGTAAATGAGTGAAGTCATATGGTGCGGGTTGAGGCCTCTAAGAAGAGGAAAGAATGTCCAGGCAATAGCAAGATGGGTACGTGAGAGTGATAACCAGAGGTCTCCAAGAAGAGCAATGAATGTGAGCCGTGTCCAGGTATGGGCTTGAGACTAGTAATAGTTAGTATGGATACAATGGATGGTGATTTCACGTGAGATGCTGACTAATAAGAACTAATGGATGGGTGCTAGGGGCAGATAAATGAATGCCTTATAATACATAGCTGGGGGGTGGTACATATTATCTTTTTGTTTGGGGAAAGGTAATAGTGTTCGTGGNNNNNNNNNNNNNNNNNNNNNNNNNNNNNNNNNNNNNNNNNNNNNNNNNNNNNNNNNNNNNNNNNNNNNNNNNNNNNNNNNNNNNNNNNNNNNNNNNNNNNNNNNNNNNNNNNNNNNNNNNNNNNNNNNNNNNNNNNNNNNNNNNNNNNNNNNNNNNNNNNNNNNNNNNNNNNNNNNNNNNNN
>MC7
NNNNNNNNNNNNNNNNNNNNNNNNNNNNNNNNNNNNNNNNNNNNNNNNNNNNNNNNNNNNNNNNNNNNNNNNNCCGAGCTGGTCCGATCTGCAAGGAATATGTACCACCTTGATTTAATGATTTTAGATATAAGCCCCCGGGTAGTGGATGAGATCTCCCCAAAAAAATAAAGAACCAATAGCTATTGAAGAAAAGGGATGCCGCGATTACGGACGTAAATGAGTGAAGTCATATGGTGCGGGTTGAGGCCTCTAAGAAGAGGAAAGAATGTCCAGGCAATAGCAAGATGGGTACGTGAGAGTGATAACCAGAGGTCTCCAAGAAGAGCAATGAATGTGAGCCGTGTCCAGGTATGGGCTTGAGACTAGTAATAGTTAGTATGGATACAATGGATGGTGATTTCACGTGAGATGCTGACTAATAAGAACTAATGGATGGGTGCTAGGGGCAGATAAATGAATGCCTTATAATACATAGCTGGGGGGTGGTACATATTATCTTTTTGTTTGGGGAAAGGTAATAGTGTTCGTGGTTTTTGGCTGGTCTGTTTGTCATTCGGGACTCTTTGTCCATATTAACATTTTCAGTGTTATGCTTTTGTGAATTAAGCTACGATGACTGATTTAGTTCAAGAAGTAGTTTAATAAGAATGTCGGCTTTGGGGGCCGGAAGAGTAGAGTTNNNNNNNNNNNNNNNNNNNNNNNNNNNNNNNNNN
>MC9
NNNNNNNNNNNNNNNNNNNNNNNNNNNNNNNNNNNNNNNNNNNNNNNNNNNNNNNNNNNNNNNNNNNNNNNNNCCGAGCTGGTCCGATCTGCAAGGAATATGTACCACCTTGATTTAATGATTTTAGATATAAGCCCCCGGGTAGTGGATGAGATCTCCCCAAAAAAATAAAGAACCAATAGCTATTGAAGAAAAGGGATGCCGCGATTACGGACGTAAATGAGTGAAGTCATATGGTGCGGGTTGAGGCCTCTAAGAAGAGGAAAGAATGTCCAGGCAATAGCAAGATGGGTACGTGAGAGTGATAACCAGAGGTCTCCAAGAAGAGCAATGAATGTGAGCCGTGTCCAGGTATGGGCTTGAGACTAGTAATAGTTAGTATGGATACAATGGATGGTGATTTCACGTGAGATGCTGACTAATAAGAACTAATGGATGGGTGCTAGGGGCAGATAAATGAATGCCTTATAATACATAGCTGGGGGGTGGTACATATTATCTTTTTGTTTGGGGAAAGGTAATAGTGTTCGTGGTTTTTGGCTGGTCTGTTTGTCATTCGGGACTCTTTGTCCATATTAACATTTTCAGTGTTATGCTTTTGTGAATTAAGCTACGATGACTGATTTAGTTCAAGAAGTAGTTTAATAAGAATGTCGGCTTTGGGGGCCGGAAGAGTAGAGTTNNNNNNNNNNNNNNNNNNNNNNNNNNNNNNNNNN
>MC10
NNNNNNNNNNNNNNNNNNNNNNNNNNNNNNNNNNNNNNNNNNNNNNNNNNNNNNNNNNNNNNNNNNNNNNNNNNNNNNNNNNNNNNNNNNNNNNNNNNNNNNNNNNNNNNNNNTTTAATGATTTTAGATATAAGCCCCCGGGTAGTGGATGAGATCTCCCCAAAAAAATAAAGAACCAATAGCTATTGAAGAAAAGGGATGCCGCGATTACGGACGTAAATGAGTGAAGTCATATGGTGCGGGTTGAGGCCTCTAAGAAGAGGAAAGAATGTCCAGGCAATAGCAAGATGGGTACGTGAGAGTGATAACCAGAGGTCTCCAAGAAGAGCAATGAATGTGAGCCGTGTCCAGGTATGGGCTTGAGACTAGTAATAGTTAGTATGGATACAATGGATGGTGATTTCACGTGAGATGCTGACTAATAAGAACTAATGGATGGGTGCTAGGGGCAGATAAATGAATGCCTTATAATACATAGCTGGGGGGTGGTACATATTATCTTTTTGTTTGGGGAAAGGTAATAGTGTTCGTGGTTTTTGGCTGGTCTGTTTGTCATTCGGGACTCTTTGTCCATATTAACATTTTCAGTGTTATGCTTTTGTGAATTAAGCTACGATGACTGATTTAGTTCAAGAAGTAGTTTAATAAGAATGTCGGCTTTGGGGGCCGGAAGAGTAGAGTTATGTCTGNNNNNNNNNNNNNNNNNNNNNNNNNNN
>MC11
NNNNNNNNNNNNNNNNNNNNNNNNNNNNNNNNNNNNNNNNNNNNNNNNNNNNNNNNNNNNNNNNNNNNNNNNNCCGAGCTGGTCCGATCTGCAAGGAATATGTACCACCTTGATTTAATGATTTTAGATATAAGCCCCCGGGTAGTGGATGAGATCTCCCCAAAAAAATAAAGAACCAATAGCTATTGAAGAAAAGGGATGCCGCGATTACGGACGTAAATGAGTGAAGTCATATGGTGCGGGTTGAGGCCTCTAAGAAGAGGAAAGAATGTCCAGGCAATAGCAAGATGGGTACGTGAGAGTGATAACCAGAGGTCTCCAAGAAGAGCAATGAATGTGAGCCGTGTCCAGGTATGGGCTTGAGACTAGTAATAGTTAGTATGGATACAATGGATGGTGATTTCACGTGAGATGCTGACTAATAAGAACTAATGGATGGGTGCTAGGGGCAGATAAATGAATGCCTTATAATACATAGCTGGGGGGTGGTACATATTATCTTTTTGTTTGGGGAAAGGTAATAGTGTTCGTGGTTTTTGGCTGGTCTGTTTGTCATTCGGGACTCTTTGTCCATATTAACATTTTCAGTGTTATGNNNNNNNNNNNNNNNNNNNNNNNNNNNNNNNNNNNNNNNNNNNNNNNNNNNNNNNNNNNNNNNNNNNNNNNNNNNNNNNNNNNNNNNNNNNNNNNNNNNNNNNNNNNNNNNNNNNNNNNNN
>MC12
NNNNNNNNNNNNNNNNNNNNNNNNNNNNNNNNNNNNNNNNNNNNNNNNNNNNNNNNNNNNNNNNNNNNNNNNNCCGAGCTGGTCCGATCTGCAAGGAATATGTACCACCTTGATTTAATGATTTTAGATATAAGCCCCCGGGTAGTGGATGAGATCTCCCCAAAAAAATAAAGAACCAATAGCTATTGAAGAAAAGGGATGCCGCGATTACGGACGTAAATGAGTGAAGTCATATGGTGCGGGTTGAGGCCTCTAAGAAGAGGAAAGAATGTCCAGGCAATAGCAAGATGGGTACGTGAGAGTGATAACCAGAGGTCTCCAAGAAGAGCAATGAATGTGAGCCGTGTCCAGGTATGGGCTTGAGACTAGTAATAGTTAGTATGGATACAATGGATGGTGATTTCACGTGAGATGCTGACTAATAAGAACTAATGGATGGGTGCTAGGGGCAGATAAATGAATGCCTTATAATACATAGCTGGGGGGTGGTACATATTATCTTTTTGTTTGGGGAAAGGTAATAGTGTTCGTGGTTTTTGGCTGGTCTGTTTGTCATTCGGGACTCTTTGTCCATATTAACATTTTCAGTGTTATGNNNNNNNNNNNNNNNNNNNNNNNNNNNNNNNNNNNNNNNNNNNNNNNNNNNNNNNNNNNNNNNNNNNNNNNNNNNNNNNNNNNNNNNNNNNNNNNNNNNNNNNNNNNNNNNNNNNNNNNNN
>MC13
NNNNNNNNNNNNNNNNNNNNNNNNNNNNNNNNNNNNNNNNNNNNNNNNNNNNNNNNNNNNNNNNNNNNNNNNNCCGAGCTGGTCCGATCTGCAAGGAATATGTACCACCTTGATTTAATGATTTTAGATATAAGCCCCCGGGTAGTGGATGAGATCTCCCCAAAAAAATAAAGAACCAATAGCTATTGAAGAAAAGGGATGCCGCGATTACGGACGTAAATGAGTGAAGTCATATGGTGCGGGTTGAGGCCTCTAAGAAGAGGAAAGAATGTCCAGGCAATAGCAAGATGGGTACGTGAGAGTGATAACCAGAGGTCTCCAAGAAGAGCAATGAATGTGAGCCGTGTCCAGGTATGGGCTTGAGACTAGTAATAGTTAGTATGGATACAATGGATGGTGATTTCACGTGAGATGCTGACTAATAAGAACTAATGGATGGGTGCTAGGGGCAGATAAATGAATGCCTTATAATACATAGCTGGGGGGTGGTACATATTATCTTTTTGTTTGGGGAAAGGTAATAGTGTTCGTGGTTTTTGGCTGGTCTGTTTGTCATTCGGGACTCTTTGTCCATATTAACATTTTCAGTGTTATGNNNNNNNNNNNNNNNNNNNNNNNNNNNNNNNNNNNNNNNNNNNNNNNNNNNNNNNNNNNNNNNNNNNNNNNNNNNNNNNNNNNNNNNNNNNNNNNNNNNNNNNNNNNNNNNNNNNNNNNNN
>MC18
NNNNNNNNNNNNNNNNNNNNNNNNNNNNNNNNNNNNNNNNNNNNNNNNNNNNNNNNNNNNNNNNNNNNNNNNNNNNNNNNNNNNCGATCTGCAAGGAATATGTACCACCTTGATTTAATGATTTTAGATATAAGCCCCCGGGTAGTGGATGAGATCTCCCCAAAAAAATAAAGAACCAATAGCTATTGAAGAAAAGGGATGCCGCGATTACGGACGTAAATGAGTGAAGTCATATGGTGCGGGTTGAGGCCTCTAAGAAGAGGAAAGAATGTCCAGGCAATAGCAAGATGGGTACGTGAGAGTGATAACCAGAGGTCTCCAAGAAGAGCAATGAATGTGAGCCGTGTCCAGGTATGGGCTTGAGACTAGTAATAGTTAGTATGGATACAATGGATGGTGATTTCACGTGAGATGCTGACTAATAAGAACTAATGGATGGGTGCTAGGGGCAGATAAATGAATGCCTTATAATACATAGCTGGGGGGTGGTACATATTATCTTTTTGTTTGGGGAAAGGTAATAGTGTTCGTGGTTTTTGGCTGGTCTGTTTGTCATTCGGGACTCTTTGTCCATATTAACATTTTCAGTGTTATGNNNNNNNNNNNNNNNNNNNNNNNNNNNNNNNNNNNNNNNNNNNNNNNNNNNNNNNNNNNNNNNNNNNNNNNNNNNNNNNNNNNNNNNNNNNNNNNNNNNNNNNNNNNNNNNNNNNNNNNNN
>MC20
NNNNNNNNNNNNNNNNNNNNNNNNNNNNNNNNNNNNNNNNNNNNNNNNNNNNNNNNNNNNNNNNNNNNNNNNNCCGAGCTGGTCCGATCTGCAAGGAATATGTACCACCTTGATTTAATGATTTTAGATATAAGCCCCCGGGTAGTGGATGAGATCTCCCCAAAAAAATAAAGAACCAATAGCTATTGAAGAAAAGGGATGCCGCGATTACGGACGTAAATGAGTGAAGTCATATGGTGCGGGTTGAGGCCTCTAAGAAGAGGAAAGAATGTCCAGGCAATAGCAAGATGGGTACGTGAGAGTGATAACCAGAGGTCTCCAAGAAGAGCAATGAATGTGAGCCGTGTCCAGGTATGGGCTTGAGACTAGTAATAGTTAGTATGGATACAATGGATGGTGATTTCACGTGAGATGCTGACTAATAAGAACTAATGGATGGGTGCTAGGGGCAGATAAATGAATGCCTTATAATACATAGCTGGGGGGTGGTACATATTATCTTTTTGTTTGGGGAAAGGTAATAGTGTTCGTGGTTTTTGGCTGGTCTGTTTGTCATTCGGGACTCTTTGTCCATATTAACATTTTCAGTGTTATGCTTTTGTGAATTAAGCTACGATGACTGATTTAGTTCAAGAAGTAGTTTAATAAGAATGTCGGCTTTGGGGGCCGGAAGAGTAGAGTTATGTCTGCCTTCTNNNNNNNNNNNNNNNNNNNNN
>MC22
NNNNNNNNNNNNNNNNNNNNNNNNNNNNNNNNNNNNNNNNNNNNNNNNNNNNNNNNNNNNNNNNNNNNNNNNNNNNNNNNNNNNCGATCTGCAAGGAATATGTACCACCTTGATTTAATGATTTTAGATATAAGCCCCCGGGTAGTGGATGAGATCTCCCCAAAAAAATAAAGAACCAATAGCTATTGAAGAAAAGGGATGCCGCGATTACGGACGTAAATGAGTGAAGTCATATGGTGCGGGTTGAGGCCTCTAAGAAGAGGAAAGAATGTCCAGGCAATAGCAAGATGGGTACGTGAGAGTGATAACCAGAGGTCTCCAAGAAGAGCAATGAATGTGAGCCGTGTCCAGGTATGGGCTTGAGACTAGTAATAGTTAGTATGGATACAATGGATGGTGATTTCACGTGAGATGCTGACTAATAAGAACTAATGGATGGGTGCTAGGGGCAGATAAATGAATGCCTTATAATACATAGCTGGGGGGTGGTACATATTATCTTTTTGTTTGGGGAAAGGTAATAGTGTTCGTGGTTTTTGGCTGGTCTGTTTGTCATTCGGGACTCTTTGTCCATATTAACATTTTCAGTGTTATGCTTTTGTGAATTAAGCTACGATGACTGATTTAGTTCAAGAAGTAGTTTAATAAGAATGTCGGCTTTGGGGGCCGGAAGAGTAGAGTTATGTCTGCCTTCTNNNNNNNNNNNNNNNNNNNNN
>MC23
NNNNNNNNNNNNNNNNNNNNNNNNNNNNNNNNNNNNNNNNNNNNNNNNNNNNNNNNNNNNNNNNNNNNNNNNNCCGAGCTGGTCCGATCTGCAAGGAATATGTACCACCTTGATTTAATGATTTTAGATATAAGCCCCCGGGTAGTGGATGAGATCTCCCCAAAAAAATAAAGAACCAATAGCTATTGAAGAAAAGGGATGCCGCGATTACGGACGTAAATGAGTGAAGTCATATGGTGCGGGTTGAGGCCTCTAAGAAGAGGAAAGAATGTCCAGGCAATAGCAAGATGGGTACGTGAGAGTGATAACCAGAGGTCTCCAAGAAGAGCAATGAATGTGAGCCGTGTCCAGGTATGGGCTTGAGACTAGTAATAGTTAGTATGGATACAATGGATGGTGATTTCACGTGAGATGCTGACTAATAAGAACTAATGGATGGGTGCTAGGGGCAGATAAATGAATGCCTTATAATACATAGCTGGGGGGTGGTACATATTATCTTTTTGTTTGGGGAAAGGTAATAGTGTTCGTGGTTTTTGGCTGGTCTGTTTGTCATTCGGGACTCTTTGTCCATATTAACATTTTCAGTGTTATGCTTTTGTGNNNNNNNNNNNNNNNNNNNNNNNNNNNNNNNNNNNNNNNNNNNNNNNNNNNNNNNNNNNNNNNNNNNNNNNNNNNNNNNNNNNNNNNNNNNNNNNNNNNNNNNNNNNNNNNNN
>MC25_(reversed)
AAACTGGGGGGAGGGGGGGCCTAATTAAAGAGTAATATGTATAACGAGCATTAAATATTTATGTACATGAAAGCCGAGCTGGTCCGATCTGCAAGGAATATGTACCACCTTGATTTAATGATTTTAGATATAAGCCCCCGGGTAGTGGATGAGATCTCCCCAAAAAAATAAAGAACCAATAGCTATTGAAGAAAAGGGATGCCGCGATTACGGACGTAAATGAGTGAAGTCATATGGTGCGGGTTGAGGCCTCTAAGAAGAGGAAAGAATGTCCAGGCAATAGCAAGATGGGTACGTGAGAGTGATAACCAGAGGTCTCCAAGAAGAGCAATGAATGTGAGCCGTGTCCAGGTATGGGCTTGAGACTAGTAATAGTTAGTATGGATACAATGGATGGTGATTTCACGTGAGATGCTGACTAATAAGAACTAATGGATGGGTGCTAGGGGCAGATAAATGAATGCCTTATAATACATAGCTGGGGGGTGGTACATATTATCTTTTTGTTTGGGGAAAGGTAATAGTGTTCGTGGTTTTTGGCTGGTCTGTTTGTCATTCGGGACTCTTTGTCCATATTAACATTTTCAGTGTTATGCTTTTGTGAATTAAGCTACGATGACTGATTTAGTTCAAGAAGTAGTTTAATAAGAATGTCGGCTTTGGGGGCCGGAAGAGTAGAGTTATGTCTGCCTTCTTGAACGGTTGTGAGACACTCT
>MC26_(reversed)
NNNNNNNNNNNNNNNNNNNNNNNNNNNNNNNNNNNNNNNNNNNNNNNNNNNNNNNNNNNNNNNNNNNNNNNNNNNNNNNNNNNNNNNNNNNNNNNNNNNNNNNNNNNNNNNNNNNNNNNNNNNNNNNNNNNNNNNNNNNNNNNNNNNNNNNNNNNNNNNNNNNNNNNNTAAAGAACCAATAGCTATTGAAGAAAAGGGATGCCGCGATTACGGACGTAAATGAGTGAAGTCATATGGTGCGGGTTGAGGCCTCTAAGAAGAGGAAAGAATGTCCAGGCAATAGCAAGATGGGTACGTGAGAGTGATAACCAGAGGTCTCCAAGAAGAGCAATGAATGTGAGCCGTGTCCAGGTATGGGCTTGAGACTAGTAATAGTTAGTATGGATACAATGGATGGTGATTTCACGTGAGATGCTGACTAATAAGAACTAATGGATGGGTGCTAGGGGCAGATAAATGAATGCCTTATAATACATAGCTGGGGGGTGGTACATATTATCTTTTTGTTTGGGGAAAGGTAATAGTGTTCGTGGTTTTTGGCTGGTCTGTTTGTCATTCGGGACTCTTTGTCCATATTAACATTTTCAGTGTTATGCTTTTGTGAATTAAGCTACGATGACTGATTTAGTTCAAGAAGTAGTTTAATAAGAATGTCGGCTTNNNNNNNNNNNNNNNNNNNNNNNNNNNNNNNNNNNNNNNNNNNNNNNNNNNNNNNN
>MC27
NNNNNNNNNNNNNNNNNNNNNNNNNNNNNNNNNNNNNNNNNNNNNNNNNNNNNNNNNNNNNNNNNNNNNNNNNCCGAGCTGGTCCGATCTGCAAGGAATATGTACCACCTTGATTTAATGATTTTAGATATAAGCCCCCGGGTAGTGGATGAGATCTCCCCAAAAAAATAAAGAACCAATAGCTATTGAAGAAAAGGGATGCCGCGATTACGGACGTAAATGAGTGAAGTCATATGGTGCGGGTTGAGGCCTCTAAGAAGAGGAAAGAATGTCCAGGCAATAGCAAGATGGGTACGTGAGAGTGATAACCAGAGGTCTCCAAGAAGAGCAATGAATGTGAGCCGTGTCCAGGTATGGGCTTGAGACTAGTAATAGTTAGTATGGATACAATGGATGGTGATTTCACGTGAGATGCTGACTAATAAGAACTAATGGATGGGTGCTAGGGGCAGATAAATGAATGCCTTATAATACATAGCTGGGGGGTGGTACATATTATCTTTTTGTTTGGGGAAAGGTAATAGTGTTCGTGGTTTTTGGCTGGTCTGTTTGTCATTCGGGACTCTTTGTCCATATTAACATTTTCAGTGTTATGCTTTTGTGAATTAAGCTACGATGACTGATTTAGTTCAAGAAGTAGTTTAATAAGAATGTCGGCTTTGGGGGCCGGAAGAGTAGAGTTATGTCTGCCTTCTNNNNNNNNNNNNNNNNNNNNN
>MC28
NNNNNNNNNNNNNNNNNNNNNNNNNNNNNNNNNNNNNNNNNNNNNNNNNNNNNNNNNNNNNNNNNNNNNNNNNCCGAGCTGGTCCGATCTGCAAGGAATATGTACCACCTTGATTTAATGATTTTAGATATAAGCCCCCGGGTAGTGGATGAGATCTCCCCAAAAAAATAAAGAACCAATAGCTATTGAAGAAAAGGGATGCCGCGATTACGGACGTAAATGAGTGAAGTCATATGGTGCGGGTTGAGGCCTCTAAGAAGAGGAAAGAATGTCCAGGCAATAGCAAGATGGGTACGTGAGAGTGATAACCAGAGGTCTCCAAGAAGAGCAATGAATGTGAGCCGTGTCCAGGTATGGGCTTGAGACTAGTAATAGTTAGTATGGATACAATGGATGGTGATTTCACGTGAGATGCTGACTAATAAGAACTAATGGATGGGTGCTAGGGGCAGATAAATGAATGCCTTATAATACATAGCTGGGGGGTGGTACATATTATCTTTTTGTTTGGGGAAAGGTAATAGTGTTCGTGGTTTTTGGCTGGTCTGTTTGTCATTCGGGACTCTTTGTCCATATTAACATTTTCAGTGTTATGCTTTTGTGAATTAAGCTACGATGACTGATTTAGTTCAAGAAGTAGTTTAATAAGAATGTCGGCTTTGGGGGCCGGAAGAGTAGAGNNNNNNNNNNNNNNNNNNNNNNNNNNNNNNNNNNNN
>MC29
NNNNNNNNNNNNNNNNNNNNNNNNNNNNNNNNNNNNNNNNNNNNNNNNNNNNNNNNNNNNNNNNNNNNNNNNNCCGAGCTGGTCCGATCTGCAAGGAATATGTACCACCTTGATTTAATGATTTTAGATATAAGCCCCCGGGTAGTGGATGAGATCTCCCCAAAAAAATAAAGAACCAATAGCTATTGAAGAAAAGGGATGCCGCGATTACGGACGTAAATGAGTGAAGTCATATGGTGCGGGTTGAGGCCTCTAAGAAGAGGAAAGAATGTCCAGGCAATAGCAAGATGGGTACGTGAGAGTGATAACCAGAGGTCTCCAAGAAGAGCAATGAATGTGAGCCGTGTCCAGGTATGGGCTTGAGACTAGTAATAGTTAGTATGGATACAATGGATGGTGATTTCACGTGAGATGCTGACTAATAAGAACTAATGGATGGGTGCTAGGGGCAGATAAATGAATGCCTTATAATACATAGCTGGGGGGTGGTACATATTATCTTTTTGTTTGGGGAAAGGTAATAGTGTTCGTGGTTTTTGGCTGGTCTGTTTGTCATTCGGGACTCTTTGTCCATATTAACATTTTCAGTGTTATGCTTTTGTGAATTAAGCTACGATGACTGATTTAGTTCAAGAAGTAGTTTAATAAGAATGTCGGCTTTGGGGGCCGGAAGAGTAGAGTTNNNNNNNNNNNNNNNNNNNNNNNNNNNNNNNNNN
>MC30
NNNNNNNNNNNNNNNNNNNNNNNNNNNNNNNNNNNNNNNNNNNNNNNNNNNNNNNNNNNNNNNNNNNNNNNNNCCGAGCTGGTCCGATCTGCAAGGAATATGTACCACCTTGATTTAATGATTTTAGATATAAGCCCCCGGGTAGTGGATGAGATCTCCCCAAAAAAATAAAGAACCAATAGCTATTGAAGAAAAGGGATGCCGCGATTACGGACGTAAATGAGTGAAGTCATATGGTGCGGGTTGAGGCCTCTAAGAAGAGGAAAGAATGTCCAGGCAATAGCAAGATGGGTACGTGAGAGTGATAACCAGAGGTCTCCAAGAAGAGCAATGAATGTGAGCCGTGTCCAGGTATGGGCTTGAGACTAGTAATAGTTAGTATGGATACAATGGATGGTGATTTCACGTGAGATGCTGACTAATAAGAACTAATGGATGGGTGCTAGGGGCAGATAAATGAATGCCTTATAATACATAGCTGGGGGGTGGTACATATTATCTTTTTGTTTGGGGAAAGGTAATAGTGTTCGTGGTTTTTGGCTGGTCTGTTTGTCATTCGGGACTCTTTGTCCATATTAACATTTTCAGTGTTATGCTTTTGTGAATTAAGCTACGATGACTGATTTAGTTCAAGAAGTAGTTTAATAAGAATGTCGGCTTTGGGGGCCGGAAGAGTAGAGTTNNNNNNNNNNNNNNNNNNNNNNNNNNNNNNNNNN
