# Supplementary material for: Genetic evidence supports a distinct lineage of American crocodile (Crocodylus acutus) in the Greater Antilles
Source: PeerJ. 2018 Nov 12;6:e5836. doi: 10.7717/peerj.5836 (PMC6237115; doi:10.7717/peerj.5836)
Supplement: Supplemental Information 9 [file peerj-06-5836-s009.fasta]

>MC11
CGAACGCGGATCATTCAACCCACTAGGACTAGCCTCCAACGCCGACAAAATTCCATTCCACCCATATTTCTCAGCAAAAGACGCCATAGGAATAGTCATAGCCACCGTCCTATTAATAACCCTTACGTTCTACTTCCCAAACCTATTAGGGGACCCAGAAAACTTTACCCCTGCCGACCCCATAAAGACGCCAGACCATATTAAACCAGAATGATACTTCCTATTTGCCTACACAATCCTACGATCTATCCCAAACAAGCTCACAGGAGTCCTTGCCATGTTCGCATCCATCCTAGTACTATTACTTCTACCTGCACTACATACATCAAAACGGCAATCAATAAGCCTGCGCCCTCTATCCCAACTCCTATTCTGAGCCCTAATCGCAGACTTCTTTATTCTTACATGAGTTGGAGGACAACCAGTGCAGGACCCATACATCTTAATTGGACAAATAGCCTCCTTCATCTACTTCTCCACCATCCTTATCTTACTACCGCTGGCTGGAATAATTGAAAACCTATTAATCAAACCCCTTCGGTACCGACCCTACGGACCATGAAAACTCCCCATTATACCAACATGAGGCAGTAGAATAACCCCACACACTCTTGTAGCTCAACCCCAAAGCGCTGGCCTTGTAAGACANNNN-
>MC12
CGAACGCGGATCATTCAACCCACTAGGACTAGCCTCCAACGCCGACAAAATTCCATTCCACCCATATTTCTCAGCAAAAGACGCCATAGGAATAGTCATAGCCACCGTCCTATTAATAACCCTTACGTTCTACTTCCCAAACCTATTAGGGGACCCAGAAAACTTTACCCCTGCCGACCCCATAAAGACGCCAGACCATATTAAACCAGAATGATACTTCCTATTTGCCTACACAATCCTACGATCTATCCCAAACAAGCTCACAGGAGTCCTTGCCATGTTCGCATCCATCCTAGTACTATTACTTCTACCTGCACTACATACATCAAAACGGCAATCAATAAGCCTGCGCCCTCTATCCCAACTCCTATTCTGAGCCCTAATCGCAGACTTCTTTATTCTTACATGAGTTGGAGGACAACCAGTGCAGGACCCATACATCTTAATTGGACAAATAGCCTCCTTCATCTACTTCTCCACCATCCTTATCTTACTACCGCTGGCTGGAATAATTGAAAACCTATTAATCAAACCCCTTCGGTACCGACCCTACGGACCATGAAAACTCCCCATTATACCAACATGAGGCAGTAGAATAACCCCACACACTCTTGTAGCTCAACCCCAAAGCGCTGGCCTTGTAAGACAGANN-
>MC13
CGAACGCGGATCATTCAACCCACTAGGACTAGCCTCCAACGCCGACAAAATTCCATTCCACCCATATTTCTCAGCAAAAGACGCCATAGGAATAGTCATAGCCACCGTCCTATTAATAACCCTTACGTTCTACTTCCCAAACCTATTAGGGGACCCAGAAAACTTTACCCCTGCCGACCCCATAAAGACGCCAGACCATATTAAACCAGAATGATACTTCCTATTTGCCTACACAATCCTACGATCTATCCCAAACAAGCTCACAGGAGTCCTTGCCATGTTCGCATCCATCCTAGTACTATTACTTCTACCTGCACTACATACATCAAAACGGCAATCAATAAGCCTGCGCCCTCTATCCCAACTCCTATTCTGAGCCCTAATCGCAGACTTCTTTATTCTTACATGAGTTGGAGGACAACCAGTGCAGGACCCATACATCTTAATTGGACAAATAGCCTCCTTCATCTACTTCTCCACCATCCTTATCTTACTACCGCTGGCTGGAATAATTGAAAACCTATTAATCAAACCCCTTCGGTACCGACCCTACGGACCATGAAAACTCCCCATTATACCAACATGAGGCAGTAGAATAACCCCACACACTCTTGTAGCTCAACCCCNNNNNNNNNNNNNNNNNNNNNNNNNNN
>MC14
CGAACGCGGATCATTCAACCCACTAGGACTAGCCTCCAACGCCGACAAAATTCCATTCCACCCATATTTCTCAGCAAAAGACGCCATAGGAATAGTCATAGCCACCGTCCTATTAATAACCCTTACGTTCTACTTCCCAAACCTATTAGGGGACCCAGAAAACTTTACCCCTGCCGACCCCATAAAGACGCCAGACCATATTAAACCAGAATGATACTTCCTATTTGCCTACACAATCCTACGATCTATCCCAAACAAGCTCACAGGAGTCCTTGCCATGTTCGCATCCATCCTAGTACTATTACTTCTACCTGCACTACATACATCAAAACGGCAATCAATAAGCCTGCGCCCTCTATCCCAACTCCTATTCTGAGCCCTAATCGCAGACTTCTTTATTCTTACATGAGTTGGAGGACAACCAGTGCAGGACCCATACATCTTAATTGGACAAATAGCCTCCTTCATCTACTTCTCCACCATCCTTATCTTACTACCGCTGGCTGGAATAATTGAAAACCTATTAATCAAACCCCTTCGGTACCGACCCTACGGACCATGAAAACTCCCCATTATACCAACATGAGGCAGTAGAATAACCCCACACACTCTTGTAGCTCAACCCCAAAGCGCTGGCCTTGTAAGACAGAAA-
>MC15
NNNNNNNNNNNNNNNNNNNNNNNNNNNNNNNNNNNNNNNNNNNNNNNNNNNNNNNNNNNNNNNNNNNNNNNNNNNNNNNNNNNNNNNNNNNNNNNNNNNNNNNNNNNNNNNNNNNNNNNNNNNNNNNNNNNNNNNNNNNNACCTATTAGGGGACCCAGAAAACTTTACCCCTGCCGACCCCATAAAGACGCCAGACCATATTAAACCAGAATGATACTTCCTATTTGCCTACACAATCCTACGATCTATCCCAAACAAGCTCACAGGAGTCCTTGCCATGTTCGCATCCATCCTAGTACTATTACTTCTACCTGCACTACATACATCAAAACGGCAATCAATAAGCCTGCGCCCTCTATCCCAACTCCTATTCTGAGCCCTAATCGCAGACTTCTTTATTCTTACATGAGTTGGAGGACAACCAGTGCAGGACCCATACATCTTAATTGGACAAATAGCCTCCTTCATCTACTTCTCCACCATCCTTATCTTACTACCGCTGGCTGGAATAATTGAAAACCTATTAATCAAACCCCTTCGGTACCGACCCTACGGACCATGAAAACTCCCCATTATACCAACATGAGGCAGTAGAATAACCCCACACACTCTTGTAGCTCAACCCCAAAGCGCTGGCCTTGTAAGACAGAAA-
>MC16
CGAACGCGGATCATTCAACCCACTAGGACTAGCCTCCAACGCCGACAAAATTCCATTCCACCCATATTTCTCAGCAAAAGACGCCATAGGAATAGTCATAGCCACCGTCCTATTAATAACCCTTACGTTCTACTTCCCAAACCTATTAGGGGACCCAGAAAACTTTACCCCTGCCGACCCCATAAAGACGCCAGACCATATTAAACCAGAATGATACTTCCTATTTGCCTACACAATCCTACGATCTATCCCAAACAAGCTCACAGGAGTCCTTGCCATGTTCGCATCCATCCTAGTACTATTACTTCTACCTGCACTACATACATCAAAACGGCAATCAATAAGCCTGCGCCCTCTATCCCAACTCCTATTCTGAGCCCTAATCGCAGACTTCTTTATTCTTACATGAGTTGGAGGACAACCAGTGCAGGACCCATACATCTTAATTGGACAAATAGCCTCCTTCATCTACTTCTCCACCATCCTTATCTTACTACCGCTGGCTGGAATAATTGAAAACCTATTAATCAAACCCCTTCGGTACCGACCCTACGGACCATGAAAACTCCCCATTATACCAACATGAGGCAGTAGAATAACCCCACACACTCTTGTAGCTCAACCCCAAAGCGCTGGCCTTGTAAGACAGAAA-
>MC17
CGAACGCGGATCATTCAACCCACTAGGACTAGCCTCCAACGCCGACAAAATTCCATTCCACCCATATTTCTCAGCAAAAGACGCCATAGGAATAGTCATAGCCACCGTCCTATTAATAACCCTTACGTTCTACTTCCCAAACCTATTAGGGGACCCAGAAAACTTTACCCCTGCCGACCCCATAAAGACGCCAGACCATATTAAACCAGAATGATACTTCCTATTTGCCTACACAATCCTACGATCTATCCCAAACAAGCTCACAGGAGTCCTTGCCATGTTCGCATCCATCCTAGTACTATTACTTCTACCTGCACTACATACATCAAAACGGCAATCAATAAGCCTGCGCCCTCTATCCCAACTCCTATTCTGAGCCCTAATCGCAGACTTCTTTATTCTTACATGAGTTGGAGGACAACCAGTGCAGGACCCATACATCTTAATTGGACAAATAGCCTCCTTCATCTACTTCTCCACCATCCTTATCTTACTACCGCTGGCTGGAATAATTGAAAACCTATTAATCAAACCCCTTCGGTACCGACCCTACGGACCATGAAAACTCCCCATTATACCAACATGAGGCAGTAGAATAACCCCACACACTCTTGTAGCTCAACCCCAAAGCGCTGGCCTTGTAAGACAGAAA-
>MC18
CGAACGCGGATCATTCAACCCACTAGGACTAGCCTCCAACGCCGACAAAATTCCATTCCACCCATATTTCTCAGCAAAAGACGCCATAGGAATAGTCATAGCCACCGTCCTATTAATAACCCTTACGTTCTACTTCCCAAACCTATTAGGGGACCCAGAAAACTTTACCCCTGCCGACCCCATAAAGACGCCAGACCATATTAAACCAGAATGATACTTCCTATTTGCCTACACAATCCTACGATCTATCCCAAACAAGCTCACAGGAGTCCTTGCCATGTTCGCATCCATCCTAGTACTATTACTTCTACCTGCACTACATACATCAAAACGGCAATCAATAAGCCTGCGCCCTCTATCCCAACTCCTATTCTGAGCCCTAATCGCAGACTTCTTTATTCTTACATGAGTTGGAGGACAACCAGTGCAGGACCCATACATCTTAATTGGACAAATAGCCTCCTTCATCTACTTCTCCACCATCCTTATCTTACTACCGCTGGCTGGAATAATTGAAAACCTATTAATCAAACCCCTTCGGTACCGACCCTACGGACCATGAAAACTCCCCATTATACCAACATGAGGCAGTAGAATAACCCCACACACTCTTGTAGCTCAACCCCAAAGCGCTGGCCTTGTNNNNNNNNNN-
>MC2
CGAACGCGGATCATTCAACCCACTAGGACTAGCCTCCAACGCCGACAAAATTCCATTCCACCCATATTTCTCAGCAAAAGACGCCATAGGAATAGTCATAGCCACCGTCCTATTAATAACCCTTACGTTCTACTTCCCAAACCTATTAGGGGACCCAGAAAACTTTACCCCTGCCGACCCCATAAAGACGCCAGACCATATTAAACCAGAATGATACTTCCTATTTGCCTACACAATCCTACGATCTATCCCAAACAAGCTCACAGGAGTCCTTGCCATGTTCGCATCCATCCTAGTACTATTACTTCTACCTGCACTACATACATCAAAACGGCAATCAATAAGCCTGCGCCCTCTATCCCAACTCCTATTCTGAGCCCTAATCGCAGACTTCTTTATTCTTACATGAGTTGGAGGACAACCAGTGCAGGACCCATACATCTTAATTGGACAAATAGCCTCCTTCATCTACTTCTCCACCATCCTTATCTTACTACCGCTGGCTGGAATAATTGAAAACCTATTAATCAAACCCCTTCGGTACCGACCCTACGGACCATGAAAACTCCCCATTATACCAACATGAGGCAGTAGAATAACCCCACACACTCTTGTAGCTCAACCCCAAAGCGCTGGCCTTGTAAGACAGAAA-
>MC20
CGAACGCGGATCATTCAACCCACTAGGACTAGCCTCCAACGCCGACAAAATTCCATTCCACCCATATTTCTCAGCAAAAGACGCCATAGGAATAGTCATAGCCACCGTCCTATTAATAACCCTTACGTTCTACTTCCCAAACCTATTAGGGGACCCAGAAAACTTTACCCCTGCCGACCCCATAAAGACGCCAGACCATATTAAACCAGAATGATACTTCCTATTTGCCTACACAATCCTACGATCTATCCCAAACAAGCTCACAGGAGTCCTTGCCATGTTCGCATCCATCCTAGTACTATTACTTCTACCTGCACTACATACATCAAAACGGCAATCAATAAGCCTGCGCCCTCTATCCCAACTCCTATTCTGAGCCCTAATCGCAGACTTCTTTATTCTTACATGAGTTGGAGGACAACCAGTGCAGGACCCATACATCTTAATTGGACAAATAGCCTCCTTCATCTACTTCTCCACCATCCTTATCTTACTACCGCTGGCTGGAATAATTGAAAACCTATTAATCAAACCCCTTCGGTACCGACCCTACGGACCATGAAAACTCCCCATTATACCAACATGAGGCAGTAGAATAACCCCACACACTCTTGTAGCTCAACCCCAAAGCGCTGGCCTTGNNNNNNNNNNN-
>MC21
CGAACGCGGATCATTCAACCCACTAGGACTAGCCTCCAACGCCGACAAAATTCCATTCCACCCATATTTCTCAGCAAAAGACGCCATAGGAATAGTCATAGCCACCGTCCTATTAATAACCCTTACGTTCTACTTCCCAAACCTATTAGGGGACCCAGAAAACTTTACCCCTGCCGACCCCATAAAGACGCCAGACCATATTAAACCAGAATGATACTTCCTATTTGCCTACACAATCCTACGATCTATCCCAAACAAGCTCACAGGAGTCCTTGCCATGTTCGCATCCATCCTAGTACTATTACTTCTACCTGCACTACATACATCAAAACGGCAATCAATAAGCCTGCGCCCTCTATCCCAACTCCTATTCTGAGCCCTAATCGCAGACTTCTTTATTCTTACATGAGTTGGAGGACAACCAGTGCAGGACCCATACATCTTAATTGGACAAATAGCCTCCTTCATCTACTTCTCCACCATCCTTATCTTACTACCGCTGGCTGGAATAATTGAAAACCTATTAATCAAACCCCTTCGGTACCGACCCTACGGACCATGAAAACTCCCCATTATACCAACATGAGGCAGTAGAATAACCCCACACACTCTTGTAGCTCAACCCCAAAGCGCTGGCCTTGTAAGACAGAAN-
>MC22
CGAACGCGGATCATTCAACCCACTAGGACTAGCCTCCAACGCCGACAAAATTCCATTCCACCCATATTTCTCAGCAAAAGACGCCATAGGAATAGTCATAGCCACCGTCCTATTAATAACCCTTACGTTCTACTTCCCAAACCTATTAGGGGACCCAGAAAACTTTACCCCTGCCGACCCCATAAAGACGCCAGACCATATTAAACCAGAATGATACTTCCTATTTGCCTACACAATCCTACGATCTATCCCAAACAAGCTCACAGGAGTCCTTGCCATGTTCGCATCCATCCTAGTACTATTACTTCTACCTGCACTACATACATCAAAACGGCAATCAATAAGCCTGCGCCCTCTATCCCAACTCCTATTCTGAGCCCTAATCGCAGACTTCTTTATTCTTACATGAGTTGGAGGACAACCAGTGCAGGACCCATACATCTTAATTGGACAAATAGCCTCCTTCATCTACTTCTCCACCATCCTTATCTTACTACCGCTGGCTGGAATAATTGAAAACCTATTAATCAAACCCCTTCGGTACCGACCCTACGGACCATGAAAACTCCCCATTATACCAACATGAGGCAGTAGAATAACCCCACACACTCTTGTAGCTCAACCCCAAAGCGCTGGCCTTGTAAGANNNNNN-
>MC23
CGAACGCGGATCATTCAACCCACTAGGACTAGCCTCCAACGCCGACAAAATTCCATTCCACCCATATTTCTCAGCAAAAGACGCCATAGGAATAGTCATAGCCACCGTCCTATTAATAACCCTTACGTTCTACTTCCCAAACCTATTAGGGGACCCAGAAAACTTTACCCCTGCCGACCCCATAAAGACGCCAGACCATATTAAACCAGAATGATACTTCCTATTTGCCTACACAATCCTACGATCTATCCCAAACAAGCTCACAGGAGTCCTTGCCATGTTCGCATCCATCCTAGTACTATTACTTCTACCTGCACTACATACATCAAAACGGCAATCAATAAGCCTGCGCCCTCTATCCCAACTCCTATTCTGAGCCCTAATCGCAGACTTCTTTATTCTTACATGAGTTGGAGGACAACCAGTGCAGGACCCATACATCTTAATTGGACAAATAGCCTCCTTCATCTACTTCTCCACCATCCTTATCTTACTACCGCTGGCTGGAATAATTGAAAACCTATTAATCAAACCCCTTCGGTACCGACCCTACGGACCATGAAAACTCCCCATTATACCAACATGAGGCAGTAGAATAACCCCACACACTCTTGTAGCTCAACCCCAAAGCGCTGGCCTTGTAAGACAGAAN-
>MC24
CGAACGCGGATCATTCAACCCACTAGGACTAGCCTCCAACGCCGACAAAATTCCATTCCACCCATATTTCTCAGCAAAAGACGCCATAGGAATAGTCATAGCCACCGTCCTATTAATAACCCTTACGTTCTACTTCCCAAACCTATTAGGGGACCCAGAAAACTTTACCCCTGCCGACCCCATAAAGACGCCAGACCATATTAAACCAGAATGATACTTCCTATTTGCCTACACAATCCTACGATCTATCCCAAACAAGCTCACAGGAGTCCTTGCCATGTTCGCATCCATCCTAGTACTATTACTTCTACCTGCACTACATACATCAAAACGGCAATCAATAAGCCTGCGCCCTCTATCCCAACTCCTATTCTGAGCCCTAATCGCAGACTTCTTTATTCTTACATGAGTTGGAGGACAACCAGTGCAGGACCCATACATCTTAATTGGACAAATAGCCTCCTTCATCTACTTCTCCACCATCCTTATCTTACTACCGCTGGCTGGAATAATTGAAAACCTATTAATCAAACCCCTTCGGTACCGACCCTACGGACCATGAAAACTCCCCATTATACCAACATGAGGCAGTAGAATAACCCCACACACTCTTGTAGCTCAACCCCAAAGCGCTGGCCTTGTAAGACAGAAN-
>MC25
CGAACGCGGATCATTCAACCCACTAGGACTAGCCTCCAACGCCGACAAAATTCCATTCCACCCATATTTCTCAGCAAAAGACGCCATAGGAATAGTCATAGCCACCGTCCTATTAATAACCCTTACGTTCTACTTCCCAAACCTATTAGGGGACCCAGAAAACTTTACCCCTGCCGACCCCATAAAGACGCCAGACCATATTAAACCAGAATGATACTTCCTATTTGCCTACACAATCCTACGATCTATCCCAAACAAGCTCACAGGAGTCCTTGCCATGTTCGCATCCATCCTAGTACTATTACTTCTACCTGCACTACATACATCAAAACGGCAATCAATAAGCCTGCGCCCTCTATCCCAACTCCTATTCTGAGCCCTAATCGCAGACTTCTTTATTCTTACATGAGTTGGAGGACAACCAGTGCAGGACCCATACATCTTAATTGGACAAATAGCCTCCTTCATCTACTTCTCCACCATCCTTATCTTACTACCGCTGGCTGGAATAATTGAAAACCTATTAATCAAACCCCTTCGGTACCGACCCTACGGACCATGAAAACTCCCCATTATACCAACATGAGGCAGTAGAATAACCCCACACACTCTTGTAGCTCAACCCCAAAGCGCTGGCCTTGTAAGANNNNNN-
>MC26
CGAACGCGGATCATTCAACCCACTAGGACTAGCCTCCAACGCCGACAAAATTCCATTCCACCCATATTTCTCAGCAAAAGACGCCATAGGAATAGTCATAGCCACCGTCCTATTAATAACCCTTACGTTCTACTTCCCAAACCTATTAGGGGACCCAGAAAACTTTACCCCTGCCGACCCCATAAAGACGCCAGACCATATTAAACCAGAATGATACTTCCTATTTGCCTACACAATCCTACGATCTATCCCAAACAAGCTCACAGGAGTCCTTGCCATGTTCGCATCCATCCTAGTACTATTACTTCTACCTGCACTACATACATCAAAACGGCAATCAATAAGCCTGCGCCCTCTATCCCAACTCCTATTCTGAGCCCTAATCGCAGACTTCTTTATTCTTACATGAGTTGGAGGACAACCAGTGCAGGACCCATACATCTTAATTGGACAAATAGCCTCCTTCATCTACTTCTCCACCATCCTTATCTTACTACCGCTGGCTGGAATAATTGAAAACCTATTAATCAAACCCCTTCGGTACCGACCCTACGGACCATGAAAACTCCCCATTATACCAACATGAGGCAGTAGAATAACCCCACACACTCTTGTAGCTCAACCCCAAAGCGCTGGCCTTGTANNNNNNNNN-
>MC27
CGAACGCGGATCATTCAACCCACTAGGACTAGCCTCCAACGCCGACAAAATTCCATTCCACCCATATTTCTCAGCAAAAGACGCCATAGGAATAGTCATAGCCACCGTCCTATTAATAACCCTTACGTTCTACTTCCCAAACCTATTAGGGGACCCAGAAAACTTTACCCCTGCCGACCCCATAAAGACGCCAGACCATATTAAACCAGAATGATACTTCCTATTTGCCTACACAATCCTACGATCTATCCCAAACAAGCTCACAGGAGTCCTTGCCATGTTCGCATCCATCCTAGTACTATTACTTCTACCTGCACTACATACATCAAAACGGCAATCAATAAGCCTGCGCCCTCTATCCCAACTCCTATTCTGAGCCCTAATCGCAGACTTCTTTATTCTTACATGAGTTGGAGGACAACCAGTGCAGGACCCATACATCTTAATTGGACAAATAGCCTCCTTCATCTACTTCTCCACCATCCTTATCTTACTACCGCTGGCTGGAATAATTGAAAACCTATTAATCAAACCCCTTCGGTACCGACCCTACGGACCATGAAAACTCCCCATTATACCAACATGAGGCAGTAGAATAACCCCACACACTCTTGTAGCTCAACCCCAAAGCGCTGGCCTTGTAAGACANNNN-
>MC28
CGAACGCGGATCATTCAACCCACTAGGACTAGCCTCCAACGCCGACAAAATTCCATTCCACCCATATTTCTCAGCAAAAGACGCCATAGGAATAGTCATAGCCACCGTCCTATTAATAACCCTTACGTTCTACTTCCCAAACCTATTAGGGGACCCAGAAAACTTTACCCCTGCCGACCCCATAAAGACGCCAGACCATATTAAACCAGAATGATACTTCCTATTTGCCTACACAATCCTACGATCTATCCCAAACAAGCTCACAGGAGTCCTTGCCATGTTCGCATCCATCCTAGTACTATTACTTCTACCTGCACTACATACATCAAAACGGCAATCAATAAGCCTGCGCCCTCTATCCCAACTCCTATTCTGAGCCCTAATCGCAGACTTCTTTATTCTTACATGAGTTGGAGGACAACCAGTGCAGGACCCATACATCTTAATTGGACAAATAGCCTCCTTCATCTACTTCTCCACCATCCTTATCTTACTACCGCTGGCTGGAATAATTGAAAACCTATTAATCAAACCCCTTCGGTACCGACCCTACGGACCATGAAAACTCCCCATTATACCAACATGAGGCAGTAGAATAACCCCACACACTCTTGTAGCTCAACCCCAAAGCGCTGGNNNNNNNNNNNNNNNN-
>MC29
CGAACGCGGATCATTCAACCCACTAGGACTAGCCTCCAACGCCGACAAAATTCCATTCCACCCATATTTCTCAGCAAAAGACGCCATAGGAATAGTCATAGCCACCGTCCTATTAATAACCCTTACGTTCTACTTCCCAAACCTATTAGGGGACCCAGAAAACTTTACCCCTGCCGACCCCATAAAGACGCCAGACCATATTAAACCAGAATGATACTTCCTATTTGCCTACACAATCCTACGATCTATCCCAAACAAGCTCACAGGAGTCCTTGCCATGTTCGCATCCATCCTAGTACTATTACTTCTACCTGCACTACATACATCAAAACGGCAATCAATAAGCCTGCGCCCTCTATCCCAACTCCTATTCTGAGCCCTAATCGCAGACTTCTTTATTCTTACATGAGTTGGAGGACAACCAGTGCAGGACCCATACATCTTAATTGGACAAATAGCCTCCTTCATCTACTTCTCCACCATCCTTATCTTACTACCGCTGGCTGGAATAATTGAAAACCTATTAATCAAACCCCTTCGGTACCGACCCTACGGACCATGAAAACTCCCCATTATACCAACATGAGGCAGTAGAATAACCCCACACACTCTTGTAGCTCAACCCCAAAGCGCTGGCCTTGTAANNNNNNNN-
>MC3
CGAACGCGGATCATTCAACCCACTAGGACTAGCCTCCAACGCCGACAAAATTCCATTCCACCCATATTTCTCAGCAAAAGACGCCATAGGAATAGTCATAGCCACCGTCCTATTAATAACCCTTACGTTCTACTTCCCAAACCTATTAGGGGACCCAGAAAACTTTACCCCTGCCGACCCCATAAAGACGCCAGACCATATTAAACCAGAATGATACTTCCTATTTGCCTACACAATCCTACGATCTATCCCAAACAAGCTCACAGGAGTCCTTGCCATGTTCGCATCCATCCTAGTACTATTACTTCTACCTGCACTACATACATCAAAACGGCAATCAATAAGCCTGCGCCCTCTATCCCAACTCCTATTCTGAGCCCTAATCGCAGACTTCTTTATTCTTACATGAGTTGGAGGACAACCAGTGCAGGACCCATACATCTTAATTGGACAAATAGCCTCCTTCATCTACTTCTCCACCATCCTTATCTTACTACCGCTGGCTGGAATAATTGAAAACCTATTAATCAAACCCCTTCGGTACCGACCCTACGGACCATGAAAACTCCCCATTATACCAACATGAGGCAGTAGAATAACCCCACACACTCTTGTAGCTCAACCCCAAAGCGCTGGCCTTGTAAGACAGANN-
>MC30
CGAACGCGGATCATTCAACCCACTAGGACTAGCCTCCAACGCCGACAAAATTCCATTCCACCCATATTTCTCAGCAAAAGACGCCATAGGAATAGTCATAGCCACCGTCCTATTAATAACCCTTACGTTCTACTTCCCAAACCTATTAGGGGACCCAGAAAACTTTACCCCTGCCGACCCCATAAAGACGCCAGACCATATTAAACCAGAATGATACTTCCTATTTGCCTACACAATCCTACGATCTATCCCAAACAAGCTCACAGGAGTCCTTGCCATGTTCGCATCCATCCTAGTACTATTACTTCTACCTGCACTACATACATCAAAACGGCAATCAATAAGCCTGCGCCCTCTATCCCAACTCCTATTCTGAGCCCTAATCGCAGACTTCTTTATTCTTACATGAGTTGGAGGACAACCAGTGCAGGACCCATACATCTTAATTGGACAAATAGCCTCCTTCATCTACTTCTCCACCATCCTTATCTTACTACCGCTGGCTGGAATAATTGAAAACCTATTAATCAAACCCCTTCGGTACCGACCCTACGGACCATGAAAACTCCCCATTATACCAACATGAGGCAGTAGAATAACCCCACACACTCTTGTAGCTCAACCCCAAAGCGCTGGCCTTGTAAGANNNNNN-
>MC5
NNNACGCGGATCATTCAACCCACTAGGACTAGCCTCCAACGCCGACAAAATTCCATTCCACCCATATTTCTCAGCAAAAGACGCCATAGGAATAGTCATAGCCACCGTCCTATTAATAACCCTTACGTTCTACTTCCCAAACCTATTAGGGGACCCAGAAAACTTTACCCCTGCCGACCCCATAAAGACGCCAGACCATATTAAACCAGAATGATACTTCCTATTTGCCTACACAATCCTACGATCTATCCCAAACAAGCTCACAGGAGTCCTTGCCATGTTCGCATCCATCCTAGTACTATTACTTCTACCTGCACTACATACATCAAAACGGCAATCAATAAGCCTGCGCCCTCTATCCCAACTCCTATTCTGAGCCCTAATCGCAGACTTCTTTATTCTTACATGAGTTGGAGGACAACCAGTGCAGGACCCATACATCTTAATTGGACAAATAGCCTCCTTCATCTACTTCTCCACCATCCTTATCTTACTACCGCTGGCTGGAATAATTGAAAACCTATTAATCAAACCCCTTCGGTACCGACCCTACGGACCATGAAAACTCCCCATTATACCAACATGAGGCAGTAGAATAACCCCACACACTCTTGTAGCTCAACCCCAAAGCGCTGGCCTTGTAAGACNNNNN-
>MC6
CGAACGCGGATCATTCAACCCACTAGGACTAGCCTCCAACGCCGACAAAATTCCATTCCACCCATATTTCTCAGCAAAAGACGCCATAGGAATAGTCATAGCCACCGTCCTATTAATAACCCTTACGTTCTACTTCCCAAACCTATTAGGGGACCCAGAAAACTTTACCCCTGCCGACCCCATAAAGACGCCAGACCATATTAAACCAGAATGATACTTCCTATTTGCCTACACAATCCTACGATCTATCCCAAACAAGCTCACAGGAGTCCTTGCCATGTTCGCATCCATCCTAGTACTATTACTTCTACCTGCACTACATACATCAAAACGGCAATCAATAAGCCTGCGCCCTCTATCCCAACTCCTATTCTGAGCCCTAATCGCAGACTTCTTTATTCTTACATGAGTTGGAGGACAACCAGTGCAGGACCCATACATCTTAATTGGACAAATAGCCTCCTTCATCTACTTCTCCACCATCCTTATCTTACTACCGCTGGCTGGAATAATTGAAAACCTATTAATCAAACCCCTTCGGTACCGACCCTACGGACCATGAAAACTCCCCATTATACCAACATGAGGCAGTAGAATAACCCCACACACTCTTGTAGCTCAACCCCAAAGCGCTGGCCTTGTAAGACAGANN-
>MC7
CGAACGCGGATCATTCAACCCACTAGGACTAGCCTCCAACGCCGACAAAATTCCATTCCACCCATATTTCTCAGCAAAAGACGCCATAGGAATAGTCATAGCCACCGTCCTATTAATAACCCTTACGTTCTACTTCCCAAACCTATTAGGGGACCCAGAAAACTTTACCCCTGCCGACCCCATAAAGACGCCAGACCATATTAAACCAGAATGATACTTCCTATTTGCCTACACAATCCTACGATCTATCCCAAACAAGCTCACAGGAGTCCTTGCCATGTTCGCATCCATCCTAGTACTATTACTTCTACCTGCACTACATACATCAAAACGGCAATCAATAAGCCTGCGCCCTCTATCCCAACTCCTATTCTGAGCCCTAATCGCAGACTTCTTTATTCTTACATGAGTTGGAGGACAACCAGTGCAGGACCCATACATCTTAATTGGACAAATAGCCTCCTTCATCTACTTCTCCACCATCCTTATCTTACTACCGCTGGCTGGAATAATTGAAAACCTATTAATCAAACCCCTTCGGTACCGACCCTACGGACCATGAAAACTCCCCATTATACCAACATGAGGCAGTAGAATAACCCCACACACTCTTGTAGCTCAACCCCAAAGCGCTGGCCTTGTAAGACAGAAA-
>MC8
CGAACGCGGATCATTCAACCCACTAGGACTAGCCTCCAACGCCGACAAAATTCCATTCCACCCATATTTCTCAGCAAAAGACGCCATAGGAATAGTCATAGCCACCGTCCTATTAATAACCCTTACGTTCTACTTCCCAAACCTATTAGGGGACCCAGAAAACTTTACCCCTGCCGACCCCATAAAGACGCCAGACCATATTAAACCAGAATGATACTTCCTATTTGCCTACACAATCCTACGATCTATCCCAAACAAGCTCACAGGAGTCCTTGCCATGTTCGCATCCATCCTAGTACTATTACTTCTACCTGCACTACATACATCAAAACGGCAATCAATAAGCCTGCGCCCTCTATCCCAACTCCTATTCTGAGCCCTAATCGCAGACTTCTTTATTCTTACATGAGTTGGAGGACAACCAGTGCAGGACCCATACATCTTAATTGGACAAATAGCCTCCTTCATCTACTTCTCCACCATCCTTATCTTACTACCGCTGGCTGGAATAATTGAAAACCTATTAATCAAACCCCTTCGGTACCGACCCTACGGACCATGAAAACTCCCCATTATACCAACATGAGGCAGTAGAATAACCCCACACACTCTTGTAGCTCAACCCCAAAGCGCTGGCCTTGTAAGACAGAAA-
>MC9
CGAACGCGGATCATTCAACCCACTAGGACTAGCCTCCAACGCCGACAAAATTCCATTCCACCCATATTTCTCAGCAAAAGACGCCATAGGAATAGTCATAGCCACCGTCCTATTAATAACCCTTACGTTCTACTTCCCAAACCTATTAGGGGACCCAGAAAACTTTACCCCTGCCGACCCCATAAAGACGCCAGACCATATTAAACCAGAATGATACTTCCTATTTGCCTACACAATCCTACGATCTATCCCAAACAAGCTCACAGGAGTCCTTGCCATGTTCGCATCCATCCTAGTACTATTACTTCTACCTGCACTACATACATCAAAACGGCAATCAATAAGCCTGCGCCCTCTATCCCAACTCCTATTCTGAGCCCTAATCGCAGACTTCTTTATTCTTACATGAGTTGGAGGACAACCAGTGCAGGACCCATACATCTTAATTGGACAAATAGCCTCCTTCATCTACTTCTCCACCATCCTTATCTTACTACCGCTGGCTGGAATAATTGAAAACCTATTAATCAAACCCCTTCGGTACCGACCCTACGGACCATGAAAACTCCCCATTATACCAACATGAGGCAGTAGAATAACCCCACACACTCTTGTAGCTCAACCCCAAAGCGCTGGCCTTGTAAGACAGAAA-
