# Supplementary material for: Genetic evidence supports a distinct lineage of American crocodile (Crocodylus acutus) in the Greater Antilles
Source: PeerJ. 2018 Nov 12;6:e5836. doi: 10.7717/peerj.5836 (PMC6237115; doi:10.7717/peerj.5836)
Supplement: Supplemental Information 10 [file peerj-06-5836-s010.fasta]

>Gb1
NNNNNNNNNNNNNNNNNNNTAGTCTGAATATCGTCGTGGTATCCCTGATAGGCCTAGGAAGTGTTGTGGGAAGAAGGTTAGATTTACACCTGTAAATATGATTATGAATTGAATTTTTGTTCATGTGCTGTGTAGGGTGAATCCTGTGAATAGCGGGAATCAGTGGGTGAACCCGCTTATGATGGCGAACACTGCTCCCATAGATAATACATAGTGGAAGTGGGCTACTACGTAGTAGGTATCGTGGAGAATAATGTCTAGTGACGAGTTAGCTAGTACAATTCCTGTTAGTCCTCCAACTGTGAATAAGAAAATGAAGCCGAGTGCTCAGAGCATGGGGGCTTGTCATTTTACTACCCCTCCGTAAATAGTGGCTAATCAGCTGAATACTTTTACACCAGTGGGGATGGCGATAATTATTGTGGCGGATGTGAAATATGCTCGAGTATCAACATCTATCCCTACTGTAAACATGTGGTGGGCTCAGACAATGAATCCAAGGAAGCCGATTGACATTATGGCTCAGACTATCCCCATATAACCAAATGGTTCTTTTTTGCTTGAGTAGAATGTAATTACGTGGGAGATTATTCCAAACCCTGGCAGGATAAGGATATATACTTCAGGGTGGCCGAAAAATCAGAAAAGGTGTTGGTATAGGATTNNNNN
>Gb2
NNNNNNNNNNNNNNNNGGGTAGTCTGAATATCGTCGTGGTATCCCTGATAGGCCTAGGAAGTGTTGTGGGAAGAAGGTTAGATTTACACCTGTAAATATGATTATGAATTGAATTTTTGTTCATGTGCTGTGTAGGGTGAATCCTGTGAATAGCGGGAATCAGTGGGTGAACCCGCTTATGATGGCGAACACTGCTCCCATAGATAATACATAGTGGAAGTGGGCTACTACGTAGTAGGTATCGTGGAGAATAATGTCTAGTGACGAGTTAGCTAGTACAATTCCTGTTAGTCCTCCAACTGTGAATAAGAAAATGAAGCCGAGTGCTCAGAGCATGGGGGCTTGTCATTTTACTACCCCTCCGTAAATAGTGGCTAATCAGCTGAATACTTTTACACCAGTGGGGATGGCGATAATTATTGTGGCGGATGTGAAATATGCTCGAGTATCAACATCTATCCCTACTGTAAACATGTGGTGGGCTCAGACAATGAATCCAAGGAAGCCGATTGACATTATGGCTCAGACTATCCCCATATAACCAAATGGTTCTTTTTTGCTTGAGTAGAATGTAATTACGTGGGAGATTATTCCAAACCCTGGCAGGATAAGGATATATACTTCAGGGTGGCCGAAAAATCAGAAAAGGTGTTGGTATAGGATTGGNNN
