# Supplementary material for: Genetic evidence supports a distinct lineage of American crocodile (Crocodylus acutus) in the Greater Antilles
Source: PeerJ. 2018 Nov 12;6:e5836. doi: 10.7717/peerj.5836 (PMC6237115; doi:10.7717/peerj.5836)
Supplement: Supplemental Information 13 [file peerj-06-5836-s013.fasta]

>ZN1
NNNNNNNNNNNNNNNTGGGTAGTCTGAATACCGTCGTGGTATTCCTGATAGGCCTAGGAAGTGTTGTGGGAAGAAGGTTAGGTTTACACCTGTAAATATGATCATGAATTGAATTTTTGTTCATGTGCTGTGTAGGGTGAATCCTGTAAATAATGGGAATCAGTGGGTGAATCCGCTTATGATGGCGAATACTGCTCCCATAGATAGCACATAGTGGAAGTGGGCTACTACGTAGTAGGTGTCGTGGAGAATAATGTCCAGTGACGAGTTAGCTAGTACAATTCCTGTTAGTCCTCCTACTGTGAATAAGAAAATGAAGCCGAGTGCTCATAGCATGGGGGCTTGTCATTTTACTACTCCCCCATAAATAGTGGCTAATCAGCTGAATACTTTTACACCAGTGGGGATGGCGATAATCATTGTGGCGGATGTGAAGTATGCTCGAGTGTCAACATCTATTCCTACTGTAAACATGTGGTGGGCTCAGACAATGAAGCCAAGGAAGCCAATTGACATTATGGCTCATACTATTCCTATATAACCAAATGGTTCTTTTTTGCTTGAGTAGAAGGTAATTACGTGGGAAATTATTCCAAACCCTGGCAGGATAAGGATATATACTTCTGGGTGGCCGAAGAATCAGAAAAGGTGTTGGTATAGGATTGGATC
>ZN3
NNNNNNNNNNNNNNNNNNGTAGTCTGAATACCGTCGTGGTATTCCTGATAGGCCTAGGAAGTGTTGTGGGAAGAAGGTTAGGTTTACACCTGTAAATATGATCATGAATTGAATTTTTGTTCATGTGCTGTGTAGGGTGAATCCTGTAAATAATGGGAATCAGTGGGTGAATCCGCTTATGATGGCGAATACTGCTCCCATAGATAGCACATAGTGGAAGTGGGCTACTACGTAGTAGGTGTCGTGGAGAATAATGTCCAGTGACGAGTTAGCTAGTACAATTCCTGTTAGTCCTCCTACTGTGAATAAGAAAATGAAGCCGAGTGCTCATAGCATGGGGGCTTGTCATTTTACTACTCCCCCATAAATAGTGGCTAATCAGCTGAATACTTTTACACCAGTGGGGATGGCGATAATCATTGTGGCGGATGTGAAGTATGCTCGAGTGTCAACATCTATTCCTACTGTAAACATGTGGTGGGCTCAGACAATGAAGCCAAGGAAGCCAATTGACATTATGGCTCATACTATTCCTATATAACCAAATGGTTCTTTTTTGCTTGAGTAGAAGGTAATTACGTGGGAAATTATTCCAAACCCTGGCAGGATAAGGATATATACTTCTGGGTGGCCGAAGAATCAGAAAAGGTGTTGGTATAGGATTGGATC
>ZS1
NNNNNNNNNNNNNNNNNNNNNNNNNNNNNNNNNNNNNNNNNNNNNNNNNNNNNNNNNNNNNNNNNNNNNNNNNNNNNNNNNNNNNNNNNNNNNNNNNNNNNNNNNNNNNNNNNNNNNNNNNNNNNNNNNNNNNNNGGTGAATCCTGTAAATAATGGGAATCAGTGGGTGAATCCGCTTATGATGGCGAATACTGCTCCCATAGATAGCACATAGTGGAAGTGGGCTACTACGTAGTAGGTGTCGTGGAGAATAATGTCCAGTGACGAGTTAGCTAGTACAATTCCTGTTAGTCCTCCTACTGTGAATAAGAAAATGAAGCCGAGTGCTCATAGCATGGGGGCTTGTCATTTTACTACTCCCCCATAAATAGTGGCTAATCAGCTGAATACTTTTACACCAGTGGGGATGGCGATAATCATTGTGGCGGATGTGAAGTATGCTCGAGTGTCAACATCTATTCCTACTGTAAACATGTGGTGGGCTCAGACAATGAAGCCAAGGAAGCCAATTGACATTATGGCTCATACTATTCCTATATAACCAAATGGTTCTTTTTTGCTTGAGTAGAAGGTAATTACGTGGGAAATTATTCCAAACCCTGGCAGGATAAGGATATATACTTCTGGGTGGCCGAAGAATCAGAAAAGGTGTTGGTATAGGATTGGATC
>ZS2
NNNNNNNNNNNNNNNNNNGTAGTCTGAATACCGTCGTGGTATTCCTGATAGGCCTAGGAAGTGTTGTGGGAAGAAGGTTAGGTTTACACCTGTAAATATGATCATGAATTGAATTTTTGTTCATGTGCTGTGTAGGGTGAATCCTGTAAATAATGGGAATCAGTGGGTGAATCCGCTTATGATGGCGAATACTGCTCCCATAGATAGCACATAGTGGAAGTGGGCTACTACGTAGTAGGTGTCGTGGAGAATAATGTCCAGTGACGAGTTAGCTAGTACAATTCCTGTTAGTCCTCCTACTGTGAATAAGAAAATGAAGCCGAGTGCTCATAGCATGGGGGCTTGTCATTTTACTACTCCCCCATAAATAGTGGCTAATCAGCTGAATACTTTTACACCAGTGGGGATGGCGATAATCATTGTGGCGGATGTGAAGTATGCTCGAGTGTCAACATCTATTCCTACTGTAAACATGTGGTGGGCTCAGACAATGAAGCCAAGGAAGCCAATTGACATTATGGCTCATACTATTCCTATATAACCAAATGGTTCTTTTTTGCTTGAGTAGAAGGTAATTACGTGGGAAATTATTCCAAACCCTGGCAGGATAAGGATATATACTTCTGGGTGGCCGAAGAATCAGAAAAGGTGTTGGTATAGGATTGGNNN
>ZS5
NNNNNNNNNNNNNNNNNNGTAGTCTGAATACCGTCGTGGTATTCCTGATAGGCCTAGGAAGTGTTGTGGGAAGAAGGTTAGGTTTACACCTGTAAATATGATCATGAATTGAATTTTTGTTCATGTGCTGTGTAGGGTGAATCCTGTAAATAATGGGAATCAGTGGGTGAATCCGCTTATGATGGCGAATACTGCTCCCATAGATAGCACATAGTGGAAGTGGGCTACTACGTAGTAGGTGTCGTGGAGAATAATGTCCAGTGACGAGTTAGCTAGTACAATTCCTGTTAGTCCTCCTACTGTGAATAAGAAAATGAAGCCGAGTGCTCATAGCATGGGGGCTTGTCATTTTACTACTCCCCCATAAATAGTGGCTAATCAGCTGAATACTTTTACACCAGTGGGGATGGCGATAATCATTGTGGCGGATGTGAAGTATGCTCGAGTGTCAACATCTATTCCTACTGTAAACATGTGGTGGGCTCAGACAATGAAGCCAAGGAAGCCAATTGACATTATGGCTCATACTATTCCTATATAACCAAATGGTTCTTTTTTGCTTGAGTAGAAGGTAATTACGTGGGAAATTATTCCAAACCCTGGCAGGATAAGGATATATACTTCTGGGTGGCCGAAGAATCAGAAAAGGTGTTGGTATAGGATTGGNNN
>ZS6
NNNNNNNNNNNNNNNTGGGTAGTCTGAATACCGTCGTGGTATTCCTGATAGGCCTAGGAAGTGTTGTGGGAAGAAGGTTAGGTTTACACCTGTAAATATGATCATGAATTGAATTTTTGTTCATGTGCTGTGTAGGGTGAATCCTGTAAATAATGGGAATCAGTGGGTGAATCCGCTTATGATGGCGAATACTGCTCCCATAGATAGCACATAGTGGAAGTGGGCTACTACGTAGTAGGTGTCGTGGAGAATAATGTCCAGTGACGAGTTAGCTAGTACAATTCCTGTTAGTCCTCCTACTGTGAATAAGAAAATGAAGCCGAGTGCTCATAGCATGGGGGCTTGTCATTTTACTACTCCCCCATAAATAGTGGCTAATCAGCTGAATACTTTTACACCAGTGGGGATGGCGATAATCATTGTGGCGGATGTGAAGTATGCTCGAGTGTCAACATCTATTCCTACTGTAAACATGTGGTGGGCTCAGACAATGAAGCCAAGGAAGCCAATTGACATTATGGCTCATACTATTCCTATATAACCAAATGGTTCTTTTTTGCTTGAGTAGAAGGTAATTACGTGGGAAATTATTCCAAACCCTGGCAGGATAAGGATATATACTTCTGGGTGGCCGAAGAATCAGAAAAGGTGTTGGTATAGGATTGGNNN
>ZS7
NNNNNNNNNNNNNNNNNNGTAGTCTGAATACCGTCGTGGTATTCCTGATAGGCCTAGGAAGTGTTGTGGGAAGAAGGTTAGGTTTACACCTGTAAATATGATCATGAATTGAATTTTTGTTCATGTGCTGTGTAGGGTGAATCCTGTAAATAATGGGAATCAGTGGGTGAATCCGCTTATGATGGCGAATACTGCTCCCATAGATAGCACATAGTGGAAGTGGGCTACTACGTAGTAGGTGTCGTGGAGAATAATGTCCAGTGACGAGTTAGCTAGTACAATTCCTGTTAGTCCTCCTACTGTGAATAAGAAAATGAAGCCGAGTGCTCATAGCATGGGGGCTTGTCATTTTACTACTCCCCCATAAATAGTGGCTAATCAGCTGAATACTTTTACACCAGTGGGGATGGCGATAATCATTGTGGCGGATGTGAAGTATGCTCGAGTGTCAACATCTATTCCTACTGTAAACATGTGGTGGGCTCAGACAATGAAGCCAAGGAAGCCAATTGACATTATGGCTCATACTATTCCTATATAACCAAATGGTTCTTTTTTGCTTGAGTAGAAGGTAATTACGTGGGAAATTATTCCAAACCCTGGCAGGATAAGGATATATACTTCTGGGTGGCCGAAGAATCAGAAAAGGTGTTGGTATAGGATTGGNNN
>ZS8
NNNNNNNNNNNNNNNTGGGTAGTCTGAATACCGTCGTGGTATTCCTGATAGGCCTAGGAAGTGTTGTGGGAAGAAGGTTAGGTTTACACCTGTAAATATGATCATGAATTGAATTTTTGTTCATGTGCTGTGTAGGGTGAATCCTGTAAATAATGGGAATCAGTGGGTGAATCCGCTTATGATGGCGAATACTGCTCCCATAGATAGCACATAGTGGAAGTGGGCTACTACGTAGTAGGTGTCGTGGAGAATAATGTCCAGTGACGAGTTAGCTAGTACAATTCCTGTTAGTCCTCCTACTGTGAATAAGAAAATGAAGCCGAGTGCTCATAGCATGGGGGCTTGTCATTTTACTACTCCCCCATAAATAGTGGCTAATCAGCTGAATACTTTTACACCAGTGGGGATGGCGATAATCATTGTGGCGGATGTGAAGTATGCTCGAGTGTCAACATCTATTCCTACTGTAAACATGTGGTGGGCTCAGACAATGAAGCCAAGGAAGCCAATTGACATTATGGCTCATACTATTCCTATATAACCAAATGGTTCTTTTTTGCTTGAGTAGAAGGTAATTACGTGGGAAATTATTCCAAACCCTGGCAGGATAAGGATATATACTTCTGGGTGGCCGAAGAATCAGAAAAGGTGTTGGTATAGGATTGGNNN
>ZS10
NNNNNNNNNNNNNNNNNNNNNNNNNNNNNNNNNNNNNNNNNNNNNNNNNNNNNNNNNNNNNNNNNNNNNNNNNNNNNNNNNNNNNNNNNNNNNNNNNNNNNNNNNNNNNNNNNNNNNNNNNNNNNNNNNNNNNNNNNNNNNNNNNNNNNNNNNNGGGAATCAGTGGGTGAATCCGCTTATGATGGCGAATACTGCTCCCATAGATAGCACATAGTGGAAGTGGGCTACTACGTAGTAGGTGTCGTGGAGAATAATGTCCAGTGACGAGTTAGCTAGTACAATTCCTGTTAGTCCTCCTACTGTGAATAAGAAAATGAAGCCGAGTGCTCATAGCATGGGGGCTTGTCATTTTACTACTCCCCCATAAATAGTGGCTAATCAGCTGAATACTTTTACACCAGTGGGGATGGCGATAATCATTGTGGCGGATGTGAAGTATGCTCGAGTGTCAACATCTATTCCTACTGTAAACATGTGGTGGGCTCAGACAATGAAGCCAAGGAAGCCAATTGACATTATGGCTCATACTATTCCTATATAACCAAATGGTTCTTTTTTGCTTGAGTAGAAGGTAATTACGTGGGAAATTATTCCAAACCCTGGCAGGATAAGGATATATACTTCTGGGTGGCCGAAGAATCAGAAAAGGTGTTGGTATAGGATTGGNNN
>ZS11
NNNNNNNNNNNNNNNTGGGTAGTCTGAATACCGTCGTGGTATTCCTGATAGGCCTAGGAAGTGTTGTGGGAAGAAGGTTAGGTTTACACCTGTAAATATGATCATGAATTGAATTTTTGTTCATGTGCTGTGTAGGGTGAATCCTGTAAATAATGGGAATCAGTGGGTGAATCCGCTTATGATGGCGAATACTGCTCCCATAGATAGCACATAGTGGAAGTGGGCTACTACGTAGTAGGTGTCGTGGAGAATAATGTCCAGTGACGAGTTAGCTAGTACAATTCCTGTTAGTCCTCCTACTGTGAATAAGAAAATGAAGCCGAGTGCTCATAGCATGGGGGCTTGTCATTTTACTACTCCCCCATAAATAGTGGCTAATCAGCTGAATACTTTTACACCAGTGGGGATGGCGATAATCATTGTGGCGGATGTGAAGTATGCTCGAGTGTCAACATCTATTCCTACTGTAAACATGTGGTGGGCTCAGACAATGAAGCCAAGGAAGCCAATTGACATTATGGCTCATACTATTCCTATATAACCAAATGGTTCTTTTTTGCTTGAGTAGAAGGTAATTACGTGGGAAATTATTCCAAACCCTGGCAGGATAAGGATATATACTTCTGGGTGGCCGAAGAATCAGAAAAGGTGTTGGTATAGGATTGGNNN
>ZS12
NNNNNNNNNNNNNNNNNGGTAGTCTGAATACCGTCGTGGTATTCCTGATAGGCCTAGGAAGTGTTGTGGGAAGAAGGTTAGGTTTACACCTGTAAATATGATCATGAATTGAATTTTTGTTCATGTGCTGTGTAGGGTGAATCCTGTAAATAATGGGAATCAGTGGGTGAATCCGCTTATGATGGCGAATACTGCTCCCATAGATAGCACATAGTGGAAGTGGGCTACTACGTAGTAGGTGTCGTGGAGAATAATGTCCAGTGACGAGTTAGCTAGTACAATTCCTGTTAGTCCTCCTACTGTGAATAAGAAAATGAAGCCGAGTGCTCATAGCATGGGGGCTTGTCATTTTACTACTCCCCCATAAATAGTGGCTAATCAGCTGAATACTTTTACACCAGTGGGGATGGCGATAATCATTGTGGCGGATGTGAAGTATGCTCGAGTGTCAACATCTATTCCTACTGTAAACATGTGGTGGGCTCAGACAATGAAGCCAAGGAAGCCAATTGACATTATGGCTCATACTATTCCTATATAACCAAATGGTTCTTTTTTGCTTGAGTAGAAGGTAATTACGTGGGAAATTATTCCAAACCCTGGCAGGATAAGGATATATACTTCTGGGTGGCCGAAGAATCAGAAAAGGTGTTGGTATAGGATTGGNNN
>ZS13
NNNNNNNNNNNNNNNTGGGTAGTCTGAATACCGTCGTGGTATTCCTGATAGGCCTAGGAAGTGTTGTGGGAAGAAGGTTAGGTTTACACCTGTAAATATGATCATGAATTGAATTTTTGTTCATGTGCTGTGTAGGGTGAATCCTGTAAATAATGGGAATCAGTGGGTGAATCCGCTTATGATGGCGAATACTGCTCCCATAGATAGCACATAGTGGAAGTGGGCTACTACGTAGTAGGTGTCGTGGAGAATAATGTCCAGTGACGAGTTAGCTAGTACAATTCCTGTTAGTCCTCCTACTGTGAATAAGAAAATGAAGCCGAGTGCTCATAGCATGGGGGCTTGTCATTTTACTACTCCCCCATAAATAGTGGCTAATCAGCTGAATACTTTTACACCAGTGGGGATGGCGATAATCATTGTGGCGGATGTGAAGTATGCTCGAGTGTCAACATCTATTCCTACTGTAAACATGTGGTGGGCTCAGACAATGAAGCCAAGGAAGCCAATTGACATTATGGCTCATACTATTCCTATATAACCAAATGGTTCTTTTTTGCTTGAGTAGAAGGTAATTACGTGGGAAATTATTCCAAACCCTGGCAGGATAAGGATATATACTTCTGGGTGGCCGAAGAATCAGAAAAGGTGTTGGTATAGGATTGGATC
>ZS15
NNNNNNNNNNNNNNNTGGGTAGTCTGAATACCGTCGTGGTATTCCTGATAGGCCTAGGAAGTGTTGTGGGAAGAAGGTTAGGTTTACACCTGTAAATATGATCATGAATTGAATTTTTGTTCATGTGCTGTGTAGGGTGAATCCTGTAAATAATGGGAATCAGTGGGTGAATCCGCTTATGATGGCGAATACTGCTCCCATAGATAGCACATAGTGGAAGTGGGCTACTACGTAGTAGGTGTCGTGGAGAATAATGTCCAGTGACGAGTTAGCTAGTACAATTCCTGTTAGTCCTCCTACTGTGAATAAGAAAATGAAGCCGAGTGCTCATAGCATGGGGGCTTGTCATTTTACTACTCCCCCATAAATAGTGGCTAATCAGCTGAATACTTTTACACCAGTGGGGATGGCGATAATCATTGTGGCGGATGTGAAGTATGCTCGAGTGTCAACATCTATTCCTACTGTAAACATGTGGTGGGCTCAGACAATGAAGCCAAGGAAGCCAATTGACATTATGGCTCATACTATTCCTATATAACCAAATGGTTCTTTTTTGCTTGAGTAGAAGGTAATTACGTGGGAAATTATTCCAAACCCTGGCAGGATAAGGATATATACTTCTGGGTGGCCGAAGAATCAGAAAAGGTGTTGGTATAGGATTGGNNN
>ZS16
NNNNNNNNNNNNNTCTGGGTAGTCTGAATACCGTCGTGGTATTCCTGATAGGCCTAGGAAGTGTTGTGGGAAGAAGGTTAGGTTTACACCTGTAAATATGATCATGAATTGAATTTTTGTTCATGTGCTGTGTAGGGTGAATCCTGTAAATAATGGGAATCAGTGGGTGAATCCGCTTATGATGGCGAATACTGCTCCCATAGATAGCACATAGTGGAAGTGGGCTACTACGTAGTAGGTGTCGTGGAGAATAATGTCCAGTGACGAGTTAGCTAGTACAATTCCTGTTAGTCCTCCTACTGTGAATAAGAAAATGAAGCCGAGTGCTCATAGCATGGGGGCTTGTCATTTTACTACTCCCCCATAAATAGTGGCTAATCAGCTGAATACTTTTACACCAGTGGGGATGGCGATAATCATTGTGGCGGATGTGAAGTATGCTCGAGTGTCAACATCTATTCCTACTGTAAACATGTGGTGGGCTCAGACAATGAAGCCAAGGAAGCCAATTGACATTATGGCTCATACTATTCCTATATAACCAAATGGTTCTTTTTTGCTTGAGTAGAAGGTAATTACGTGGGAAATTATTCCAAACCCTGGCAGGATAAGGATATATACTTCTGGGTGGCCGAAGAATCAGAAAAGGTGTTGGTATAGGATTGGNNN
>ZS17
NNNNNNNNNNNNNNNNNGGTAGTCTGAATACCGTCGTGGTATTCCTGATAGGCCTAGGAAGTGTTGTGGGAAGAAGGTTAGGTTTACACCTGTAAATATGATCATGAATTGAATTTTTGTTCATGTGCTGTGTAGGGTGAATCCTGTAAATAATGGGAATCAGTGGGTGAATCCGCTTATGATGGCGAATACTGCTCCCATAGATAGCACATAGTGGAAGTGGGCTACTACGTAGTAGGTGTCGTGGAGAATAATGTCCAGTGACGAGTTAGCTAGTACAATTCCTGTTAGTCCTCCTACTGTGAATAAGAAAATGAAGCCGAGTGCTCATAGCATGGGGGCTTGTCATTTTACTACTCCCCCATAAATAGTGGCTAATCAGCTGAATACTTTTACACCAGTGGGGATGGCGATAATCATTGTGGCGGATGTGAAGTATGCTCGAGTGTCAACATCTATTCCTACTGTAAACATGTGGTGGGCTCAGACAATGAAGCCAAGGAAGCCAATTGACATTATGGCTCATACTATTCCTATATAACCAAATGGTTCTTTTTTGCTTGAGTAGAAGGTAATTACGTGGGAAATTATTCCAAACCCTGGCAGGATAAGGATATATACTTCTGGGTGGCCGAAGAATCAGAAAAGGTGTTGGTATAGGATTGGNNN
>ZS18
NNNNNNNNNNNNNNNNNGGTAGTCTGAATACCGTCGTGGTATTCCTGATAGGCCTAGGAAGTGTTGTGGGAAGAAGGTTAGGTTTACACCTGTAAATATGATCATGAATTGAATTTTTGTTCATGTGCTGTGTAGGGTGAATCCTGTAAATAATGGGAATCAGTGGGTGAATCCGCTTATGATGGCGAATACTGCTCCCATAGATAGCACATAGTGGAAGTGGGCTACTACGTAGTAGGTGTCGTGGAGAATAATGTCCAGTGACGAGTTAGCTAGTACAATTCCTGTTAGTCCTCCTACTGTGAATAAGAAAATGAAGCCGAGTGCTCATAGCATGGGGGCTTGTCATTTTACTACTCCCCCATAAATAGTGGCTAATCAGCTGAATACTTTTACACCAGTGGGGATGGCGATAATCATTGTGGCGGATGTGAAGTATGCTCGAGTGTCAACATCTATTCCTACTGTAAACATGTGGTGGGCTCAGACAATGAAGCCAAGGAAGCCAATTGACATTATGGCTCATACTATTCCTATATAACCAAATGGTTCTTTTTTGCTTGAGTAGAAGGTAATTACGTGGGAAATTATTCCAAACCCTGGCAGGATAAGGATATATACTTCTGGGTGGCCGAAGAATCAGAAAAGGTGTTGGTATAGGATTGGNNN
>ZS19
NNNNNNNNNNNNNNNNGGGTAGTCTGAATACCGTCGTGGTATTCCTGATAGGCCTAGGAAGTGTTGTGGGAAGAAGGTTAGGTTTACACCTGTAAATATGATCATGAATTGAATTTTTGTTCATGTGCTGTGTAGGGTGAATCCTGTAAATAATGGGAATCAGTGGGTGAATCCGCTTATGATGGCGAATACTGCTCCCATAGATAGCACATAGTGGAAGTGGGCTACTACGTAGTAGGTGTCGTGGAGAATAATGTCCAGTGACGAGTTAGCTAGTACAATTCCTGTTAGTCCTCCTACTGTGAATAAGAAAATGAAGCCGAGTGCTCATAGCATGGGGGCTTGTCATTTTACTACTCCCCCATAAATAGTGGCTAATCAGCTGAATACTTTTACACCAGTGGGGATGGCGATAATCATTGTGGCGGATGTGAAGTATGCTCGAGTGTCAACATCTATTCCTACTGTAAACATGTGGTGGGCTCAGACAATGAAGCCAAGGAAGCCAATTGACATTATGGCTCATACTATTCCTATATAACCAAATGGTTCTTTTTTGCTTGAGTAGAAGGTAATTACGTGGGAAATTATTCCAAACCCTGGCAGGATAAGGATATATACTTCTGGGTGGCCGAAGAATCAGAAAAGGTGTTGGTATAGGATTGGNNN
>ZS20
NNNNNNNNNNNNNNCTGGGTAGTCTGAATACCGTCGTGGTATTCCTGATAGGCCTAGGAAGTGTTGTGGGAAGAAGGTTAGGTTTACACCTGTAAATATGATCATGAATTGAATTTTTGTTCATGTGCTGTGTAGGGTGAATCCTGTAAATAATGGGAATCAGTGGGTGAATCCGCTTATGATGGCGAATACTGCTCCCATAGATAGCACATAGTGGAAGTGGGCTACTACGTAGTAGGTGTCGTGGAGAATAATGTCCAGTGACGAGTTAGCTAGTACAATTCCTGTTAGTCCTCCTACTGTGAATAAGAAAATGAAGCCGAGTGCTCATAGCATGGGGGCTTGTCATTTTACTACTCCCCCATAAATAGTGGCTAATCAGCTGAATACTTTTACACCAGTGGGGATGGCGATAATCATTGTGGCGGATGTGAAGTATGCTCGAGTGTCAACATCTATTCCTACTGTAAACATGTGGTGGGCTCAGACAATGAAGCCAAGGAAGCCAATTGACATTATGGCTCATACTATTCCTATATAACCAAATGGTTCTTTTTTGCTTGAGTAGAAGGTAATTACGTGGGAAATTATTCCAAACCCTGGCAGGATAAGGATATATACTTCTGGGTGGCCGAAGAATCAGAAAAGGTGTTGGTATAGGATTGGNNN
>ZS21
NNNNNNNNNNNNNNNNGGGTAGTCTGAATACCGTCGTGGTATTCCTGATAGGCCTAGGAAGTGTTGTGGGAAGAAGGTTAGGTTTACACCTGTAAATATGATCATGAATTGAATTTTTGTTCATGTGCTGTGTAGGGTGAATCCTGTAAATAATGGGAATCAGTGGGTGAATCCGCTTATGATGGCGAATACTGCTCCCATAGATAGCACATAGTGGAAGTGGGCTACTACGTAGTAGGTGTCGTGGAGAATAATGTCCAGTGACGAGTTAGCTAGTACAATTCCTGTTAGTCCTCCTACTGTGAATAAGAAAATGAAGCCGAGTGCTCATAGCATGGGGGCTTGTCATTTTACTACTCCCCCATAAATAGTGGCTAATCAGCTGAATACTTTTACACCAGTGGGGATGGCGATAATCATTGTGGCGGATGTGAAGTATGCTCGAGTGTCAACATCTATTCCTACTGTAAACATGTGGTGGGCTCAGACAATGAAGCCAAGGAAGCCAATTGACATTATGGCTCATACTATTCCTATATAACCAAATGGTTCTTTTTTGCTTGAGTAGAAGGTAATTACGTGGGAAATTATTCCAAACCCTGGCAGGATAAGGATATATACTTCTGGGTGGCCGAAGAATCAGAAAAGGTGTTGGTATAGGATTGGNNN
>ZS22
NNNNNNNNNNNNNNNNGGGTAGTCTGAATACCGTCGTGGTATTCCTGATAGGCCTAGGAAGTGTTGTGGGAAGAAGGTTAGGTTTACACCTGTAAATATGATCATGAATTGAATTTTTGTTCATGTGCTGTGTAGGGTGAATCCTGTAAATAATGGGAATCAGTGGGTGAATCCGCTTATGATGGCGAATACTGCTCCCATAGATAGCACATAGTGGAAGTGGGCTACTACGTAGTAGGTGTCGTGGAGAATAATGTCCAGTGACGAGTTAGCTAGTACAATTCCTGTTAGTCCTCCTACTGTGAATAAGAAAATGAAGCCGAGTGCTCATAGCATGGGGGCTTGTCATTTTACTACTCCCCCATAAATAGTGGCTAATCAGCTGAATACTTTTACACCAGTGGGGATGGCGATAATCATTGTGGCGGATGTGAAGTATGCTCGAGTGTCAACATCTATTCCTACTGTAAACATGTGGTGGGCTCAGACAATGAAGCCAAGGAAGCCAATTGACATTATGGCTCATACTATTCCTATATAACCAAATGGTTCTTTTTTGCTTGAGTAGAAGGTAATTACGTGGGAAATTATTCCAAACCCTGGCAGGATAAGGATATATACTTCTGGGTGGCCGAAGAATCAGAAAAGGTGTTGGTATAGGATTGGNNN
>ZS23
NNNNNNNNNNNNNNNNGGGTAGTCTGAATACCGTCGTGGTATTCCTGATAGGCCTAGGAAGTGTTGTGGGAAGAAGGTTAGGTTTACACCTGTAAATATGATCATGAATTGAATTTTTGTTCATGTGCTGTGTAGGGTGAATCCTGTAAATAATGGGAATCAGTGGGTGAATCCGCTTATGATGGCGAATACTGCTCCCATAGATAGCACATAGTGGAAGTGGGCTACTACGTAGTAGGTGTCGTGGAGAATAATGTCCAGTGACGAGTTAGCTAGTACAATTCCTGTTAGTCCTCCTACTGTGAATAAGAAAATGAAGCCGAGTGCTCATAGCATGGGGGCTTGTCATTTTACTACTCCCCCATAAATAGTGGCTAATCAGCTGAATACTTTTACACCAGTGGGGATGGCGATAATCATTGTGGCGGATGTGAAGTATGCTCGAGTGTCAACATCTATTCCTACTGTAAACATGTGGTGGGCTCAGACAATGAAGCCAAGGAAGCCAATTGACATTATGGCTCATACTATTCCTATATAACCAAATGGTTCTTTTTTGCTTGAGTAGAAGGTAATTACGTGGGAAATTATTCCAAACCCTGGCAGGATAAGGATATATACTTCTGGGTGGCCGAAGAATCAGAAAAGGTGTTGGTATAGGATTGGNNN
>ZS24
NNNNNNNNNNNNNNNNNNNTAGTCTGAATACCGTCGTGGTATTCCTGATAGGCCTAGGAAGTGTTGTGGGAAGAAGGTTAGGTTTACACCTGTAAATATGATCATGAATTGAATTTTTGTTCATGTGCTGTGTAGGGTGAATCCTGTAAATAATGGGAATCAGTGGGTGAATCCGCTTATGATGGCGAATACTGCTCCCATAGATAGCACATAGTGGAAGTGGGCTACTACGTAGTAGGTGTCGTGGAGAATAATGTCCAGTGACGAGTTAGCTAGTACAATTCCTGTTAGTCCTCCTACTGTGAATAAGAAAATGAAGCCGAGTGCTCATAGCATGGGGGCTTGTCATTTTACTACTCCCCCATAAATAGTGGCTAATCAGCTGAATACTTTTACACCAGTGGGGATGGCGATAATCATTGTGGCGGATGTGAAGTATGCTCGAGTGTCAACATCTATTCCTACTGTAAACATGTGGTGGGCTCAGACAATGAAGCCAAGGAAGCCAATTGACATTATGGCTCATACTATTCCTATATAACCAAATGGTTCTTTTTTGCTTGAGTAGAAGGTAATTACGTGGGAAATTATTCCAAACCCTGGCAGGATAAGGATATATACTTCTGGGTGGCCGAAGAATCAGAAAAGGTGTTGGTATAGGATTGGNNN
>ZS25
NNNNNNNNNNNNNNNNNNNTAGTCTGAATACCGTCGTGGTATTCCTGATAGGCCTAGGAAGTGTTGTGGGAAGAAGGTTAGGTTTACACCTGTAAATATGATCATGAATTGAATTTTTGTTCATGTGCTGTGTAGGGTGAATCCTGTAAATAATGGGAATCAGTGGGTGAATCCGCTTATGATGGCGAATACTGCTCCCATAGATAGCACATAGTGGAAGTGGGCTACTACGTAGTAGGTGTCGTGGAGAATAATGTCCAGTGACGAGTTAGCTAGTACAATTCCTGTTAGTCCTCCTACTGTGAATAAGAAAATGAAGCCGAGTGCTCATAGCATGGGGGCTTGTCATTTTACTACTCCCCCATAAATAGTGGCTAATCAGCTGAATACTTTTACACCAGTGGGGATGGCGATAATCATTGTGGCGGATGTGAAGTATGCTCGAGTGTCAACATCTATTCCTACTGTAAACATGTGGTGGGCTCAGACAATGAAGCCAAGGAAGCCAATTGACATTATGGCTCATACTATTCCTATATAACCAAATGGTTCTTTTTTGCTTGAGTAGAAGGTAATTACGTGGGAAATTATTCCAAACCCTGGCAGGATAAGGATATATACTTCTGGGTGGCCGAAGAATCAGAAAAGGTGTTGGTATAGGATTGGNNN
>ZS43
NNNNNNNNNNNNNNNNNNGTAGTCTGAATACCGTCGTGGTATTCCTGATAGGCCTAGGAAGTGTTGTGGGAAGAAGGTTAGGTTTACACCTGTAAATATGATCATGAATTGAATTTTTGTTCATGTGCTGTGTAGGGTGAATCCTGTAAATAATGGGAATCAGTGGGTGAATCCGCTTATGATGGCGAATACTGCTCCCATAGATAGCACATAGTGGAAGTGGGCTACTACGTAGTAGGTGTCGTGGAGAATAATGTCCAGTGACGAGTTAGCTAGTACAATTCCTGTTAGTCCTCCTACTGTGAATAAGAAAATGAAGCCGAGTGCTCATAGCATGGGGGCTTGTCATTTTACTACTCCCCCATAAATAGTGGCTAATCAGCTGAATACTTTTACACCAGTGGGGATGGCGATAATCATTGTGGCGGATGTGAAGTATGCTCGAGTGTCAACATCTATTCCTACTGTAAACATGTGGTGGGCTCAGACAATGAAGCCAAGGAAGCCAATTGACATTATGGCTCATACTATTCCTATATAACCAAATGGTTCTTTTTTGCTTGAGTAGAAGGTAATTACGTGGGAAATTATTCCAAACCCTGGCAGGATAAGGATATATACTTCTGGGTGGCCGAAGAATCAGAAAAGGTGTTGGTATAGGATTGGNNN
>ZS44
NNNNNNNNNNNNNNNNNNGTAGTCTGAATACCGTCGTGGTATTCCTGATAGGCCTAGGAAGTGTTGTGGGAAGAAGGTTAGGTTTACACCTGTAAATATGATCATGAATTGAATTTTTGTTCATGTGCTGTGTAGGGTGAATCCTGTAAATAATGGGAATCAGTGGGTGAATCCGCTTATGATGGCGAATACTGCTCCCATAGATAGCACATAGTGGAAGTGGGCTACTACGTAGTAGGTGTCGTGGAGAATAATGTCCAGTGACGAGTTAGCTAGTACAATTCCTGTTAGTCCTCCTACTGTGAATAAGAAAATGAAGCCGAGTGCTCATAGCATGGGGGCTTGTCATTTTACTACTCCCCCATAAATAGTGGCTAATCAGCTGAATACTTTTACACCAGTGGGGATGGCGATAATCATTGTGGCGGATGTGAAGTATGCTCGAGTGTCAACATCTATTCCTACTGTAAACATGTGGTGGGCTCAGACAATGAAGCCAAGGAAGCCAATTGACATTATGGCTCATACTATTCCTATATAACCAAATGGTTCTTTTTTGCTTGAGTAGAAGGTAATTACGTGGGAAATTATTCCAAACCCTGGCAGGATAAGGATATATACTTCTGGGTGGCCGAAGAATCAGAAAAGGTGTTGGTATAGGATTGGNNN
