# Supplementary material for: Genetic evidence supports a distinct lineage of American crocodile (Crocodylus acutus) in the Greater Antilles
Source: PeerJ. 2018 Nov 12;6:e5836. doi: 10.7717/peerj.5836 (PMC6237115; doi:10.7717/peerj.5836)
Supplement: Supplemental Information 14 [file peerj-06-5836-s014.fasta]

>ZN1_(reversed)
NNNNNNNNNNNNNNNNNNNNNNNNNNNNNNNNNNNNATGTATAACGAGCATTAAATATTTATGTACATGAAAGCCGAGCTGGTCCGTTCTGCAAGGAATATGTACCACCTTGATTTAATGATTTTAGATATAAGCCCCCGGGTAGTGGATGAGATCTCCCCAAAAAAATAAAGAACCAATAGCCATTGAAGAAAAGGGATGCCGCGATTACGGACGTGAATGAGTGAAGCCATATGGTGCGGGTTGAGGCCTCTAAGAAGAGGAAAGAATGTCCAGGCAATAGCAAGATGGGTACGTGAGAGTGATAACCAGAGGTCTCTAAGAAGAGCAATAAATGTGAGCCGTGTCCAGGTATGGGCTTGAGACTAGTAATAGTTAGTATGGATACAATGGATGGTGATTTCACGTGAGATGCTGACTAATAAGAACTAATGGATGGGTGCTAGGGGCAGATAAATGAATGCCTTATAATACATAGCTGGGGGGTGGTACATATTATCTTTTTGTTTGGGGGAAGGTAATAGTGCTCGTGGTTTTTGGTTGGTCTGTTTGTCATTCGGGACTCTTTGTCCATATTAACATTTTCAGTGTTATGCTTTTGTGAATTAAGCTACGATGACTGATTTAGTTCAAGAAGTAGTTTAATAAGAATGTCGGCTTTGGGGGCCGGAAGAGTAGAGTTATGTCTGCCTTCTTGAACGGTTGTTAGACACTCT
>ZN3_(reversed)
NNNNNNNNNNNNNNNNNNNNNNNNNNNNNNNNNNNNATGTATAACGAGCATTAAATATTTATGTACATGAAAGCCGAGCTGGTCCGTTCTGCAAGGAATATGTACCACCTTGATTTAATGATTTTAGATATAAGCCCCCGGGTAGTGGATGAGATCTCCCCAAAAAAATAAAGAACCAATAGCCATTGAAGAAAAGGGATGCCGCGATTACGGACGTGAATGAGTGAAGCCATATGGTGCGGGTTGAGGCCTCTAAGAAGAGGAAAGAATGTCCAGGCAATAGCAAGATGGGTACGTGAGAGTGATAACCAGAGGTCTCTAAGAAGAGCAATAAATGTGAGCCGTGTCCAGGTATGGGCTTGAGACTAGTAATAGTTAGTATGGATACAATGGATGGTGATTTCACGTGAGATGCTGACTAATAAGAACTAATGGATGGGTGCTAGGGGCAGATAAATGAATGCCTTATAATACATAGCTGGGGGGTGGTACATATTATCTTTTTGTTTGGGGGAAGGTAATAGTGCTCGTGGTTTTTGGTTGGTCTGTTTGTCATTCGGGACTCTTTGTCCATATTAACATTTTCAGTGTTATGCTTTTGTGAATTAAGCTACGATGACTGATTTAGTTCAAGAAGTAGTTTAATAAGAATGTCGGCTTTGGGGGCCGGAAGAGTAGAGTTATGTCTGCCTTCTTGAACGGTTGTTAGACACTCT
>ZS1_(reversed)
AAACTGGGGGGAGGGGGGGCCTAATTAAAGAGTAATATGTATAACGAGCATTAAATATTTATGTACATGAAAGCCGAGCTGGTCCGTTCTGCAAGGAATATGTACCACCTTGATTTAATGATTTTAGATATAAGCCCCCGGGTAGTGGATGAGATCTCCCCAAAAAAATAAAGAACCAATAGCCATTGAAGAAAAGGGATGCCGCGATTACGGACGTGAATGAGTGAAGCCATATGGTGCGGGTTGAGGCCTCTAAGAAGAGGAAAGAATGTCCAGGCAATAGCAAGATGGGTACGTGAGAGTGATAACCAGAGGTCTCTAAGAAGAGCAATAAATGTGAGCCGTGTCCAGGTATGGGCTTGAGACTAGTAATAGTTAGTATGGATACAATGGATGGTGATTTCACGTGAGATGCTGACTAATAAGAACTAATGGATGGGTGCTAGGGGCAGATAAATGAATGCCTTATAATACATAGCTGGGGGGTGGTACATATTATCTTTTTGTTTGGGGGAAGGTAATAGTGCTCGTGGTTTTTGGTTGGTCTGTTTGTCATTCGGGACTCTTTGTCCATATTAACATTTTCAGTGTTATGCTTTTGTGAATTAAGCTACGATGACTGATTTAGTTCAAGAAGTAGTTTAATAAGAATGTCNNNNNNNNNNNNNNNNNNNNNNNNNNNNNNNNNNNNNNNNNNNNNNNNNNNNNNNNNNNNN
>ZS2_(reversed)
AAACTGGGGGGAGGGGGGGCCTAATTAAAGAGTAATATGTATAACGAGCATTAAATATTTATGTACATGAAAGCCGAGCTGGTCCGTTCTGCAAGGAATATGTACCACCTTGATTTAATGATTTTAGATATAAGCCCCCGGGTAGTGGATGAGATCTCCCCAAAAAAATAAAGAACCAATAGCCATTGAAGAAAAGGGATGCCGCGATTACGGACGTGAATGAGTGAAGCCATATGGTGCGGGTTGAGGCCTCTAAGAAGAGGAAAGAATGTCCAGGCAATAGCAAGATGGGTACGTGAGAGTGATAACCAGAGGTCTCTAAGAAGAGCAATAAATGTGAGCCGTGTCCAGGTATGGGCTTGAGACTAGTAATAGTTAGTATGGATACAATGGATGGTGATTTCACGTGAGATGCTGACTAATAAGAACTAATGGATGGGTGCTAGGGGCAGATAAATGAATGCCTTATAATACATAGCTGGGGGGTGGTACATATTATCTTTTTGTTTGGGGGAAGGTAATAGTGCTCGTGGTTTTTGGTTGGTCTGTTTGTCATTCGGGACTCTTTGTCCATATTAACATTTTCAGTGTTATGCTTTTGTGAATTAAGCTACGATGACTGATTTAGTTCAAGAAGTAGTTTAATAAGAATGTCGGCTTTGGGGGCCGGAAGAGTAGAGTTATGTCTGCCTTCTTGAACGGTTGTTAGACACTCT
>ZS3
NNNNNNNNNNNNNNNNNNNNNNNNNNNNNNNNNNNNNNNNNNNNNNNNNNNNNNNNNNNNNNNNNNNNNNNAGCCGAGCTGGTCCGTTCTGCAAGGAATATGTACCACCTTGATTTAATGATTTTAGATATAAGCCCCCGGGTAGTGGATGAGATCTCCCCAAAAAAATAAAGAACCAATAGCCATTGAAGAAAAGGGATGCCGCGATTACGGACGTGAATGAGTGAAGCCATATGGTGCGGGTTGAGGCCTCTAAGAAGAGGAAAGAATGTCCAGGCAATAGCAAGATGGGTACGTGAGAGTGATAACCAGAGGTCTCTAAGAAGAGCAATAAATGTGAGCCGTGTCCAGGTATGGGCTTGAGACTAGTAATAGTTAGTATGGATACAATGGATGGTGATTTCACGTGAGATGCTGACTAATAAGAACTAATGGATGGGTGCTAGGGGCAGATAAATGAATGCCTTATAATACATAGCTGGGGGGTGGTACATATTATCTTTTTGTTTNNNNNNNNNNNNNNNNNNNNNNNNNNNNNNNNNNNNNNNNNNNNNNNNNNNNNNNNNNNNNNNNNNNNNNNNNNNNNNNNNNNNNNNNNNNNNNNNNNNNNNNNNNNNNNNNNNNNNNNNNNNNNNNNNNNNNNNNNNNNNNNNNNNNNNNNNNNNNNNNNNNNNNNNNNNNNNNNNNNNNNNNNNNNNNNNNNNNNNNNNNNNNNN
>ZS4
NNNNNNNNNNNNNNNNNNNNNNNNNNNNNNNNNNNNNNNNNNNNNNNNNNNNNNNNNNNNNNNNNNNNNNNNNCCGAGCTGGTCCGTTCTGCAAGGAATATGTACCACCTTGATTTAATGATTTTAGATATAAGCCCCCGGGTAGTGGATGAGATCTCCCCAAAAAAATAAAGAACCAATAGCCATTGAAGAAAAGGGATGCCGCGATTACGGACGTGAATGAGTGAAGCCATATGGTGCGGGTTGAGGCCTCTAAGAAGAGGAAAGAATGTCCAGGCAATAGCAAGATGGGTACGTGAGAGTGATAACCAGAGGTCTCTAAGAAGAGCAATAAATGTGAGCCGTGTCCAGGTATGGGCTTGAGACTAGTAATAGTTAGTATGGATACAATGGATGGTGATTTCACGTGAGATGCTGACTAATAAGAACTAATGGATGGGTGCTAGGGGCAGATAAATGAATGCCTTATAATACATAGCTGGGGGGTGGTACATATTATCTTTTTGTTTGGGGGAAGGTAATANNNNNNNNNNNNNNNNNNNNNNNNNNNNNNNNNNNNNNNNNNNNNNNNNNNNNNNNNNNNNNNNNNNNNNNNNNNNNNNNNNNNNNNNNNNNNNNNNNNNNNNNNNNNNNNNNNNNNNNNNNNNNNNNNNNNNNNNNNNNNNNNNNNNNNNNNNNNNNNNNNNNNNNNNNNNNNNNNNNNNNNNNNNNNNNNN
>ZS5
NNNNNNNNNNNNNNNNNNNNNNNNNNNNNNNNNNNNNNNNNNNNNNNNNNNNNNNNNNNNNNNNNNNNNNNNNNCGAGCTGGTCCGTTCTGCAAGGAATATGTACCACCTTGATTTAATGATTTTAGATATAAGCCCCCGGGTAGTGGATGAGATCTCCCCAAAAAAATAAAGAACCAATAGCCATTGAAGAAAAGGGATGCCGCGATTACGGACGTGAATGAGTGAAGCCATATGGTGCGGGTTGAGGCCTCTAAGAAGAGGAAAGAATGTCCAGGCAATAGCAAGATGGGTACGTGAGAGTGATAACCAGAGGTCTCTAAGAAGAGCAATAAATGTGAGCCGTGTCCAGGTATGGGCTTGAGACTAGTAATAGTTAGTATGGATACAATGGATGGTGATTTCACGTGAGATGCTGACTAATAAGAACTAATGGATGGGTGCTAGGGGCAGATAAATGAATGCCTTATAATACATAGCTGGGGGGTGGTACATATTATCTTTTTGTTTGGGGGAAGGTAATAGTGCTCGTGGTTTTTGGTTGGTCTGTTTGTCATTCGGGACTCTTTGTCCATATTAACATTTTCAGTGTTATGCTTTTGTGAATTAAGCTACGATGACTGATTTAGTTCAAGAAGTAGTTTAATAAGAATGTCGGCTTTGGGGGCCGGAAGAGTAGAGTTATNNNNNNNNNNNNNNNNNNNNNNNNNNNNNNNN
>ZS6
NNNNNNNNNNNNNNNNNNNNNNNNNNNNNNNNNNNNNNNNNNNNNNNNNNNNNNNNNNNNNNNNNNNNNNNNNCCGAGCTGGTCCGTTCTGCAAGGAATATGTACCACCTTGATTTAATGATTTTAGATATAAGCCCCCGGGTAGTGGATGAGATCTCCCCAAAAAAATAAAGAACCAATAGCCATTGAAGAAAAGGGATGCCGCGATTACGGACGTGAATGAGTGAAGCCATATGGTGCGGGTTGAGGCCTCTAAGAAGAGGAAAGAATGTCCAGGCAATAGCAAGATGGGTACGTGAGAGTGATAACCAGAGGTCTCTAAGAAGAGCAATAAATGTGAGCCGTGTCCAGGTATGGGCTTGAGACTAGTAATAGTTAGTATGGATACAATGGATGGTGATTTCACGTGAGATGCTGACTAATAAGAACTAATGGATGGGTGCTAGGGGCAGATAAATGAATGCCTTATAATACATAGCTGGGGGGTGGTACATATTATCTTTTTGTTTGGGGGAAGGTAATAGTGCTCGTGGTTTTTGGTTGGTCTGTTTGTCATTCGGGACTCTTTGTCCATATTAACATTTTCAGTGTTATGCTTTTGTGAATTAAGCTACGATGACTGATTTAGTTCAAGAAGTAGTTTAATAAGAATGTCGGCTTTGGGGGCCGGAAGAGTAGAGTTATGTCNNNNNNNNNNNNNNNNNNNNNNNNNNNNN
>ZS7_(reversed)
AAACTGGGGGGAGGGGGGGCCTAATTAAAGAGTAATATGTATAACGAGCATTAAATATTTATGTACATGAAAGCCGAGCTGGTCCGTTCTGCAAGGAATATGTACCACCTTGATTTAATGATTTTAGATATAAGCCCCCGGGTAGTGGATGAGATCTCCCCAAAAAAATAAAGAACCAATAGCCATTGAAGAAAAGGGATGCCGCGATTACGGACGTGAATGAGTGAAGCCATATGGTGCGGGTTGAGGCCTCTAAGAAGAGGAAAGAATGTCCAGGCAATAGCAAGATGGGTACGTGAGAGTGATAACCAGAGGTCTCTAAGAAGAGCAATAAATGTGAGCCGTGTCCAGGTATGGGCTTGAGACTAGTAATAGTTAGTATGGATACAATGGATGGTGATTTCACGTGAGATGCTGACTAATAAGAACTAATGGATGGGTGCTAGGGGCAGATAAATGAATGCCTTATAATACATAGCTGGGGGGTGGTACATATTATCTTTTTGTTTGGGGGAAGGTAATAGTGCTCGTGGTTTTTGGTTGGTCTGTTTGTCATTCGGGACTCTTTGTCCATATTAACATTTTCAGTGTTATGCTTTTGTGAATTAAGCTACGATGACTGATTTAGTTCAAGAAGTAGTTTAATAAGAATGTNNNNNNNNNNNNNNNNNNNNNNNNNNNNNNNNNNNNNNNNNNNNNNNNNNNNNNNNNNNNNN
>ZS8
NNNNNNNNNNNNNNNNNNNNNNNNNNNNNNNNNNNNNNNNNNNNNNNNNNNNNNNNNNNNNNNNNNNNNNNNNNNNNNNNNNNNNNNNNNNNNNNNNNNNNNNNNNNNNNNNNNNNNNNNNNNNNNNNNNNAAGCCCCCGGGTAGTGGATGAGATCTCCCCAAAAAAATAAAGAACCAATAGCCATTGAAGAAAAGGGATGCCGCGATTACGGACGTGAATGAGTGAAGCCATATGGTGCGGGTTGAGGCCTCTAAGAAGAGGAAAGAATGTCCAGGCAATAGCAAGATGGGTACGTGAGAGTGATAACCAGAGGTCTCTAAGAAGAGCAATAAATGTGAGCCGTGTCCAGGTATGGGCTTGAGACTAGTAATAGTTAGTATGGATACAATGGATGGTGATTTCACGTGAGATGCTGACTAATAAGAACTAATGGATGGGTGCTAGGGGCAGATAAATGAATGCCTTATAATACATAGCTGGGGGGTGGTACATATTATCTTTTTGTTTGGGGGAAGGTAATAGTGCTCGTGGTTTTTGGTTGGTCTGTTTGTCATTCGGGACTCTTTGTCCATATTAACATTTTCAGTGTTATGCTTTTGTGAATTAAGCTACGATGACTGATTTAGTTCAAGAAGTAGTTTAATAAGAATGTCGGCTNNNNNNNNNNNNNNNNNNNNNNNNNNNNNNNNNNNNNNNNNNNNNNNNNNNNNNNNN
>ZS9
NNNNNNNNNNNNNNNNNNNNNNNNNNNNNNNNNNNNNNNNNNNNNNNNNNNNNNNNNNNNNNNNNNNNNNNNNCCGAGCTGGTCCGTTCTGCAAGGAATATGTACCACCTTGATTTAATGATTTTAGATATAAGCCCCCGGGTAGTGGATGAGATCTCCCCAAAAAAATAAAGAACCAATAGCCATTGAAGAAAAGGGATGCCGCGATTACGGACGTGAATGAGTGAAGCCATATGGTGCGGGTTGAGGCCTCTAAGAAGAGGAAAGAATGTCCAGGCAATAGCAAGATGGGTACGTGAGAGTGATAACCAGAGGTCTCTAAGAAGAGCAATAAATGTGAGCCGTGTCCAGGTATGGGCTTGAGACTAGTAATAGTTAGTATGGATACAATGGATGGTGATTTCACGTGAGATGCTGACTAATAAGAACTAATGGATGGGTGCTAGGGGCAGATAAATGAATGCCTTATAATACATAGCTGGGGGGTGGTACATATTATCTTTTTGTTTGGGGGAAGGTAATAGTGCTCGTGGTTTTTGGTTGGTCTGTTTGTCATTCGGGACTCTTTGTNNNNNNNNNNNNNNNNNNNNNNNNNNNNNNNNNNNNNNNNNNNNNNNNNNNNNNNNNNNNNNNNNNNNNNNNNNNNNNNNNNNNNNNNNNNNNNNNNNNNNNNNNNNNNNNNNNNNNNNNNNNNNNNNNNNNNNNNNNNNNNNNNN
>ZS10_(reversed)
AAACTGGGGGGAGGGGGGGCCTAATTAAAGAGTAATATGTATAACGAGCATTAAATATTTATGTACATGAAAGCCGAGCTGGTCCGTTCTGCAAGGAATATGTACCACCTTGATTTAATGATTTTAGATATAAGCCCCCGGGTAGTGGATGAGATCTCCCCAAAAAAATAAAGAACCAATAGCCATTGAAGAAAAGGGATGCCGCGATTACGGACGTGAATGAGTGAAGCCATATGGTGCGGGTTGAGGCCTCTAAGAAGAGGAAAGAATGTCCAGGCAATAGCAAGATGGGTACGTGAGAGTGATAACCAGAGGTCTCTAAGAAGAGCAATAAATGTGAGCCGTGTCCAGGTATGGGCTTGAGACTAGTAATAGTTAGTATGGATACAATGGATGGTGATTTCACGTGAGATGCTGACTAATAAGAACTAATGGATGGGTGCTAGGGGCAGATAAATGAATGCCTTATAATACATAGCTGGGGGGTGGTACATATTATCTTTTTGTTTGGGGGAAGGTAATAGTGCTCGTGGTTTTTGGTTGGTCTGTTTGTCATTCGGGACTCTTTGTCCATATTAACATTTTCAGTGTTATGCTTTTGTGAATTAAGCTACGATGACTGATTTAGTTCAAGAAGTAGTTTAATAAGAATGTCGGCTTTGGGGGCCGGAAGAGTAGAGTTATGTCTGCCTTCTTGAACGGTTGTTAGACACTCT
>ZS11
NNNNNNNNNNNNNNNNNNNNNNNNNNNNNNNNNNNNNNNNNNNNNNNNNNNNNNNNNNNNNNNNNNNNNNNNNNNNNNNNNNNNNNNNNNNNNNNNNNNNNNNNNNNNNNNNNNNNNNNNNNNNNNNNNNNNNNNNNNCGGGTAGTGGATGAGATCTCCCCAAAAAAATAAAGAACCAATAGCCATTGAAGAAAAGGGATGCCGCGATTACGGACGTGAATGAGTGAAGCCATATGGTGCGGGTTGAGGCCTCTAAGAAGAGGAAAGAATGTCCAGGCAATAGCAAGATGGGTACGTGAGAGTGATAACCAGAGGTCTCTAAGAAGAGCAATAAATGTGAGCCGTGTCCAGGTATGGGCTTGAGACTAGTAATAGTTAGTATGGATACAATGGATGGTGATTTCACGTGAGATGCTGACTAATAAGAACTAATGGATGGGTGCTAGGGGCAGATAAATGAATGCCTTATAATACATAGCTGGGGGGTGGTACATATTATCTTTTTGTTTGGGGGAAGGTAATAGTGCTCGTGGTTTTTGGTTGGTCTGTTTGTCATTCGGGACTCTTTGTCCATATTAACATTTTCAGTGTTATGCNNNNNNNNNNNNNNNNNNNNNNNNNNNNNNNNNNNNNNNNNNNNNNNNNNNNNNNNNNNNNNNNNNNNNNNNNNNNNNNNNNNNNNNNNNNNNNNNNNNNNNNNNNNNNNNNNNNNNNNN
>ZS12
NNNNNNNNNNNNNNNNNNNNNNNNNNNNNNNNNNNNNNNNNNNNNNNNNNNNNNNNNNNNNNNNNNNNNNNNNCCGAGCTGGTCCGTTCTGCAAGGAATATGTACCACCTTGATTTAATGATTTTAGATATAAGCCCCCGGGTAGTGGATGAGATCTCCCCAAAAAAATAAAGAACCAATAGCCATTGAAGAAAAGGGATGCCGCGATTACGGACGTGAATGAGTGAAGCCATATGGTGCGGGTTGAGGCCTCTAAGAAGAGGAAAGAATGTCCAGGCAATAGCAAGATGGGTACGTGAGAGTGATAACCAGAGGTCTCTAAGAAGAGCAATAAATGTGAGCCGTGTCCAGGTATGGGCTTGAGACTAGTAATAGTTAGTATGGATACAATGGATGGTGATTTCACGTGAGATGCTGACTAATAAGAACTAATGGATGGGTGCTAGGGGCAGATAAATGAATGCCTTATAATACATAGCTGGGGGGTGGTACATATTATCTTTTTGTTTGGGGGAAGGTAATAGTGCTCGTGGTTTTTGGTTGGTCTGTTTGTCATTCGGGACTCTTTGTCCATATTAACATTTTCAGTGTTATGCTTTTGTGAATTAAGCTACGATGACTGATTTAGTTCAAGAAGTAGTTTAATAAGAATGTCGGCTTTGGGGGCCGGAAGAGTAGAGTTATGTCNNNNNNNNNNNNNNNNNNNNNNNNNNNNN
>ZS13
NNNNNNNNNNNNNNNNNNNNNNNNNNNNNNNNNNNNNNNNNNNNNNNNNNNNNNNNNNNNNNNNNNNNNNNNNNNNNNNNNNNNNNNNNNNNNNNNNNNNNNNNNNNNNNNNNNNNNNNNNNNNNNNNNNNNNNNNNNNGGGTAGTGGATGAGATCTCCCCAAAAAAATAAAGAACCAATAGCCATTGAAGAAAAGGGATGCCGCGATTACGGACGTGAATGAGTGAAGCCATATGGTGCGGGTTGAGGCCTCTAAGAAGAGGAAAGAATGTCCAGGCAATAGCAAGATGGGTACGTGAGAGTGATAACCAGAGGTCTCTAAGAAGAGCAATAAATGTGAGCCGTGTCCAGGTATGGGCTTGAGACTAGTAATAGTTAGTATGGATACAATGGATGGTGATTTCACGTGAGATGCTGACTAATAAGAACTAATGGATGGGTGCTAGGGGCAGATAAATGAATGCCTTATAATACATAGCTGGGGGGTGGTACATATTATCTTTTTGTTTGGGGGAAGGTAATAGTGCTCGTGGTTTTTGGTTGGTCTGTTTGTCATTCGGGACTCTTTGTCCATATTAACATTTTCAGTGTTATGCTTTTGNNNNNNNNNNNNNNNNNNNNNNNNNNNNNNNNNNNNNNNNNNNNNNNNNNNNNNNNNNNNNNNNNNNNNNNNNNNNNNNNNNNNNNNNNNNNNNNNNNNNNNNNNNNNNNNNNNN
>ZS14
NNNNNNNNNNNNNNNNNNNNNNNNNNNNNNNNNNNNNNNNNNNNNNNNNNNNNNNNNNNNNNNNNNNNNNNNNNNNNNNNNNNNNNNNNNNNNNNNNNNNNNNNNNNNNNNNNNNNNNNNNNNNNNNNNNNNNNNNNNNNNGTAGTGGATGAGATCTCCCCAAAAAAATAAAGAACCAATAGCCATTGAAGAAAAGGGATGCCGCGATTACGGACGTGAATGAGTGAAGCCATATGGTGCGGGTTGAGGCCTCTAAGAAGAGGAAAGAATGTCCAGGCAATAGCAAGATGGGTACGTGAGAGTGATAACCAGAGGTCTCTAAGAAGAGCAATAAATGTGAGCCGTGTCCAGGTATGGGCTTGAGACTAGTAATAGTTAGTATGGATACAATGGATGGTGATTTCACGTGAGATGCTGACTAATAAGAACTAATGGATGGGTGCTAGGGGCAGATAAATGAATGCCTTATAATACATAGCTGGGGGGTGGTACATATTATCTTTTTGTTTGGGGGAAGGTAATAGTGCTCGTGGTTTTTGGTTGGTCTGTTTGTCATTCGGGACTCTTTGTNNNNNNNNNNNNNNNNNNNNNNNNNNNNNNNNNNNNNNNNNNNNNNNNNNNNNNNNNNNNNNNNNNNNNNNNNNNNNNNNNNNNNNNNNNNNNNNNNNNNNNNNNNNNNNNNNNNNNNNNNNNNNNNNNNNNNNNNNNNNNNNNNN
>ZS15_(reversed)
NNNNNNNNNNNNNNNNNNNNNNNNNNNNNNNNNNNNNNNNNNNNNNNNNNNNNNNNNNNNNNNNNNNNNNNNNCCGAGCTGGTCCGTTCTGCAAGGAATATGTACCACCTTGATTTAATGATTTTAGATATAAGCCCCCGGGTAGTGGATGAGATCTCCCCAAAAAAATAAAGAACCAATAGCCATTGAAGAAAAGGGATGCCGCGATTACGGACGTGAATGAGTGAAGCCATATGGTGCGGGTTGAGGCCTCTAAGAAGAGGAAAGAATGTCCAGGCAATAGCAAGATGGGTACGTGAGAGTGATAACCAGAGGTCTCTAAGAAGAGCAATAAATGTGAGCCGTGTCCAGGTATGGGCTTGAGACTAGTAATAGTTAGTATGGATACAATGGATGGTGATTTCACGTGAGATGCTGACTAATAAGAACTAATGGATGGGTGCTAGGGGCAGATAAATGAATGCCTTATAATACATAGCTGGGGGGTGGTACATATTATCTTTTTGTTTGGGGGAAGGTAATAGTGCTCGTGGTTTTTGGTTGGTCTGTTTGTCATTCGGGACTCTTTGTCCATATTAACATTTTCAGTGTTATGCTTTTGTGAATTAAGCTACGATGACTGATTTAGTTCAAGAAGTAGTTTAATAAGAATGTCGGCTTTGGGGGCCGGAAGNNNNNNNNNNNNNNNNNNNNNNNNNNNNNNNNNNNNNNNNNNN
>ZS17_(reversed)
NNNNNNNNNNNNNNNNNNNNNNNNNNNNNNNNNNNNNNNNNNNNNNNNNNNNNNNNNNNNNNNNNNNNNNNNNNNNNNNNNNNNNNNNNNNNNNNNNNNNNNNNNNNNNNNNNNNNNNNNNNNNNAGATATAAGCCCCCGGGTAGTGGATGAGATCTCCCCAAAAAAATAAAGAACCAATAGCCATTGAAGAAAAGGGATGCCGCGATTACGGACGTGAATGAGTGAAGCCATATGGTGCGGGTTGAGGCCTCTAAGAAGAGGAAAGAATGTCCAGGCAATAGCAAGATGGGTACGTGAGAGTGATAACCAGAGGTCTCTAAGAAGAGCAATAAATGTGAGCCGTGTCCAGGTATGGGCTTGAGACTAGTAATAGTTAGTATGGATACAATGGATGGTGATTTCACGTGAGATGCTGACTAATAAGAACTAATGGATGGGTGCTAGGGGCAGATAAATGAATGCCTTATAATACATAGCTGGGGGGTGGTACATATTATCTTTTTGTTTGGGGGAAGGTAATAGTGCTCGTGGTTTTTGGTTGGTCTGTTTGTCATTCGGGACTCTTTGTCCATATTAACATTTTCAGTGTTATGCTTTTGTGAATTAAGCTACGATGACTGATTTAGTTCAAGAAGTAGTTTAATAAGAATGTCGGCTTTGGGGGCCGGAAGAGTAGAGNNNNNNNNNNNNNNNNNNNNNNNNNNNNNNNNNNNN
>ZS18_(reversed)
AAACTGGGGGGAGGGGGGGCCTAATTAAAGAGTAATATGTATAACGAGCATTAAATATTTATGTACATGAAAGCCGAGCTGGTCCGTTCTGCAAGGAATATGTACCACCTTGATTTAATGATTTTAGATATAAGCCCCCGGGTAGTGGATGAGATCTCCCCAAAAAAATAAAGAACCAATAGCCATTGAAGAAAAGGGATGCCGCGATTACGGACGTGAATGAGTGAAGCCATATGGTGCGGGTTGAGGCCTCTAAGAAGAGGAAAGAATGTCCAGGCAATAGCAAGATGGGTACGTGAGAGTGATAACCAGAGGTCTCTAAGAAGAGCAATAAATGTGAGCCGTGTCCAGGTATGGGCTTGAGACTAGTAATAGTTAGTATGGATACAATGGATGGTGATTTCACGTGAGATGCTGACTAATAAGAACTAATGGATGGGTGCTAGGGGCAGATAAATGAATGCCTTATAATACATAGCTGGGGGGTGGTACATATTATCTTTTTGTTTGGGGGAAGGTAATAGTGCTCGTGGTTTTTGGTTGGTCTGTTTGTCATTCGGGACTCTTTGTCCATATTAACATTTTCAGTGTTATGCTTTTGTGAATTAAGCTACGATGACTGATTTAGTTCAAGAAGTAGTTTAATAAGAATGTCGGCTTTGGGGGCCGGAAGAGTAGAGTTATGTCTGCCTTCTTGAACGGTTGTTAGACACTCT
>ZS19
NNNNNNNNNNNNNNNNNNNNNNNNNNNNNNNNNNNNNNNNNNNNNNNNNNNNNNNNNNNNNNNNNNNNNNNNNCCGAGCTGGTCCGTTCTGCAAGGAATATGTACCACCTTGATTTAATGATTTTAGATATAAGCCCCCGGGTAGTGGATGAGATCTCCCCAAAAAAATAAAGAACCAATAGCCATTGAAGAAAAGGGATGCCGCGATTACGGACGTGAATGAGTGAAGCCATATGGTGCGGGTTGAGGCCTCTAAGAAGAGGAAAGAATGTCCAGGCAATAGCAAGATGGGTACGTGAGAGTGATAACCAGAGGTCTCTAAGAAGAGCAATAAATGTGAGCCGTGTCCAGGTATGGGCTTGAGACTAGTAATAGTTAGTATGGATACAATGGATGGTGATTTCACGTGAGATGCTGACTAATAAGAACTAATGGATGGGTGCTAGGGGCAGATAAATGAATGCCTTATAATACATAGCTGGGGGGTGGTACATATTATCTTTTTGTTTGGGGGAAGGTAATAGTGCTCGTGGTTTTTGGTTGGTCTGTTTGTCATTCGGGACTCTTTGTCCATATTAACATTTTCAGTGTTATGCTTTTGTGAATTAAGCTACGATGACTGATTTAGTTCAAGAAGTAGTTTAATAAGAATGTCGGCTTTGGGGGCCGGAAGAGTAGAGTTATGTCTGCCTTCTNNNNNNNNNNNNNNNNNNNNN
>ZS20
NNNNNNNNNNNNNNNNNNNNNNNNNNNNNNNNNNNNNNNNNNNNNNNNNNNNNNNNNNNNNNNNNNNNNNNNNCCGAGCTGGTCCGTTCTGCAAGGAATATGTACCACCTTGATTTAATGATTTTAGATATAAGCCCCCGGGTAGTGGATGAGATCTCCCCAAAAAAATAAAGAACCAATAGCCATTGAAGAAAAGGGATGCCGCGATTACGGACGTGAATGAGTGAAGCCATATGGTGCGGGTTGAGGCCTCTAAGAAGAGGAAAGAATGTCCAGGCAATAGCAAGATGGGTACGTGAGAGTGATAACCAGAGGTCTCTAAGAAGAGCAATAAATGTGAGCCGTGTCCAGGTATGGGCTTGAGACTAGTAATAGTTAGTATGGATACAATGGATGGTGATTTCACGTGAGATGCTGACTAATAAGAACTAATGGATGGGTGCTAGGGGCAGATAAATGAATGCCTTATAATACATAGCTGGGGGGTGGTACATATTATCTTTTTGTTTGGGGGAAGGTAATAGTGCTCGTGGTTTTTGGTTGGTCTGTTTGTCATTCGGGACTCTTTGTCCATATTAACATTTTCAGTGTTATGCTTTTGTGAATTAAGCTACGATGACTGATTTAGTTCAAGAAGTAGTTTAATAAGAATGTCGGCTTTGNNNNNNNNNNNNNNNNNNNNNNNNNNNNNNNNNNNNNNNNNNNNNNNNNNNNNN
>ZS21
NNNNNNNNNNNNNNNNNNNNNNNNNNNNNNNNNNNNNNNNNNNNNNNNNNNNNNNNNNNNNNNNNNNNNNNNNCCGAGCTGGTCCGTTCTGCAAGGAATATGTACCACCTTGATTTAATGATTTTAGATATAAGCCCCCGGGTAGTGGATGAGATCTCCCCAAAAAAATAAAGAACCAATAGCCATTGAAGAAAAGGGATGCCGCGATTACGGACGTGAATGAGTGAAGCCATATGGTGCGGGTTGAGGCCTCTAAGAAGAGGAAAGAATGTCCAGGCAATAGCAAGATGGGTACGTGAGAGTGATAACCAGAGGTCTCTAAGAAGAGCAATAAATGTGAGCCGTGTCCAGGTATGGGCTTGAGACTAGTAATAGTTAGTATGGATACAATGGATGGTGATTTCACGTGAGATGCTGACTAATAAGAACTAATGGATGGGTGCTAGGGGCAGATAAATGAATGCCTTATAATACATAGCTGGGGGGTGGTACATATTATCTTTTTGTTTGGGGGAAGGTAATAGTGCTCGTGGTTTTTGGTTGGTCTGTTTGTCATTCGGGACTCTTTGTCCATATTAACATTTTCAGTGTTATGCTTTTGTGAATTAAGCTACGATGACTGATTTAGTTCAAGAAGTAGTTTAATAAGAATGTCGGCTTTGGGGGCCGGAAGAGTAGAGTTATGTCTNNNNNNNNNNNNNNNNNNNNNNNNNNNN
>ZS22_(reversed)
NAACTGGGGGGAGGGGGGGCCTAATTAAAGAGTAATATGTATAACGAGCATTAAATATTTATGTACATGAAAGCCGAGCTGGTCCGTTCTGCAAGGAATATGTACCACCTTGATTTAATGATTTTAGATATAAGCCCCCGGGTAGTGGATGAGATCTCCCCAAAAAAATAAAGAACCAATAGCCATTGAAGAAAAGGGATGCCGCGATTACGGACGTGAATGAGTGAAGCCATATGGTGCGGGTTGAGGCCTCTAAGAAGAGGAAAGAATGTCCAGGCAATAGCAAGATGGGTACGTGAGAGTGATAACCAGAGGTCTCTAAGAAGAGCAATAAATGTGAGCCGTGTCCAGGTATGGGCTTGAGACTAGTAATAGTTAGTATGGATACAATGGATGGTGATTTCACGTGAGATGCTGACTAATAAGAACTAATGGATGGGTGCTAGGGGCAGATAAATGAATGCCTTATAATACATAGCTGGGGGGTGGTACATATTATCTTTTTGTTTGGGGGAAGGTAATAGTGCTCGTGGTTTTTGGTTGGTCTGTTTGTCATTCGGGACTCTTTGTCCATATTAACATTTTCAGTGTTATGCTTTTGTGAATTAAGCTACGATGACTGATTTAGTTCAAGAAGTAGTTTAATAAGAATGTCGGCTTTGGGGGCCGGAAGAGTAGAGTTATGTCTGCCTTCTTGAACGGTTGTTAGACACTCT
>ZS23
NNNNNNNNNNNNNNNNNNNNNNNNNNNNNNNNNNNNNNNNNNNNNNNNNNNNNNNNNNNNNNNNNNNNNNNNNCCGAGCTGGTCCGTTCTGCAAGGAATATGTACCACCTTGATTTAATGATTTTAGATATAAGCCCCCGGGTAGTGGATGAGATCTCCCCAAAAAAATAAAGAACCAATAGCCATTGAAGAAAAGGGATGCCGCGATTACGGACGTGAATGAGTGAAGCCATATGGTGCGGGTTGAGGCCTCTAAGAAGAGGAAAGAATGTCCAGGCAATAGCAAGATGGGTACGTGAGAGTGATAACCAGAGGTCTCTAAGAAGAGCAATAAATGTGAGCCGTGTCCAGGTATGGGCTTGAGACTAGTAATAGTTAGTATGGATACAATGGATGGTGATTTCACGTGAGATGCTGACTAATAAGAACTAATGGATGGGTGCTAGGGGCAGATAAATGAATGCCTTATAATACATAGCTGGGGGGTGGTACATATTATCTTTTTGTTTGGGGGAAGGTAATAGTGCTCGTGGTTTTTGGTTGGTCTGTTTGTCATTCGGGACTCTTTGTCCATATTAACATTTTCAGTGTTATGCTTTTGTGAATTAAGCTACGATGACTGATTTAGTTCAAGAAGTAGTTTAATAAGAATGTCGGCTTTGGGGGCCGGAAGAGTNNNNNNNNNNNNNNNNNNNNNNNNNNNNNNNNNNNNNNNN
>ZS24
NNNNNNNNNNNNNNNNNNNNNNNNNNNNNNNNNNNNNNNNNNNNNNNNNNNNNNNNNNNNNNNNNNNNNNNNNNNNNNNNNNNNNNNNNNNNNNNNNNNNNNNNNNNNNNNNNNNNNNNNNNNNNNNNNNNNNNNNNNNNNNNNNNNNNNNNNNNNNCCCCAAAAAAATAAAGAACCAATAGCCATTGAAGAAAAGGGATGCCGCGATTACGGACGTGAATGAGTGAAGCCATATGGTGCGGGTTGAGGCCTCTAAGAAGAGGAAAGAATGTCCAGGCAATAGCAAGATGGGTACGTGAGAGTGATAACCAGAGGTCTCTAAGAAGAGCAATAAATGTGAGCCGTGTCCAGGTATGGGCTTGAGACTAGTAATAGTTAGTATGGATACAATGGATGGTGATTTCACGTGAGATGCTGACTAATAAGAACTAATGGATGGGTGCTAGGGGCAGATAAATGAATGCCTTATAATACATAGCTGGGGGGTGGTACATATTATCTTTTTGTTTGGGGGAAGGTAATAGTGCTCGTGGTTTTTGGTTGGTCTGTTTGTCATTCGGGACTCTTTGTCCATATTAACATTTTCAGTGTTATGCTTTTGTGAATTAAGCTACGATGACTGATTTAGTTCAAGAAGTAGTTTAATAAGAATGTCGGCTTTGGGGGCCGGAANNNNNNNNNNNNNNNNNNNNNNNNNNNNNNNNNNNNNNNNNNNN
>ZS25
NNNNNNNNNNNNNNNNNNNNNNNNNNNNNNNNNNNNNNNNNNNNNNNNNNNNNNNNNNNNNNNNNNNNNNNNNNNNNNNNNNNNNNNNNNNNNNNNNNNNNNNNNNNNNNNNNNNNNNNNNNNNNNNNNNNNNNNNNNNNNNNNNNNNNNNNNNNNNNNNCAAAAAAATAAAGAACCAATAGCCATTGAAGAAAAGGGATGCCGCGATTACGGACGTGAATGAGTGAAGCCATATGGTGCGGGTTGAGGCCTCTAAGAAGAGGAAAGAATGTCCAGGCAATAGCAAGATGGGTACGTGAGAGTGATAACCAGAGGTCTCTAAGAAGAGCAATAAATGTGAGCCGTGTCCAGGTATGGGCTTGAGACTAGTAATAGTTAGTATGGATACAATGGATGGTGATTTCACGTGAGATGCTGACTAATAAGAACTAATGGATGGGTGCTAGGGGCAGATAAATGAATGCCTTATAATACATAGCTGGGGGGTGGTACATATTATCTTTTTGTTTGGGGGAAGGTAATAGTGCTCGTGGTTTTTGGTTGGTCTGTTTGTCATTCGGGACTCTTTGTCCATATTAACATTTTCAGTGTTATGCTTTTGTGAATTAAGCTACGATGACTGATTTAGTTCAAGAAGTAGTTTAATAAGAATGTCGGCTNNNNNNNNNNNNNNNNNNNNNNNNNNNNNNNNNNNNNNNNNNNNNNNNNNNNNNNNN
>ZS43
NNNNNNNNNNNNNNNNNNNNNNNNNNNNNNNNNNNNATGTATAACGAGCATTAAATATTTATGTACATGAAAGCCGAGCTGGTCCGTTCTGCAAGGAATATGTACCACCTTGATTTAATGATTTTAGATATAAGCCCCCGGGTAGTGGATGAGATCTCCCCAAAAAAATAAAGAACCAATAGCCATTGAAGAAAAGGGATGCCGCGATTACGGACGTGAATGAGTGAAGCCATATGGTGCGGGTTGAGGCCTCTAAGAAGAGGAAAGAATGTCCAGGCAATAGCAAGATGGGTACGTGAGAGTGATAACCAGAGGTCTCTAAGAAGAGCAATAAATGTGAGCCGTGTCCAGGTATGGGCTTGAGACTAGTAATAGTTAGTATGGATACAATGGATGGTGATTTCACGTGAGATGCTGACTAATAAGAACTAATGGATGGGTGCTAGGGGCAGATAAATGAATGCCTTATAATACATAGCTGGGGGGTGGTACATATTATCTTTTTGTTTGGGGGAAGGTAATAGTGCTCGTGGTTTTTGGTTGGTCTGTTTGTCATTCGGGACTCTTTGTCCATATTAACATTTTCAGTGTTATGCTTTTGTGAATTAAGCTACGATGACTGATTTAGTTCAAGAAGTAGTTTAATAAGAATGTCGGCTTTGGGGGCCGGAAGAGTAGAGTTATGTCTGCCTTCTTGAACGGTTGTTAGACACTCN
>ZS44
NNNNNNNNNNNNNNNNNNNNNNNNNNNNNNNNNNNNATGTATAACGAGCATTAAATATTTATGTACATGAAAGCCGAGCTGGTCCGTTCTGCAAGGAATATGTACCACCTTGATTTAATGATTTTAGATATAAGCCCCCGGGTAGTGGATGAGATCTCCCCAAAAAAATAAAGAACCAATAGCCATTGAAGAAAAGGGATGCCGCGATTACGGACGTGAATGAGTGAAGCCATATGGTGCGGGTTGAGGCCTCTAAGAAGAGGAAAGAATGTCCAGGCAATAGCAAGATGGGTACGTGAGAGTGATAACCAGAGGTCTCTAAGAAGAGCAATAAATGTGAGCCGTGTCCAGGTATGGGCTTGAGACTAGTAATAGTTAGTATGGATACAATGGATGGTGATTTCACGTGAGATGCTGACTAATAAGAACTAATGGATGGGTGCTAGGGGCAGATAAATGAATGCCTTATAATACATAGCTGGGGGGTGGTACATATTATCTTTTTGTTTGGGGGAAGGTAATAGTGCTCGTGGTTTTTGGTTGGTCTGTTTGTCATTCGGGACTCTTTGTCCATATTAACATTTTCAGTGTTATGCTTTTGTGAATTAAGCTACGATGACTGATTTAGTTCAAGAAGTAGTTTAATAAGAATGTCGGCTTTGGGGGCCGGAAGAGTAGAGTTATGTCTGCCTTCTTGAACGGTTGTTAGACANNNN
>ZS60
NNNNNNNNNNNNNNNNNNNNNNNNNNNNNNNNNNNNNNNNNNNNNNNNNNNNNNNNNNNNNNNNNNNNNNNNNCCGAGCTGGTCCGTTCTGCAAGGAATATGTACCACCTTGATTTAATGATTTTAGATATAAGCCCCCGGGTAGTGGATGAGATCTCCCCAAAAAAATAAAGAACCAATAGCCATTGAAGAAAAGGGATGCCGCGATTACGGACGTGAATGAGTGAAGCCATATGGTGCGGGTTGAGGCCTCTAAGAAGAGGAAAGAATGTCCAGGCAATAGCAAGATGGGTACGTGAGAGTGATAACCAGAGGTCTCTAAGAAGAGCAATAAATGTGAGCCGTGTCCAGGTATGGGCTTGAGACTAGTAATAGTTAGTATGGATACAATGGATGGTGATTTCACGTGAGATGCTGACTAATAAGAACTAATGGATGGGTGCTAGGGGCAGATAAATGAATGCCTTATAATACATAGCTGGGGGGTGGTACATATTATCTTTTTGTTTGGGGGAAGGTAATAGTGCTCGTGGTTTTTGGTTGGTCTGTTTGTCATTCGGGACTCTTTGTCCATATTAACATTTTCAGTGTTATGCTTTTGTGAATTAAGCTACGATGACTGATTTAGTTCAAGAAGTAGTTTAATAAGAATGTCGGCTTTGGGGGCCGGAAGAGTAGAGTTATGTCTGCCTTCNNNNNNNNNNNNNNNNNNNNNN
>ZS89_(reversed)
NAACTGGGGGGAGGGGGGGCCTAATTAAAGAGTAATATGTATAACGAGCATTAAATATTTATGTACATGAAAGCCGAGCTGGTCCGTTCTGCAAGGAATATGTACCACCTTGATTTAATGATTTTAGATATAAGCCCCCGGGTAGTGGATGAGATCTCCCCAAAAAAATAAAGAACCAATAGCCATTGAAGAAAAGGGATGCCGCGATTACGGACGTGAATGAGTGAAGCCATATGGTGCGGGTTGAGGCCTCTAAGAAGAGGAAAGAATGTCCAGGCAATAGCAAGATGGGTACGTGAGAGTGATAACCAGAGGTCTCTAAGAAGAGCAATAAATGTGAGCCGTGTCCAGGTATGGGCTTGAGACTAGTAATAGTTAGTATGGATACAATGGATGGTGATTTCACGTGAGATGCTGACTAATAAGAACTAATGGATGGGTGCTAGGGGCAGATAAATGAATGCCTTATAATACATAGCTGGGGGGTGGTACATATTATCTTTTTGTTTGGGGGAAGGTAATAGTGCTCGTGGTTTTTGGTTGGTCTGTTTGTCATTCGGGANNNNNNNNNNNNNNNNNNNNNNNNNNNNNNNNNNNNNNNNNNNNNNNNNNNNNNNNNNNNNNNNNNNNNNNNNNNNNNNNNNNNNNNNNNNNNNNNNNNNNNNNNNNNNNNNNNNNNNNNNNNNNNNNNNNNNNNNNNNNNNNNNNNNNNNNNN
