# Supplementary material for: Genetic evidence supports a distinct lineage of American crocodile (Crocodylus acutus) in the Greater Antilles
Source: PeerJ. 2018 Nov 12;6:e5836. doi: 10.7717/peerj.5836 (PMC6237115; doi:10.7717/peerj.5836)
Supplement: Supplemental Information 15 [file peerj-06-5836-s015.fasta]

>ZN1
CGAACGCGGATCATTCAACCCACTAGGACTAGCCTCCAACGCCGACAAAATTCCATTCCACCCATACTTCTCAGCAAAAGACGCCATAGGAATAGTCATAGCCACCGTCCTATTAATAACCCTTACGTTCTACTTCCCAAACCTATTAGGGGACCCAGAAAACTTTACCCCTGCCGACCCCATAAAGACGCCAGACCATATTAAACCAGAATGATACTTCTTATTTGCCTACACAATCCTACGATCTATCCCAAACAAGCTCACAGGAGTACTTGCCATGTTCGCATCCATCCTAGTACTATTACTTCTACCTGCACTACATACATCAAAACGGCAATCAATAAGCCTGCGCCCTCTATCCCAACTCCTATTCTGAACCCTAATCGCAGACTTCTTTATTCTCACATGAATTGGAGGACAACCAGTGCAGGACCCATACATCTTAATTGGACAAATAGCCTCCTTCATCTACTTCTCCACCATCCTTATCTTACTACCGCTGGCTGGAATAATTGAAAACCTATTAATCAAACCCCTTCGGTACCGACCCTACGGACCATGAAAACTCCCCATTATACCAACATGAGGCAGTAGAATAACCCCACACACTCTTGTAGCTCAACCCCAAAGCGCTGGCCTTGTAAGANNNNNN
>ZN3
CGAACGCGGATCATTCAACCCACTAGGACTAGCCTCCAACGCCGACAAAATTCCATTCCACCCATACTTCTCAGCAAAAGACGCCATAGGAATAGTCATAGCCACCGTCCTATTAATAACCCTTACGTTCTACTTCCCAAACCTATTAGGGGACCCAGAAAACTTTACCCCTGCCGACCCCATAAAGACGCCAGACCATATTAAACCAGAATGATACTTCTTATTTGCCTACACAATCCTACGATCTATCCCAAACAAGCTCACAGGAGTACTTGCCATGTTCGCATCCATCCTAGTACTATTACTTCTACCTGCACTACATACATCAAAACGGCAATCAATAAGCCTGCGCCCTCTATCCCAACTCCTATTCTGAACCCTAATCGCAGACTTCTTTATTCTCACATGAATTGGAGGACAACCAGTGCAGGACCCATACATCTTAATTGGACAAATAGCCTCCTTCATCTACTTCTCCACCATCCTTATCTTACTACCGCTGGCTGGAATAATTGAAAACCTATTAATCAAACCCCTTCGGTACCGACCCTACGGACCATGAAAACTCCCCATTATACCAACATGAGGCAGTAGAATAACCCCACACACTCTTGTAGCTCAACCCCAAAGCGCTGGCCTTGTAAGNNNNNNN
>ZS1
CGAACGCGGATCATTCAACCCACTAGGACTAGCCTCCAACGCCGACAAAATTCCATTCCACCCATACTTCTCAGCAAAAGACGCCATAGGAATAGTCATAGCCACCGTCCTATTAATAACCCTTACGTTCTACTTCCCAAACCTATTAGGGGACCCAGAAAACTTTACCCCTGCCGACCCCATAAAGACGCCAGACCATATTAAACCAGAATGATACTTCTTATTTGCCTACACAATCCTACGATCTATCCCAAACAAGCTCACAGGAGTACTTGCCATGTTCGCATCCATCCTAGTACTATTACTTCTACCTGCACTACATACATCAAAACGGCAATCAATAAGCCTGCGCCCTCTATCCCAACTCCTATTCTGAACCCTAATCGCAGACTTCTTTATTCTCACATGAATTGGAGGACAACCAGTGCAGGACCCATACATCTTAATTGGACAAATAGCCTCCTTCATCTACTTCTCCACCATCCTTATCTTACTACCGCTGGCTGGAATAATTGAAAACCTATTAATCAAACCCCTTCGGTACCGACCCTACGGACCATGAAAACTCCCCATTATACCAACATGAGGCAGTAGAATAACCCCACACACTCTTGTAGCTCAACCCCAAAGCGCTGGCCTTGTAAGACAGANN
>ZS10
CGAACGCGGATCATTCAACCCACTAGGACTAGCCTCCAACGCCGACAAAATTCCATTCCACCCATACTTCTCAGCAAAAGACGCCATAGGAATAGTCATAGCCACCGTCCTATTAATAACCCTTACGTTCTACTTCCCAAACCTATTAGGGGACCCAGAAAACTTTACCCCTGCCGACCCCATAAAGACGCCAGACCATATTAAACCAGAATGATACTTCTTATTTGCCTACACAATCCTACGATCTATCCCAAACAAGCTCACAGGAGTACTTGCCATGTTCGCATCCATCCTAGTACTATTACTTCTACCTGCACTACATACATCAAAACGGCAATCAATAAGCCTGCGCCCTCTATCCCAACTCCTATTCTGAACCCTAATCGCAGACTTCTTTATTCTCACATGAATTGGAGGACAACCAGTGCAGGACCCATACATCTTAATTGGACAAATAGCCTCCTTCATCTACTTCTCCACCATCCTTATCTTACTACCGCTGGCTGGAATAATTGAAAACCTATTAATCAAACCCCTTCGGTACCGACCCTACGGACCATGAAAACTCCCCATTATACCAACATGAGGCAGTAGAATAACCCCACACACTCTTGTAGCTCAACCCCAAAGCGCTGGCCTTGTAAGNNNNNNN
>ZS11
CGAACGCGGATCATTCAACCCACTAGGACTAGCCTCCAACGCCGACAAAATTCCATTCCACCCATACTTCTCAGCAAAAGACGCCATAGGAATAGTCATAGCCACCGTCCTATTAATAACCCTTACGTTCTACTTCCCAAACCTATTAGGGGACCCAGAAAACTTTACCCCTGCCGACCCCATAAAGACGCCAGACCATATTAAACCAGAATGATACTTCTTATTTGCCTACACAATCCTACGATCTATCCCAAACAAGCTCACAGGAGTACTTGCCATGTTCGCATCCATCCTAGTACTATTACTTCTACCTGCACTACATACATCAAAACGGCAATCAATAAGCCTGCGCCCTCTATCCCAACTCCTATTCTGAACCCTAATCGCAGACTTCTTTATTCTCACATGAATTGGAGGACAACCAGTGCAGGACCCATACATCTTAATTGGACAAATAGCCTCCTTCATCTACTTCTCCACCATCCTTATCTTACTACCGCTGGCTGGAATAATTGAAAACCTATTAATCAAACCCCTTCGGTACCGACCCTACGGACCATGAAAACTCCCCATTATACCAACATGAGGCAGTAGAATAACCCCACACACTCTTGTAGCTCAACCCCAAAGCGCTGGCCTTGTAAGACNNNNN
>ZS12
CGAACGCGGATCATTCAACCCACTAGGACTAGCCTCCAACGCCGACAAAATTCCATTCCACCCATACTTCTCAGCAAAAGACGCCATAGGAATAGTCATAGCCACCGTCCTATTAATAACCCTTACGTTCTACTTCCCAAACCTATTAGGGGACCCAGAAAACTTTACCCCTGCCGACCCCATAAAGACGCCAGACCATATTAAACCAGAATGATACTTCTTATTTGCCTACACAATCCTACGATCTATCCCAAACAAGCTCACAGGAGTACTTGCCATGTTCGCATCCATCCTAGTACTATTACTTCTACCTGCACTACATACATCAAAACGGCAATCAATAAGCCTGCGCCCTCTATCCCAACTCCTATTCTGAACCCTAATCGCAGACTTCTTTATTCTCACATGAATTGGAGGACAACCAGTGCAGGACCCATACATCTTAATTGGACAAATAGCCTCCTTCATCTACTTCTCCACCATCCTTATCTTACTACCGCTGGCTGGAATAATTGAAAACCTATTAATCAAACCCCTTCGGTACCGACCCTACGGACCATGAAAACTCCCCATTATACCAACATGAGGCAGTAGAATAACCCCACACACTCTTGTAGCTCAACCCCAAAGCGCTGGCCTTGTAAGACAGANN
>ZS13
CGAACGCGGATCATTCAACCCACTAGGACTAGCCTCCAACGCCGACAAAATTCCATTCCACCCATACTTCTCAGCAAAAGACGCCATAGGAATAGTCATAGCCACCGTCCTATTAATAACCCTTACGTTCTACTTCCCAAACCTATTAGGGGACCCAGAAAACTTTACCCCTGCCGACCCCATAAAGACGCCAGACCATATTAAACCAGAATGATACTTCTTATTTGCCTACACAATCCTACGATCTATCCCAAACAAGCTCACAGGAGTACTTGCCATGTTCGCATCCATCCTAGTACTATTACTTCTACCTGCACTACATACATCAAAACGGCAATCAATAAGCCTGCGCCCTCTATCCCAACTCCTATTCTGAACCCTAATCGCAGACTTCTTTATTCTCACATGAATTGGAGGACAACCAGTGCAGGACCCATACATCTTAATTGGACAAATAGCCTCCTTCATCTACTTCTCCACCATCCTTATCTTACTACCGCTGGCTGGAATAATTGAAAACCTATTAATCAAACCCCTTCGGTACCGACCCTACGGACCATGAAAACTCCCCATTATACCAACATGAGGCAGTAGAATAACCCCACACACTCTTGTAGCTCAACCCCAAAGCGCTGGCCTTGTAAGANNNNNN
>ZS14
CGAACGCGGATCATTCAACCCACTAGGACTAGCCTCCAACGCCGACAAAATTCCATTCCACCCATACTTCTCAGCAAAAGACGCCATAGGAATAGTCATAGCCACCGTCCTATTAATAACCCTTACGTTCTACTTCCCAAACCTATTAGGGGACCCAGAAAACTTTACCCCTGCCGACCCCATAAAGACGCCAGACCATATTAAACCAGAATGATACTTCTTATTTGCCTACACAATCCTACGATCTATCCCAAACAAGCTCACAGGAGTACTTGCCATGTTCGCATCCATCCTAGTACTATTACTTCTACCTGCACTACATACATCAAAACGGCAATCAATAAGCCTGCGCCCTCTATCCCAACTCCTATTCTGAACCCTAATCGCAGACTTCTTTATTCTCACATGAATTGGAGGACAACCAGTGCAGGACCCATACATCTTAATTGGACAAATAGCCTCCTTCATCTACTTCTCCACCATCCTTATCTTACTACCGCTGGCTGGAATAATTGAAAACCTATTAATCAAACCCCTTCGGTACCGACCCTACGGACCATGAAAACTCCCCATTATACCAACATGAGGCAGTAGAATAACCCCACACACTCTTGTAGCTCAACCCCAAAGCGCTGGCCTTGTAAGACAGANN
>ZS15
CGAACGCGGATCATTCAACCCACTAGGACTAGCCTCCAACGCCGACAAAATTCCATTCCACCCATACTTCTCAGCAAAAGACGCCATAGGAATAGTCATAGCCACCGTCCTATTAATAACCCTTACGTTCTACTTCCCAAACCTATTAGGGGACCCAGAAAACTTTACCCCTGCCGACCCCATAAAGACGCCAGACCATATTAAACCAGAATGATACTTCTTATTTGCCTACACAATCCTACGATCTATCCCAAACAAGCTCACAGGAGTACTTGCCATGTTCGCATCCATCCTAGTACTATTACTTCTACCTGCACTACATACATCAAAACGGCAATCAATAAGCCTGCGCCCTCTATCCCAACTCCTATTCTGAACCCTAATCGCAGACTTCTTTATTCTCACATGAATTGGAGGACAACCAGTGCAGGACCCATACATCTTAATTGGACAAATAGCCTCCTTCATCTACTTCTCCACCATCCTTATCTTACTACCGCTGGCTGGAATAATTGAAAACCTATTAATCAAACCCCTTCGGTACCGACCCTACGGACCATGAAAACTCCCCATTATACCAACATGAGGCAGTAGAATAACCCCACACACTCTTGTAGCTCAACCCCAAAGCGCTGGCCTTGTAAGANNNNNN
>ZS16
CGAACGCGGATCATTCAACCCACTAGGACTAGCCTCCAACGCCGACAAAATTCCATTCCACCCATACTTCTCAGCAAAAGACGCCATAGGAATAGTCATAGCCACCGTCCTATTAATAACCCTTACGTTCTACTTCCCAAACCTATTAGGGGACCCAGAAAACTTTACCCCTGCCGACCCCATAAAGACGCCAGACCATATTAAACCAGAATGATACTTCTTATTTGCCTACACAATCCTACGATCTATCCCAAACAAGCTCACAGGAGTACTTGCCATGTTCGCATCCATCCTAGTACTATTACTTCTACCTGCACTACATACATCAAAACGGCAATCAATAAGCCTGCGCCCTCTATCCCAACTCCTATTCTGAACCCTAATCGCAGACTTCTTTATTCTCACATGAATTGGAGGACAACCAGTGCAGGACCCATACATCTTAATTGGACAAATAGCCTCCTTCATCTACTTCTCCACCATCCTTATCTTACTACCGCTGGCTGGAATAATTGAAAACCTATTAATCAAACCCCTTCGGTACCGACCCTACGGACCATGAAAACTCCCCATTATACCAACATGAGGCAGTAGAATAACCCCACACACTCTTGTAGCTCAACCCCAAAGCGCTGGCCTTGTAAGANNNNNN
>ZS17
CGAACGCGGATCATTCAACCCACTAGGACTAGCCTCCAACGCCGACAAAATTCCATTCCACCCATACTTCTCAGCAAAAGACGCCATAGGAATAGTCATAGCCACCGTCCTATTAATAACCCTTACGTTCTACTTCCCAAACCTATTAGGGGACCCAGAAAACTTTACCCCTGCCGACCCCATAAAGACGCCAGACCATATTAAACCAGAATGATACTTCTTATTTGCCTACACAATCCTACGATCTATCCCAAACAAGCTCACAGGAGTACTTGCCATGTTCGCATCCATCCTAGTACTATTACTTCTACCTGCACTACATACATCAAAACGGCAATCAATAAGCCTGCGCCCTCTATCCCAACTCCTATTCTGAACCCTAATCGCAGACTTCTTTATTCTCACATGAATTGGAGGACAACCAGTGCAGGACCCATACATCTTAATTGGACAAATAGCCTCCTTCATCTACTTCTCCACCATCCTTATCTTACTACCGCTGGCTGGAATAATTGAAAACCTATTAATCAAACCCCTTCGGTACCGACCCTACGGACCATGAAAACTCCCCATTATACCAACATGAGGCAGTAGAATAACCCCACACACTCTTGTAGCTCAACCCCAAAGCGCTGGCCTTGTAAGANNNNNN
>ZS18
CGAACGCGGATCATTCAACCCACTAGGACTAGCCTCCAACGCCGACAAAATTCCATTCCACCCATACTTCTCAGCAAAAGACGCCATAGGAATAGTCATAGCCACCGTCCTATTAATAACCCTTACGTTCTACTTCCCAAACCTATTAGGGGACCCAGAAAACTTTACCCCTGCCGACCCCATAAAGACGCCAGACCATATTAAACCAGAATGATACTTCTTATTTGCCTACACAATCCTACGATCTATCCCAAACAAGCTCACAGGAGTACTTGCCATGTTCGCATCCATCCTAGTACTATTACTTCTACCTGCACTACATACATCAAAACGGCAATCAATAAGCCTGCGCCCTCTATCCCAACTCCTATTCTGAACCCTAATCGCAGACTTCTTTATTCTCACATGAATTGGAGGACAACCAGTGCAGGACCCATACATCTTAATTGGACAAATAGCCTCCTTCATCTACTTCTCCACCATCCTTATCTTACTACCGCTGGCTGGAATAATTGAAAACCTATTAATCAAACCCCTTCGGTACCGACCCTACGGACCATGAAAACTCCCCATTATACCAACATGAGGCAGTAGAATAACCCCACACACTCTTGTAGCTCAACCCCAAAGCGCTGGCCTTGTAAGANNNNNN
>ZS19
CGAACGCGGATCATTCAACCCACTAGGACTAGCCTCCAACGCCGACAAAATTCCATTCCACCCATACTTCTCAGCAAAAGACGCCATAGGAATAGTCATAGCCACCGTCCTATTAATAACCCTTACGTTCTACTTCCCAAACCTATTAGGGGACCCAGAAAACTTTACCCCTGCCGACCCCATAAAGACGCCAGACCATATTAAACCAGAATGATACTTCTTATTTGCCTACACAATCCTACGATCTATCCCAAACAAGCTCACAGGAGTACTTGCCATGTTCGCATCCATCCTAGTACTATTACTTCTACCTGCACTACATACATCAAAACGGCAATCAATAAGCCTGCGCCCTCTATCCCAACTCCTATTCTGAACCCTAATCGCAGACTTCTTTATTCTCACATGAATTGGAGGACAACCAGTGCAGGACCCATACATCTTAATTGGACAAATAGCCTCCTTCATCTACTTCTCCACCATCCTTATCTTACTACCGCTGGCTGGAATAATTGAAAACCTATTAATCAAACCCCTTCGGTACCGACCCTACGGACCATGAAAACTCCCCATTATACCAACATGAGGCAGTAGAATAACCCCACACACTCTTGTAGCTCAACCCCAAAGCGCTGGCCTTGTAAGANNNNNN
>ZS2
CGAACGCGGATCATTCAACCCACTAGGACTAGCCTCCAACGCCGACAAAATTCCATTCCACCCATACTTCTCAGCAAAAGACGCCATAGGAATAGTCATAGCCACCGTCCTATTAATAACCCTTACGTTCTACTTCCCAAACCTATTAGGGGACCCAGAAAACTTTACCCCTGCCGACCCCATAAAGACGCCAGACCATATTAAACCAGAATGATACTTCTTATTTGCCTACACAATCCTACGATCTATCCCAAACAAGCTCACAGGAGTACTTGCCATGTTCGCATCCATCCTAGTACTATTACTTCTACCTGCACTACATACATCAAAACGGCAATCAATAAGCCTGCGCCCTCTATCCCAACTCCTATTCTGAACCCTAATCGCAGACTTCTTTATTCTCACATGAATTGGAGGACAACCAGTGCAGGACCCATACATCTTAATTGGACAAATAGCCTCCTTCATCTACTTCTCCACCATCCTTATCTTACTACCGCTGGCTGGAATAATTGAAAACCTATTAATCAAACCCCTTCGGTACCGACCCTACGGACCATGAAAACTCCCCATTATACCAACATGAGGCAGTAGAATAACCCCACACACTCTTGTAGCTCAACCCCAAAGCGCTGGCCTTGTAAGACAGAAA
>ZS20
CGAACGCGGATCATTCAACCCACTAGGACTAGCCTCCAACGCCGACAAAATTCCATTCCACCCATACTTCTCAGCAAAAGACGCCATAGGAATAGTCATAGCCACCGTCCTATTAATAACCCTTACGTTCTACTTCCCAAACCTATTAGGGGACCCAGAAAACTTTACCCCTGCCGACCCCATAAAGACGCCAGACCATATTAAACCAGAATGATACTTCTTATTTGCCTACACAATCCTACGATCTATCCCAAACAAGCTCACAGGAGTACTTGCCATGTTCGCATCCATCCTAGTACTATTACTTCTACCTGCACTACATACATCAAAACGGCAATCAATAAGCCTGCGCCCTCTATCCCAACTCCTATTCTGAACCCTAATCGCAGACTTCTTTATTCTCACATGAATTGGAGGACAACCAGTGCAGGACCCATACATCTTAATTGGACAAATAGCCTCCTTCATCTACTTCTCCACCATCCTTATCTTACTACCGCTGGCTGGAATAATTGAAAACCTATTAATCAAACCCCTTCGGTACCGACCCTACGGACCATGAAAACTCCCCATTATACCAACATGAGGCAGTAGAATAACCCCACACACTCTTGTAGCTCAACCCCAAAGCGCTGGCCTTGTAANNNNNNNN
>ZS21
CGAACGCGGATCATTCAACCCACTAGGACTAGCCTCCAACGCCGACAAAATTCCATTCCACCCATACTTCTCAGCAAAAGACGCCATAGGAATAGTCATAGCCACCGTCCTATTAATAACCCTTACGTTCTACTTCCCAAACCTATTAGGGGACCCAGAAAACTTTACCCCTGCCGACCCCATAAAGACGCCAGACCATATTAAACCAGAATGATACTTCTTATTTGCCTACACAATCCTACGATCTATCCCAAACAAGCTCACAGGAGTACTTGCCATGTTCGCATCCATCCTAGTACTATTACTTCTACCTGCACTACATACATCAAAACGGCAATCAATAAGCCTGCGCCCTCTATCCCAACTCCTATTCTGAACCCTAATCGCAGACTTCTTTATTCTCACATGAATTGGAGGACAACCAGTGCAGGACCCATACATCTTAATTGGACAAATAGCCTCCTTCATCTACTTCTCCACCATCCTTATCTTACTACCGCTGGCTGGAATAATTGAAAACCTATTAATCAAACCCCTTCGGTACCGACCCTACGGACCATGAAAACTCCCCATTATACCAACATGAGGCAGTAGAATAACCCCACACACTCTTGTAGCTCAACCCCAAAGCGCTGGCCTTGTAAGANNNNNN
>ZS22
CGAACGCGGATCATTCAACCCACTAGGACTAGCCTCCAACGCCGACAAAATTCCATTCCACCCATACTTCTCAGCAAAAGACGCCATAGGAATAGTCATAGCCACCGTCCTATTAATAACCCTTACGTTCTACTTCCCAAACCTATTAGGGGACCCAGAAAACTTTACCCCTGCCGACCCCATAAAGACGCCAGACCATATTAAACCAGAATGATACTTCTTATTTGCCTACACAATCCTACGATCTATCCCAAACAAGCTCACAGGAGTACTTGCCATGTTCGCATCCATCCTAGTACTATTACTTCTACCTGCACTACATACATCAAAACGGCAATCAATAAGCCTGCGCCCTCTATCCCAACTCCTATTCTGAACCCTAATCGCAGACTTCTTTATTCTCACATGAATTGGAGGACAACCAGTGCAGGACCCATACATCTTAATTGGACAAATAGCCTCCTTCATCTACTTCTCCACCATCCTTATCTTACTACCGCTGGCTGGAATAATTGAAAACCTATTAATCAAACCCCTTCGGTACCGACCCTACGGACCATGAAAACTCCCCATTATACCAACATGAGGCAGTAGAATAACCCCACACACTCTTGTAGCTCAACCCCAAAGCGCTGGCCTTGTAAGACAGAAA
>ZS23
CGAACGCGGATCATTCAACCCACTAGGACTAGCCTCCAACGCCGACAAAATTCCATTCCACCCATACTTCTCAGCAAAAGACGCCATAGGAATAGTCATAGCCACCGTCCTATTAATAACCCTTACGTTCTACTTCCCAAACCTATTAGGGGACCCAGAAAACTTTACCCCTGCCGACCCCATAAAGACGCCAGACCATATTAAACCAGAATGATACTTCTTATTTGCCTACACAATCCTACGATCTATCCCAAACAAGCTCACAGGAGTACTTGCCATGTTCGCATCCATCCTAGTACTATTACTTCTACCTGCACTACATACATCAAAACGGCAATCAATAAGCCTGCGCCCTCTATCCCAACTCCTATTCTGAACCCTAATCGCAGACTTCTTTATTCTCACATGAATTGGAGGACAACCAGTGCAGGACCCATACATCTTAATTGGACAAATAGCCTCCTTCATCTACTTCTCCACCATCCTTATCTTACTACCGCTGGCTGGAATAATTGAAAACCTATTAATCAAACCCCTTCGGTACCGACCCTACGGACCATGAAAACTCCCCATTATACCAACATGAGGCAGTAGAATAACCCCACACACTCTTGTAGCTCAACCCCAAAGCGCTGGCCTTGTAAGANNNNNN
>ZS24
CGAACGCGGATCATTCAACCCACTAGGACTAGCCTCCAACGCCGACAAAATTCCATTCCACCCATACTTCTCAGCAAAAGACGCCATAGGAATAGTCATAGCCACCGTCCTATTAATAACCCTTACGTTCTACTTCCCAAACCTATTAGGGGACCCAGAAAACTTTACCCCTGCCGACCCCATAAAGACGCCAGACCATATTAAACCAGAATGATACTTCTTATTTGCCTACACAATCCTACGATCTATCCCAAACAAGCTCACAGGAGTACTTGCCATGTTCGCATCCATCCTAGTACTATTACTTCTACCTGCACTACATACATCAAAACGGCAATCAATAAGCCTGCGCCCTCTATCCCAACTCCTATTCTGAACCCTAATCGCAGACTTCTTTATTCTCACATGAATTGGAGGACAACCAGTGCAGGACCCATACATCTTAATTGGACAAATAGCCTCCTTCATCTACTTCTCCACCATCCTTATCTTACTACCGCTGGCTGGAATAATTGAAAACCTATTAATCAAACCCCTTCGGTACCGACCCTACGGACCATGAAAACTCCCCATTATACCAACATGAGGCAGTAGAATAACCCCACACACTCTTGTAGCTCAACCCCAAAGCGCTGGCCTTGTAAGANNNNNN
>ZS25
CGAACGCGGATCATTCAACCCACTAGGACTAGCCTCCAACGCCGACAAAATTCCATTCCACCCATACTTCTCAGCAAAAGACGCCATAGGAATAGTCATAGCCACCGTCCTATTAATAACCCTTACGTTCTACTTCCCAAACCTATTAGGGGACCCAGAAAACTTTACCCCTGCCGACCCCATAAAGACGCCAGACCATATTAAACCAGAATGATACTTCTTATTTGCCTACACAATCCTACGATCTATCCCAAACAAGCTCACAGGAGTACTTGCCATGTTCGCATCCATCCTAGTACTATTACTTCTACCTGCACTACATACATCAAAACGGCAATCAATAAGCCTGCGCCCTCTATCCCAACTCCTATTCTGAACCCTAATCGCAGACTTCTTTATTCTCACATGAATTGGAGGACAACCAGTGCAGGACCCATACATCTTAATTGGACAAATAGCCTCCTTCATCTACTTCTCCACCATCCTTATCTTACTACCGCTGGCTGGAATAATTGAAAACCTATTAATCAAACCCCTTCGGTACCGACCCTACGGACCATGAAAACTCCCCATTATACCAACATGAGGCAGTAGAATAACCCCACACACTCTTGTAGCTCAACCCCAAAGCGCTGGCCTTGTAAGANNNNNN
>ZS3
CGAACGCGGATCATTCAACCCACTAGGACTAGCCTCCAACGCCGACAAAATTCCATTCCACCCATACTTCTCAGCAAAAGACGCCATAGGAATAGTCATAGCCACCGTCCTATTAATAACCCTTACGTTCTACTTCCCAAACCTATTAGGGGACCCAGAAAACTTTACCCCTGCCGACCCCATAAAGACGCCAGACCATATTAAACCAGAATGATACTTCTTATTTGCCTACACAATCCTACGATCTATCCCAAACAAGCTCACAGGAGTACTTGCCATGTTCGCATCCATCCTAGTACTATTACTTCTACCTGCACTACATACATCAAAACGGCAATCAATAAGCCTGCGCCCTCTATCCCAACTCCTATTCTGAACCCTAATCGCAGACTTCTTTATTCTCACATGAATTGGAGGACAACCAGTGCAGGACCCATACATCTTAATTGGACAAATAGCCTCCTTCATCTACTTCTCCACCATCCTTATCTTACTACCGCTGGCTGGAATAATTGAAAACCTATTAATCAAACCCCTTCGGTACCGACCCTACGGACCATGAAAACTCCCCATTATACCAACATGAGGCAGTAGAATAACCCCACACACTCTTGTAGCTCAACCCCAAAGCGCTGGCCTTGTAANNNNNNNN
>ZS4
CGAACGCGGATCATTCAACCCACTAGGACTAGCCTCCAACGCCGACAAAATTCCATTCCACCCATACTTCTCAGCAAAAGACGCCATAGGAATAGTCATAGCCACCGTCCTATTAATAACCCTTACGTTCTACTTCCCAAACCTATTAGGGGACCCAGAAAACTTTACCCCTGCCGACCCCATAAAGACGCCAGACCATATTAAACCAGAATGATACTTCTTATTTGCCTACACAATCCTACGATCTATCCCAAACAAGCTCACAGGAGTACTTGCCATGTTCGCATCCATCCTAGTACTATTACTTCTACCTGCACTACATACATCAAAACGGCAATCAATAAGCCTGCGCCCTCTATCCCAACTCCTATTCTGAACCCTAATCGCAGACTTCTTTATTCTCACATGAATTGGAGGACAACCAGTGCAGGACCCATACATCTTAATTGGACAAATAGCCTCCTTCATCTACTTCTCCACCATCCTTATCTTACTACCGCTGGCTGGAATAATTGAAAACCTATTAATCAAACCCCTTCGGTACCGACCCTACGGACCATGAAAACTCCCCATTATACCAACATGAGGCAGTAGAATAACCCCACACACTCTTGTAGCTCAACCCCAAAGCGCTGGCCTTGTAAGACAGAAA
>ZS43
CGAACGCGGATCATTCAACCCACTAGGACTAGCCTCCAACGCCGACAAAATTCCATTCCACCCATACTTCTCAGCAAAAGACGCCATAGGAATAGTCATAGCCACCGTCCTATTAATAACCCTTACGTTCTACTTCCCAAACCTATTAGGGGACCCAGAAAACTTTACCCCTGCCGACCCCATAAAGACGCCAGACCATATTAAACCAGAATGATACTTCTTATTTGCCTACACAATCCTACGATCTATCCCAAACAAGCTCACAGGAGTACTTGCCATGTTCGCATCCATCCTAGTACTATTACTTCTACCTGCACTACATACATCAAAACGGCAATCAATAAGCCTGCGCCCTCTATCCCAACTCCTATTCTGAACCCTAATCGCAGACTTCTTTATTCTCACATGAATTGGAGGACAACCAGTGCAGGACCCATACATCTTAATTGGACAAATAGCCTCCTTCATCTACTTCTCCACCATCCTTATCTTACTACCGCTGGCTGGAATAATTGAAAACCTATTAATCAAACCCCTTCGGTACCGACCCTACGGACCATGAAAACTCCCCATTATACCAACATGAGGCAGTAGAATAACCCCACACACTCTTGTAGCTCAACCCCAAAGCGCTGGCCTTGTAAGANNNNNN
>ZS44
CGAACGCGGATCATTCAACCCACTAGGACTAGCCTCCAACGCCGACAAAATTCCATTCCACCCATACTTCTCAGCAAAAGACGCCATAGGAATAGTCATAGCCACCGTCCTATTAATAACCCTTACGTTCTACTTCCCAAACCTATTAGGGGACCCAGAAAACTTTACCCCTGCCGACCCCATAAAGACGCCAGACCATATTAAACCAGAATGATACTTCTTATTTGCCTACACAATCCTACGATCTATCCCAAACAAGCTCACAGGAGTACTTGCCATGTTCGCATCCATCCTAGTACTATTACTTCTACCTGCACTACATACATCAAAACGGCAATCAATAAGCCTGCGCCCTCTATCCCAACTCCTATTCTGAACCCTAATCGCAGACTTCTTTATTCTCACATGAATTGGAGGACAACCAGTGCAGGACCCATACATCTTAATTGGACAAATAGCCTCCTTCATCTACTTCTCCACCATCCTTATCTTACTACCGCTGGCTGGAATAATTGAAAACCTATTAATCAAACCCCTTCGGTACCGACCCTACGGACCATGAAAACTCCCCATTATACCAACATGAGGCAGTAGAATAACCCCACACACTCTTGTAGCTCAACCCCAAAGCGCTGGCCTTGTAAGANNNNNN
>ZS5
CGAACGCGGATCATTCAACCCACTAGGACTAGCCTCCAACGCCGACAAAATTCCATTCCACCCATACTTCTCAGCAAAAGACGCCATAGGAATAGTCATAGCCACCGTCCTATTAATAACCCTTACGTTCTACTTCCCAAACCTATTAGGGGACCCAGAAAACTTTACCCCTGCCGACCCCATAAAGACGCCAGACCATATTAAACCAGAATGATACTTCTTATTTGCCTACACAATCCTACGATCTATCCCAAACAAGCTCACAGGAGTACTTGCCATGTTCGCATCCATCCTAGTACTATTACTTCTACCTGCACTACATACATCAAAACGGCAATCAATAAGCCTGCGCCCTCTATCCCAACTCCTATTCTGAACCCTAATCGCAGACTTCTTTATTCTCACATGAATTGGAGGACAACCAGTGCAGGACCCATACATCTTAATTGGACAAATAGCCTCCTTCATCTACTTCTCCACCATCCTTATCTTACTACCGCTGGCTGGAATAATTGAAAACCTATTAATCAAACCCCTTCGGTACCGACCCTACGGACCATGAAAACTCCCCATTATACCAACATGAGGCAGTAGAATAACCCCACACACTCTTGTAGCTCAACCCCAAAGCGCTGGCCTTGTANNNNNNNNN
>ZS6
NNNNNNNNNNNNNNNNNNNNNNNNNNNNNNNNNNNNNNNNNNNNNNNNNNTTCCATTCCACCCATACTTCTCAGCAAAAGACGCCATAGGAATAGTCATAGCCACCGTCCTATTAATAACCCTTACGTTCTACTTCCCAAACCTATTAGGGGACCCAGAAAACTTTACCCCTGCCGACCCCATAAAGACGCCAGACCATATTAAACCAGAATGATACTTCTTATTTGCCTACACAATCCTACGATCTATCCCAAACAAGCTCACAGGAGTACTTGCCATGTTCGCATCCATCCTAGTACTATTACTTCTACCTGCACTACATACATCAAAACGGCAATCAATAAGCCTGCGCCCTCTATCCCAACTCCTATTCTGAACCCTAATCGCAGACTTCTTTATTCTCACATGAATTGGAGGACAACCAGTGCAGGACCCATACATCTTAATTGGACAAATAGCCTCCTTCATCTACTTCTCCACCATCCTTATCTTACTACCGCTGGCTGGAATAATTGAAAACCTATTAATCAAACCCCTTCGGTACCGACCCTACGGACCATGAAAACTCCCCATTATACCAACATGAGGCAGTAGAATAACCCCACACACTCTTGTAGCTCAACCCCAAAGCGCTGGCCTTGTAAGACANNNN
>ZS60
CGAACGCGGATCATTCAACCCACTAGGACTAGCCTCCAACGCCGACAAAATTCCATTCCACCCATACTTCTCAGCAAAAGACGCCATAGGAATAGTCATAGCCACCGTCCTATTAATAACCCTTACGTTCTACTTCCCAAACCTATTAGGGGACCCAGAAAACTTTACCCCTGCCGACCCCATAAAGACGCCAGACCATATTAAACCAGAATGATACTTCTTATTTGCCTACACAATCCTACGATCTATCCCAAACAAGCTCACAGGAGTACTTGCCATGTTCGCATCCATCCTAGTACTATTACTTCTACCTGCACTACATACATCAAAACGGCAATCAATAAGCCTGCGCCCTCTATCCCAACTCCTATTCTGAACCCTAATCGCAGACTTCTTTATTCTCACATGAATTGGAGGACAACCAGTGCAGGACCCATACATCTTAATTGGACAAATAGCCTCCTTCATCTACTTCTCCACCATCCTTATCTTACTACCGCTGGCTGGAATAATTGAAAACCTATTAATCAAACCCCTTCGGTACCGACCCTACGGACCATGAAAACTCCCCATTATACCAACATGAGGCAGTAGAATAACCCCACACACTCTTGTAGCTCAACCCCAAAGCGCTGGCCTTGTAANNNNNNNN
>ZS7
CGAACGCGGATCATTCAACCCACTAGGACTAGCCTCCAACGCCGACAAAATTCCATTCCACCCATACTTCTCAGCAAAAGACGCCATAGGAATAGTCATAGCCACCGTCCTATTAATAACCCTTACGTTCTACTTCCCAAACCTATTAGGGGACCCAGAAAACTTTACCCCTGCCGACCCCATAAAGACGCCAGACCATATTAAACCAGAATGATACTTCTTATTTGCCTACACAATCCTACGATCTATCCCAAACAAGCTCACAGGAGTACTTGCCATGTTCGCATCCATCCTAGTACTATTACTTCTACCTGCACTACATACATCAAAACGGCAATCAATAAGCCTGCGCCCTCTATCCCAACTCCTATTCTGAACCCTAATCGCAGACTTCTTTATTCTCACATGAATTGGAGGACAACCAGTGCAGGACCCATACATCTTAATTGGACAAATAGCCTCCTTCATCTACTTCTCCACCATCCTTATCTTACTACCGCTGGCTGGAATAATTGAAAACCTATTAATCAAACCCCTTCGGTACCGACCCTACGGACCATGAAAACTCCCCATTATACCAACATGAGGCAGTAGAATAACCCCACACACTCTTGTAGCTCAACCCCAAAGCGCTGGCCTTGTAANNNNNNNN
>ZS8
CGAACGCGGATCATTCAACCCACTAGGACTAGCCTCCAACGCCGACAAAATTCCATTCCACCCATACTTCTCAGCAAAAGACGCCATAGGAATAGTCATAGCCACCGTCCTATTAATAACCCTTACGTTCTACTTCCCAAACCTATTAGGGGACCCAGAAAACTTTACCCCTGCCGACCCCATAAAGACGCCAGACCATATTAAACCAGAATGATACTTCTTATTTGCCTACACAATCCTACGATCTATCCCAAACAAGCTCACAGGAGTACTTGCCATGTTCGCATCCATCCTAGTACTATTACTTCTACCTGCACTACATACATCAAAACGGCAATCAATAAGCCTGCGCCCTCTATCCCAACTCCTATTCTGAACCCTAATCGCAGACTTCTTTATTCTCACATGAATTGGAGGACAACCAGTGCAGGACCCATACATCTTAATTGGACAAATAGCCTCCTTCATCTACTTCTCCACCATCCTTATCTTACTACCGCTGGCTGGAATAATTGAAAACCTATTAATCAAACCCCTTCGGTACCGACCCTACGGACCATGAAAACTCCCCATTATACCAACATGAGGCAGTAGAATAACCCCACACACTCTTGTAGCTCAACCCCAAAGCGCTGGCCTTGTANNNNNNNNN
>ZS89
CGAACGCGGATCATTCAACCCACTAGGACTAGCCTCCAACGCCGACAAAATTCCATTCCACCCATACTTCTCAGCAAAAGACGCCATAGGAATAGTCATAGCCACCGTCCTATTAATAACCCTTACGTTCTACTTCCCAAACCTATTAGGGGACCCAGAAAACTTTACCCCTGCCGACCCCATAAAGACGCCAGACCATATTAAACCAGAATGATACTTCTTATTTGCCTACACAATCCTACGATCTATCCCAAACAAGCTCACAGGAGTACTTGCCATGTTCGCATCCATCCTAGTACTATTACTTCTACCTGCACTACATACATCAAAACGGCAATCAATAAGCCTGCGCCCTCTATCCCAACTCCTATTCTGAACCCTAATCGCAGACTTCTTTATTCTCACATGAATTGGAGGACAACCAGTGCAGGACCCATACATCTTAATTGGACAAATAGCCTCCTTCATCTACTTCTCCACCATCCTTATCTTACTACCGCTGGCTGGAATAATTGAAAACCTATTAATCAAACCCCTTCGGTACCGACCCTACGGACCATGAAAACTCCCCATTATACCAACATGAGGCAGTAGAATAACCCCACACACTCTTGTAGCTCAACCCCAAAGCGCTGGCCTTGTAAGACANNNN
>ZS9
CGAACGCGGATCATTCAACCCACTAGGACTAGCCTCCAACGCCGACAAAATTCCATTCCACCCATACTTCTCAGCAAAAGACGCCATAGGAATAGTCATAGCCACCGTCCTATTAATAACCCTTACGTTCTACTTCCCAAACCTATTAGGGGACCCAGAAAACTTTACCCCTGCCGACCCCATAAAGACGCCAGACCATATTAAACCAGAATGATACTTCTTATTTGCCTACACAATCCTACGATCTATCCCAAACAAGCTCACAGGAGTACTTGCCATGTTCGCATCCATCCTAGTACTATTACTTCTACCTGCACTACATACATCAAAACGGCAATCAATAAGCCTGCGCCCTCTATCCCAACTCCTATTCTGAACCCTAATCGCAGACTTCTTTATTCTCACATGAATTGGAGGACAACCAGTGCAGGACCCATACATCTTAATTGGACAAATAGCCTCCTTCATCTACTTCTCCACCATCCTTATCTTACTACCGCTGGCTGGAATAATTGAAAACCTATTAATCAAACCCCTTCGGTACCGACCCTACGGACCATGAAAACTCCCCATTATACCAACATGAGGCAGTAGAATAACCCCACACACTCTTGTAGCTCAACCCCAAAGCGCTGGCCTTGTAAGACAGAAA
