# Supplementary material for: Genetic evidence supports a distinct lineage of American crocodile (Crocodylus acutus) in the Greater Antilles
Source: PeerJ. 2018 Nov 12;6:e5836. doi: 10.7717/peerj.5836 (PMC6237115; doi:10.7717/peerj.5836)
Supplement: Supplemental Information 16 [file peerj-06-5836-s016.fasta]

>Sab1a
NNNNNNNNNNNNNTCTGGGTAGTCTGAATACCGTCGTGGTATTCCTGATAGGCCTAGGAAGTGTTGTGGGAAGAAGGTTAGGTTTACACCTGTAAATATGATCATGAATTGAATTTTTGTTCATGTGCTGTGTAGGGTGAATCCTGTAAATAGTGGGAATCAGTGGGTGAATCCGCTTATGATGGCGAATACTGCTCCCATAGATAGTACATAGTGGAAGTGGGCTACTACGTAGTAGGTGTCGTGGAGAATAATGTCCAGTGACGAGTTAGCTAGTACAATTCCTGTTAGTCCTCCTACTGTGAATAAGAAAATGAAGCCGAGTGCTCATAGCATGGGGGCTTGTCATTTTACTACTCCCCCATAAATAGTGGCTAATCAGCTGAATACTTTTACACCAGTGGGGATGGCGATAATCATTGTGGCGGATGTGAAGTATGCTCGAGTGTCAACATCTATTCCTACTGTAAACATGTGGTGGGCTCAGACAATGAAGCCAAGGAAGCCAATTGACATTATGGCTCATACTATTCCTATATAACCAAATGGTTCTTTTTTGCTTGAGTAGAAGGTAATTACGTGGGAAATTATTCCAAACCCTGGCAGGATAAGGATATATACTTCTGGGTGGCCGAAGAATCAGAAAAGGTGTTGGTATAGGATTGGNNN
>Sab2
NNNNNNNNNNNNNNNTGGGTAGTCTGAATACCGTCGTGGTATTCCTGATAGGCCTAGGAAGTGTTGTGGGAAGAAGGTTAGGTTTACACCTGTAAATATGATCATGAATTGAATTTTTGTTCATGTGCTGTGTAGGGTGAATCCTGTAAATAATGGGAATCAGTGGGTGAATCCGCTTATGATGGCGAATACTGCTCCCATAGATAGCACATAGTGGAAGTGGGCTACTACGTAGTAGGTGTCGTGGAGAATAATGTCCAGTGACGAGTTAGCTAGTACAATTCCTGTTAGTCCTCCTACTGTGAATAAGAAAATGAAGCCGAGTGCTCATAGCATGGGGGCTTGTCATTTTACTACTCCCCCATAAATAGTGGCTAATCAGCTGAATACTTTTACACCAGTGGGGATGGCGATAATCATTGTGGCGGATGTGAAGTATGCTCGAGTGTCAACATCTATTCCTACTGTAAACATGTGGTGGGCTCAGACAATGAAGCCAAGGAAGCCAATTGACATTATGGCTCATACTATTCCTATATAACCAAATGGTTCTTTTTTGCTTGAGTAGAAGGTAATTACGTGGGAAATTATTCCAAACCCTGGCAGGATAAGGATATATACTTCTGGGTGGCCGAAGAATCAGAAAAGGTGTTGGTATAGGATTGGNNN
>Sab2a
NNNNNNNNNNNNNTCTGGGTAGTCTGAATATCGTCGTGGTATCCCTGATAGGCCTAGGAAGTGTTGTGGGAAGAAGGTTAGATTTACACCTGTAAATATGATTATGAATTGAATTTTTGTTCATGTGCTGTGTAGGGTGAATCCTGTGAATAGCGGGAATCAGTGGGTGAACCCGCTTATGATGGCGAACACTGCTCCCATAGATAATACATAGTGGAAGTGGGCTACTACGTAGTAGGTATCGTGGAGAATAATGTCTAGTGACGAGTTAGCTAGTACAATTCCTGTTAGTCCTCCAACTGTGAATAAGAAAATGAAGCCGAGTGCTCAGAGCATGGGGGCTTGTCATTTTACTACCCCTCCGTAAATAGTGGCTAATCAGCTGAATACTTTTACACCAGTGGGGATGGCGATAATTATTGTGGCGGATGTGAAATATGCTCGAGTATCAACATCTATCCCTACTGTAAACATGTGGTGGGCTCAGACAATGAATCCAAGGAAGCCGATTGACATTATGGCTCAGACTATCCCCATATAACCAAATGGTTCTTTTTTGCTTGAGTAGAATGTAATTACGTGGGAGATTATTCCAAACCCTGGCAGGATAAGGATATATACTTCAGGGTGGCCGAAAAATCAGAAAAGGTGTTGGTATAGGATTGGNNN
>Sab3
NNNNNNNNNNNNNNNNNNGTAGTCTGAATACCGTCGTGGTATTCCTGATAGGCCTAGGAAGTGTTGTGGGAAGAAGGTTAGGTTTACACCTGTAAATATGATCATGAATTGAATTTTTGTTCATGTGCTGTGTAGGGTGAATCCTGTAAATAATGGGAATCAGTGGGTGAATCCGCTTATGATGGCGAATACTGCTCCCATAGATAGCACATAGTGGAAGTGGGCTACTACGTAGTAGGTGTCGTGGAGAATAATGTCCAGTGACGAGTTAGCTAGTACAATTCCTGTTAGTCCTCCTACTGTGAATAAGAAAATGAAGCCGAGTGCTCATAGCATGGGGGCTTGTCATTTTACTACTCCCCCATAAATAGTGGCTAATCAGCTGAATACTTTTACACCAGTGGGGATGGCGATAATCATTGTGGCGGATGTGAAGTATGCTCGAGTGTCAACATCTATTCCTACTGTAAACATGTGGTGGGCTCAGACAATGAAGCCAAGGAAGCCAATTGACATTATGGCTCATACTATTCCTATATAACCAAATGGTTCTTTTTTGCTTGAGTAGAAGGTAATTACGTGGGAAATTATTCCAAACCCTGGCAGGATAAGGATATATACTTCTGGGTGGCCGAAGAATCAGAAAAGGTGTTGGTATAGGATTGGNNN
>Sab3a
NNNNNNNNNNNNNNNTGGGTAGTCTGAATATCGTCGTGGTATCCCTGATAGGCCTAGGAAGTGTTGTGGGAAGAAGGTTAGATTTACACCTGTAAATATGATTATGAATTGAATTTTTGTTCATGTGCTGTGTAGGGTGAATCCTGTGAATAGCGGGAATCAGTGGGTGAACCCGCTTATGATGGCGAACACTGCTCCCATAGATAATACATAGTGGAAGTGGGCTACTACGTAGTAGGTATCGTGGAGAATAATGTCTAGTGACGAGTTAGCTAGTACAATTCCTGTTAGTCCTCCAACTGTGAATAAGAAAATGAAGCCGAGTGCTCAGAGCATGGGGGCTTGTCATTTTACTACCCCTCCGTAAATAGTGGCTAATCAGCTGAATACTTTTACACCAGTGGGGATGGCGATAATTATTGTGGCGGATGTGAAATATGCTCGAGTATCAACATCTATCCCTACTGTAAACATGTGGTGGGCTCAGACAATGAATCCAAGGAAGCCGATTGACATTATGGCTCAGACTATCCCCATATAACCAAATGGTTCTTTTTTGCTTGAGTAGAATGTAATTACGTGGGAGATTATTCCAAACCCTGGCAGGATAAGGATATATACTTCAGGGTGGCCGAAAAATCAGAAAAGGTGTTGGTATAGGATTGGNNN
>Sab4
NNNNNNNNNNNNNNNNNGGTAGTCTGAATATCGTCGTGGTATCCCTGATAGGCCTAGGAAGTGTTGTGGGAAGAAGGTTAGATTTACACCTGTAAATATGATTATGAATTGAATTTTTGTTCATGTGCTGTGTAGGGTGAATCCTGTGAATAGCGGGAATCAGTGGGTGAACCCGCTTATGATGGCGAACACTGCTCCCATAGATAATACATAGTGGAAGTGGGCTACTACGTAGTAGGTATCGTGGAGAATAATGTCTAGTGACGAGTTAGCTAGTACAATTCCTGTTAGTCCTCCAACTGTGAATAAGAAAATGAAGCCGAGTGCTCAGAGCATGGGGGCTTGTCATTTTACTACCCCTCCGTAAATAGTGGCTAATCAGCTGAATACTTTTACACCAGTGGGGATGGCGATAATTATTGTGGCGGATGTGAAATATGCTCGAGTATCAACATCTATCCCTACTGTAAACATGTGGTGGGCTCAGACAATGAATCCAAGGAAGCCGATTGACATTATGGCTCAGACTATCCCCATATAACCAAATGGTTCTTTTTTGCTTGAGTAGAATGTAATTACGTGGGAGATTATTCCAAACCCTGGCAGGATAAGGATATATACTTCAGGGTGGCCGAAAAATCAGAAAAGGTGTTGGTATAGGATTGGNNN
>Sab4a
NNNNNNNNNNNNNNNTGGGTAGTCTGAATATCGTCGTGGTATCCCTGATAGGCCTAGGAAGTGTTGTGGGAAGAAGGTTAGATTTACACCTGTAAATATGATTATGAATTGAATTTTTGTTCATGTGCTGTGTAGGGTGAATCCTGTGAATAGCGGGAATCAGTGGGTGAACCCGCTTATGATGGCGAACACTGCTCCCATAGATAATACATAGTGGAAGTGGGCTACTACGTAGTAGGTATCGTGGAGAATAATGTCTAGTGACGAGTTAGCTAGTACAATTCCTGTTAGTCCTCCAACTGTGAATAAGAAAATGAAGCCGAGTGCTCAGAGCATGGGGGCTTGTCATTTTACTACCCCTCCGTAAATAGTGGCTAATCAGCTGAATACTTTTACACCAGTGGGGATGGCGATAATTATTGTGGCGGATGTGAAATATGCTCGAGTATCAACATCTATCCCTACTGTAAACATGTGGTGGGCTCAGACAATGAATCCAAGGAAGCCGATTGACATTATGGCTCAGACTATCCCCATATAACCAAATGGTTCTTTTTTGCTTGAGTAGAATGTAATTACGTGGGAGATTATTCCAAACCCTGGCAGGATAAGGATATATACTTCAGGGTGGCCGAAAAATCAGAAAAGGTGTTGGTATAGGATTGGNNN
>Sab5
NNNNNNNNNNNNNNNNNGGTAGTCTGAATACCGTCGTGGTATTCCTGATAGGCCTAGGAAGTGTTGTGGGAAGAAGGTTAGGTTTACACCTGTAAATATGATCATGAATTGAATTTTTGTTCATGTGCTGTGTAGGGTGAATCCTGTAAATAATGGGAATCAGTGGGTGAATCCGCTTATGATGGCGAATACTGCTCCCATAGATAGCACATAGTGGAAGTGGGCTACTACGTAGTAGGTGTCGTGGAGAATAATGTCCAGTGACGAGTTAGCTAGTACAATTCCTGTTAGTCCTCCTACTGTGAATAAGAAAATGAAGCCGAGTGCTCATAGCATGGGGGCTTGTCATTTTACTACTCCCCCATAAATAGTGGCTAATCAGCTGAATACTTTTACACCAGTGGGGATGGCGATAATCATTGTGGCGGATGTGAAGTATGCTCGAGTGTCAACATCTATTCCTACTGTAAACATGTGGTGGGCTCAGACAATGAAGCCAAGGAAGCCAATTGACATTATGGCTCATACTATTCCTATATAACCAAATGGTTCTTTTTTGCTTGAGTAGAAGGTAATTACGTGGGAAATTATTCCAAACCCTGGCAGGATAAGGATATATACTTCTGGGTGGCCGAAGAATCAGAAAAGGTGTTGGTATAGGATTGGNNN
>Sab5a
NNNNNNNNNNNNNNNTGGGTAGTCTGAATACCGTCGTGGTATTCCTGATAGGCCTAGGAAGTGTTGTGGGAAGAAGGTTAGGTTTACACCTGTAAATATGATCATGAATTGAATTTTTGTTCATGTGCTGTGTAGGGTGAATCCTGTAAATAATGGGAATCAGTGGGTGAATCCGCTTATGATGGCGAATACTGCTCCCATAGATAGCACATAGTGGAAGTGGGCTACTACGTAGTAGGTGTCGTGGAGAATAATGTCCAGTGACGAGTTAGCTAGTACAATTCCTGTTAGTCCTCCTACTGTGAATAAGAAAATGAAGCCGAGTGCTCATAGCATGGGGGCTTGTCATTTTACTACTCCCCCATAAATAGTGGCTAATCAGCTGAATACTTTTACACCAGTGGGGATGGCGATAATCATTGTGGCGGATGTGAAGTATGCTCGAGTGTCAACATCTATTCCTACTGTAAACATGTGGTGGGCTCAGACAATGAAGCCAAGGAAGCCAATTGACATTATGGCTCATACTATTCCTATATAACCAAATGGTTCTTTTTTGCTTGAGTAGAAGGTAATTACGTGGGAAATTATTCCAAACCCTGGCAGGATAAGGATATATACTTCTGGGTGGCCGAAGAATCAGAAAAGGTGTTGGTATAGGATTGGATC
>Sab6
NNNNNNNNNNNNNNNNNNGTAGTCTGAATACCGTCGTGGTATTCCTGATAGGCCTAGGAAGTGTTGTGGGAAGAAGGTTAGGTTTACACCTGTAAATATGATCATGAATTGAATTTTTGTTCATGTGCTGTGTAGGGTGAATCCTGTAAATAATGGGAATCAGTGGGTGAATCCGCTTATGATGGCGAATACTGCTCCCATAGATAGCACATAGTGGAAGTGGGCTACTACGTAGTAGGTGTCGTGGAGAATAATGTCCAGTGACGAGTTAGCTAGTACAATTCCTGTTAGTCCTCCTACTGTGAATAAGAAAATGAAGCCGAGTGCTCATAGCATGGGGGCTTGTCATTTTACTACTCCCCCATAAATAGTGGCTAATCAGCTGAATACTTTTACACCAGTGGGGATGGCGATAATCATTGTGGCGGATGTGAAGTATGCTCGAGTGTCAACATCTATTCCTACTGTAAACATGTGGTGGGCTCAGACAATGAAGCCAAGGAAGCCAATTGACATTATGGCTCATACTATTCCTATATAACCAAATGGTTCTTTTTTGCTTGAGTAGAAGGTAATTACGTGGGAAATTATTCCAAACCCTGGCAGGATAAGGATATATACTTCTGGGTGGCCGAAGAATCAGAAAAGGTGTTGGTATAGGATTGGNNN
>Sab6a
NNNNNNNNNNNNNNNNGGGTAGTCTGAATACCGTCGTGGTATTCCTGATAGGCCTAGGAAGTGTTGTGGGAAGAAGGTTAGGTTTACACCTGTAAATATGATCATGAATTGAATTTTTGTTCATGTGCTGTGTAGGGTGAATCCTGTAAATAATGGGAATCAGTGGGTGAATCCGCTTATGATGGCGAATACTGCTCCCATAGATAGCACATAGTGGAAGTGGGCTACTACGTAGTAGGTGTCGTGGAGAATAATGTCCAGTGACGAGTTAGCTAGTACAATTCCTGTTAGTCCTCCTACTGTGAATAAGAAAATGAAGCCGAGTGCTCATAGCATGGGGGCTTGTCATTTTACTACTCCCCCATAAATAGTGGCTAATCAGCTGAATACTTTTACACCAGTGGGGATGGCGATAATCATTGTGGCGGATGTGAAGTATGCTCGAGTGTCAACATCTATTCCTACTGTAAACATGTGGTGGGCTCAGACAATGAAGCCAAGGAAGCCAATTGACATTATGGCTCATACTATTCCTATATAACCAAATGGTTCTTTTTTGCTTGAGTAGAAGGTAATTACGTGGGAAATTATTCCAAACCCTGGCAGGATAAGGATATATACTTCTGGGTGGCCGAAGAATCAGAAAAGGTGTTGGTATAGGATTGGNNN
>Sab7
NNNNNNNNNNNNNNNNNNNNNNNNNNNNNNNNNNNNNNNNNNNNNNNNNNNNNNNNNNNNNNNNNNNNNNNNNNNNNNNNNNNNNNNNNNNNNNNNNNNNNNNNNNNNNNNNNNNNNNNNNNNNNNNNNNNNNNNNNNNNNNNNNNNNNNNNNNNNNNNNNNNNNNNNNNNNNNNNNNNNNNNNNNNNNNNNNNNNCCCATAGATAATACATAGTGGAAGTGGGCTACTACGTAGTAGGTATCGTGGAGAATAATGTCTAGTGACGAGTTAGCTAGTACAATTCCTGTTAGTCCTCCAACTGTGAATAAGAAAATGAAGCCGAGTGCTCAGAGCATGGGGGCTTGTCATTTTACTACCCCTCCGTAAATAGTGGCTAATCAGCTGAATACTTTTACACCAGTGGGGATGGCGATAATTATTGTGGCGGATGTGAAATATGCTCGAGTATCAACATCTATCCCTACTGTAAACATGTGGTGGGCTCAGACAATGAATCCAAGGAAGCCGATTGACATTATGGCTCAGACTATCCCCATATAACCAAATGGTTCTTTTTTGCTTGAGTAGAATGTAATTACGTGGGAGATTATTCCAAACCCTGGCAGGATAAGGATATATACTTCAGGGTGGCCGAAAAATCANNNNNNNNNNNNNNNNNNNNNNNNNNN
>Sab7a
NNNNNNNNNNNNNNNNNNGTAGTCTGAATACCGTCGTGGTATTCCTGATAGGCCTAGGAAGTGTTGTGGGAAGAAGGTTAGGTTTACACCTGTAAATATGATCATGAATTGAATTTTTGTTCATGTGCTGTGTAGGGTGAATCCTGTAAATAATGGGAATCAGTGGGTGAATCCGCTTATGATGGCGAATACTGCTCCCATAGATAGCACATAGTGGAAGTGGGCTACTACGTAGTAGGTGTCGTGGAGAATAATGTCCAGTGACGAGTTAGCTAGTACAATTCCTGTTAGTCCTCCTACTGTGAATAAGAAAATGAAGCCGAGTGCTCATAGCATGGGGGCTTGTCATTTTACTACTCCCCCATAAATAGTGGCTAATCAGCTGAATACTTTTACACCAGTGGGGATGGCGATAATCATTGTGGCGGATGTGAAGTATGCTCGAGTGTCAACATCTATTCCTACTGTAAACATGTGGTGGGCTCAGACAATGAAGCCAAGGAAGCCAATTGACATTATGGCTCATACTATTCCTATATAACCAAATGGTTCTTTTTTGCTTGAGTAGAAGGTAATTACGTGGGAAATTATTCCAAACCCTGGCAGGATAAGGATATATACTTCTGGGTGGCCGAAGAATCAGAAAAGGTGTTGGTATAGGATTGGNNN
>Sab8
NNNNNNNNNNNNNNNNNNNNNNNNTGAATATCGTCGTGGTATCCCTGATAGGCCTAGGAAGTGTTGTGGGAAGAAGGTTAGATTTACACCTGTAAATATGATTATGAATTGAATTTTTGTTCATGTGCTGTGTAGGGTGAATCCTGTGAATAGCGGGAATCAGTGGGTGAACCCGCTTATGATGGCGAACACTGCTCCCATAGATAATACATAGTGGAAGTGGGCTACTACGTAGTAGGTATCGTGGAGAATAATGTCTAGTGACGAGTTAGCTAGTACAATTCCTGTTAGTCCTCCAACTGTGAATAAGAAAATGAAGCCGAGTGCTCAGAGCATGGGGGCTTGTCATTTTACTACCCCTCCGTAAATAGTGGCTAATCAGCTGAATACTTTTACACCAGTGGGGATGGCGATAATTATTGTGGCGGATGTGAAATATGCTCGAGTATCAACATCTATCCCTACTGTAAACATGTGGTGGGCTCAGACAATGAATCCAAGGAAGCCGATTGACATTATGGCTCAGACTATCCCCATATAACCAAATGGTTCTTTTTTGCTTGAGTAGAATGTAATTACGTGGGAGATTATTCCAAACCCTGGCAGGATAAGGATATATACTTCAGGGTGGCCGAAAAATCAGAAAAGGTGTTGGTATAGGATTGGNNN
>Sab8a
NNNNNNNNNNNNNTCTGGGTAGTCTGAATACCGTCGTGGTATTCCTGATAGGCCTAGGAAGTGTTGTGGGAAGAAGGTTAGGTTTACACCTGTAAATATGATCATGAATTGAATTTTTGTTCATGTGCTGTGTAGGGTGAATCCTGTAAATAATGGGAATCAGTGGGTGAATCCGCTTATGATGGCGAATACTGCTCCCATAGATAGCACATAGTGGAAGTGGGCTACTACGTAGTAGGTGTCGTGGAGAATAATGTCCAGTGACGAGTTAGCTAGTACAATTCCTGTTAGTCCTCCTACTGTGAATAAGAAAATGAAGCCGAGTGCTCATAGCATGGGGGCTTGTCATTTTACTACTCCCCCATAAATAGTGGCTAATCAGCTGAATACTTTTACACCAGTGGGGATGGCGATAATCATTGTGGCGGATGTGAAGTATGCTCGAGTGTCAACATCTATTCCTACTGTAAACATGTGGTGGGCTCAGACAATGAAGCCAAGGAAGCCAATTGACATTATGGCTCATACTATTCCTATATAACCAAATGGTTCTTTTTTGCTTGAGTAGAAGGTAATTACGTGGGAAATTATTCCAAACCCTGGCAGGATAAGGATATATACTTCTGGGTGGCCGAAGAATCAGAAAAGGTGTTGGTATAGGATTGGNNN
>Sab9
NNNNNNNNNNNNNNNNGGGTAGTCTGAATATCGTCGTGGTATCCCTGATAGGCCTAGGAAGTGTTGTGGGAAGAAGGTTAGATTTACACCTGTAAATATGATTATGAATTGAATTTTTGTTCATGTGCTGTGTAGGGTGAATCCTGTGAATAGCGGGAATCAGTGGGTGAACCCGCTTATGATGGCGAACACTGCTCCCATAGATAATACATAGTGGAAGTGGGCTACTACGTAGTAGGTATCGTGGAGAATAATGTCTAGTGACGAGTTAGCTAGTACAATTCCTGTTAGTCCTCCAACTGTGAATAAGAAAATGAAGCCGAGTGCTCAGAGCATGGGGGCTTGTCATTTTACTACCCCTCCGTAAATAGTGGCTAATCAGCTGAATACTTTTACACCAGTGGGGATGGCGATAATTATTGTGGCGGATGTGAAATATGCTCGAGTATCAACATCTATCCCTACTGTAAACATGTGGTGGGCTCAGACAATGAATCCAAGGAAGCCGATTGACATTATGGCTCAGACTATCCCCATATAACCAAATGGTTCTTTTTTGCTTGAGTAGAATGTAATTACGTGGGAGATTATTCCAAACCCTGGCAGGATAAGGATATATACTTCAGGGTGGCCGAAAAATCAGAAAAGGTGTTGGTATAGGATTGGNNN
>Sab9a
NNNNNNNNNNNNNTCTGGGTAGTCTGAATACCGTCGTGGTATTCCTGATAGGCCTAGGAAGTGTTGTGGGAAGAAGGTTAGGTTTACACCTGTAAATATGATCATGAATTGAATTTTTGTTCATGTGCTGTGTAGGGTGAATCCTGTAAATAATGGGAATCAGTGGGTGAATCCGCTTATGATGGCGAATACTGCTCCCATAGATAGCACATAGTGGAAGTGGGCTACTACGTAGTAGGTGTCGTGGAGAATAATGTCCAGTGACGAGTTAGCTAGTACAATTCCTGTTAGTCCTCCTACTGTGAATAAGAAAATGAAGCCGAGTGCTCATAGCATGGGGGCTTGTCATTTTACTACTCCCCCATAAATAGTGGCTAATCAGCTGAATACTTTTACACCAGTGGGGATGGCGATAATCATTGTGGCGGATGTGAAGTATGCTCGAGTGTCAACATCTATTCCTACTGTAAACATGTGGTGGGCTCAGACAATGAAGCCAAGGAAGCCAATTGACATTATGGCTCATACTATTCCTATATAACCAAATGGTTCTTTTTTGCTTGAGTAGAAGGTAATTACGTGGGAAATTATTCCAAACCCTGGCAGGATAAGGATATATACTTCTGGGTGGCCGAAGAATCAGAAAAGGTGTTGGTATAGGATTGGNNN
>Sab10a
NNNNNNNNNNNNNNNNNNNNNNNNNNNNNNNNNNNNNNNNNNNNNNNNNNNNNNNNNNNNNNNNNNNNNNNNNNNGGTTAGATTTACACCTGTAAATATGATTATGAATTGAATTTTTGTTCATGTGCTGTGTAGGGTGAATCCTGTGAATAGCGGGAATCAGTGGGTGAACCCGCTTATGATGGCGAACACTGCTCCCATAGATAATACATAGTGGAAGTGGGCTACTACGTAGTAGGTATCGTGGAGAATAATGTCTAGTGACGAGTTAGCTAGTACAATTCCTGTTAGTCCTCCAACTGTGAATAAGAAAATGAAGCCGAGTGCTCAGAGCATGGGGGCTTGTCATTTTACTACCCCTCCGTAAATAGTGGCTAATCAGCTGAATACTTTTACACCAGTGGGGATGGCGATAATTATTGTGGCGGATGTGAAATATGCTCGAGTATCAACATCTATCCCTACTGTAAACATGTGGTGGGCTCAGACAATGAATCCAAGGAAGCCGATTGACATTATGGCTCAGACTATCCCCATATAACCAAATGGTTCTTTTTTGCTTGAGTAGAATGTAATTACGTGGGAGATTATTCCAAACCCTGGCAGGATAAGGATATATACTTCAGGGTGGCCGAAAAATCAGAAAAGGTGTTGGTATAGGATTGGNNN
>Sab11_(reversed)
TTAGTATAAGGCGTCTGGGTAGTCTGAATACCGTCGTGGTATTCCTGATAGGCCTAGGAAGTGTTGTGGGAAGAAGGTTAGGTTTACACCTGTAAATATGATCATGAATTGAATTTTTGTTCATGTGCTGTGTAGGGTGAATCCTGTAAATAATGGGAATCAGTGGGTGAATCCGCTTATGATGGCGAATACTGCTCCCATAGATAGCACATAGTGGAAGTGGGCTACTACGTAGTAGGTGTCGTGGAGAATAATGTCCAGTGACGAGTTAGCTAGTACAATTCCTGTTAGTCCTCCTACTGTGAATAAGAAAATGAAGCCGAGTGCTCATAGCATGGGGGCTTGTCATTTTACTACTCCCCCATAAATAGTGGCTAATCAGCTGAATACTTTTACACCAGTGGGGATGGCGATAATCATTGTGGCGGATGTGAAGTATGCTCGAGTGTCAACATCTATTCCTACTGTAAACATGTGGTGGGCTCAGACAATGAAGCCAAGGAAGCCAATTGACATTATGGCTCATACTATTCCTATATAACCAAATGGTTCTTTTTTGCTTGAGTAGAAGGTAATTACGTGGGAAATTATTCCAAACCCTGGCAGGATAAGGATATATACTTCTGGGTGGCCGAAGAATCAGNNNNNNNNNNNNNNNNNNNNNNNNNN
>Sab12
NNNNNNNNNNNNNNNNNNGTAGTCTGAATACCGTCGTGGTATTCCTGATAGGCCTAGGAAGTGTTGTGGGAAGAAGGTTAGGTTTACACCTGTAAATATGATCATGAATTGAATTTTTGTTCATGTGCTGTGTAGGGTGAATCCTGTAAATAATGGGAATCAGTGGGTGAATCCGCTTATGATGGCGAATACTGCTCCCATAGATAGCACATAGTGGAAGTGGGCTACTACGTAGTAGGTGTCGTGGAGAATAATGTCCAGTGACGAGTTAGCTAGTACAATTCCTGTTAGTCCTCCTACTGTGAATAAGAAAATGAAGCCGAGTGCTCATAGCATGGGGGCTTGTCATTTTACTACTCCCCCATAAATAGTGGCTAATCAGCTGAATACTTTTACACCAGTGGGGATGGCGATAATCATTGTGGCGGATGTGAAGTATGCTCGAGTGTCAACATCTATTCCTACTGTAAACATGTGGTGGGCTCAGACAATGAAGCCAAGGAAGCCAATTGACATTATGGCTCATACTATTCCTATATAACCAAATGGTTCTTTTTTGCTTGAGTAGAAGGTAATTACGTGGGAAATTATTCCAAACCCTGGCAGGATAAGGATATATACTTCTGGGTGGCCGAAGAATCAGAAAAGGTGTTGGTATAGGATTGGATC
>Sab14
NNNNNNNNNNNNNNNNGGGTAGTCTGAATATCGTCGTGGTATCCCTGATAGGCCTAGGAAGTGTTGTGGGAAGAAGGTTAGATTTACACCTGTAAATATGATTATGAATTGAATTTTTGTTCATGTGCTGTGTAGGGTGAATCCTGTGAATAGCGGGAATCAGTGGGTGAACCCGCTTATGATGGCGAACACTGCTCCCATAGATAATACATAGTGGAAGTGGGCTACTACGTAGTAGGTATCGTGGAGAATAATGTCTAGTGACGAGTTAGCTAGTACAATTCCTGTTAGTCCTCCAACTGTGAATAAGAAAATGAAGCCGAGTGCTCAGAGCATGGGGGCTTGTCATTTTACTACCCCTCCGTAAATAGTGGCTAATCAGCTGAATACTTTTACACCAGTGGGGATGGCGATAATTATTGTGGCGGATGTGAAATATGCTCGAGTATCAACATCTATCCCTACTGTAAACATGTGGTGGGCTCAGACAATGAATCCAAGGAAGCCGATTGACATTATGGCTCAGACTATCCCCATATAACCAAATGGTTCTTTTTTGCTTGAGTAGAATGTAATTACGTGGGAGATTATTCCAAACCCTGGCAGGATAAGGATATATACTTCAGGGTGGCCGAAAAATCAGAAAAGGTGTTGGTATAGGATTGGNNN
>Sab15
NNNNNNNNNNNNNNNNNGGTAGTCTGAATACCGTCGTGGTATTCCTGATAGGCCTAGGAAGTGTTGTGGGAAGAAGGTTAGGTTTACACCTGTAAATATGATCATGAATTGAATTTTTGTTCATGTGCTGTGTAGGGTGAATCCTGTAAATAATGGGAATCAGTGGGTGAATCCGCTTATGATGGCGAATACTGCTCCCATAGATAGCACATAGTGGAAGTGGGCTACTACGTAGTAGGTGTCGTGGAGAATAATGTCCAGTGACGAGTTAGCTAGTACAATTCCTGTTAGTCCTCCTACTGTGAATAAGAAAATGAAGCCGAGTGCTCATAGCATGGGGGCTTGTCATTTTACTACTCCCCCATAAATAGTGGCTAATCAGCTGAATACTTTTACACCAGTGGGGATGGCGATAATCATTGTGGCGGATGTGAAGTATGCTCGAGTGTCAACATCTATTCCTACTGTAAACATGTGGTGGGCTCAGACAATGAAGCCAAGGAAGCCAATTGACATTATGGCTCATACTATTCCTATATAACCAAATGGTTCTTTTTTGCTTGAGTAGAAGGTAATTACGTGGGAAATTATTCCAAACCCTGGCAGGATAAGGATATATACTTCTGGGTGGCCGAANNNNNNNNNNNNNNNNNNNNNNNNNNNNNNNNN
