# Supplementary material for: Genetic evidence supports a distinct lineage of American crocodile (Crocodylus acutus) in the Greater Antilles
Source: PeerJ. 2018 Nov 12;6:e5836. doi: 10.7717/peerj.5836 (PMC6237115; doi:10.7717/peerj.5836)
Supplement: Supplemental Information 17 [file peerj-06-5836-s017.fasta]

>Sab1a
NNNNNNNNNNNNNNNNNNNNNNNNNNNNNNNNTAATATGTATAACGAGCATTAAATATTTATGTACATGAAAGCCGAGCTGGTCCGATCTGCAAGGAATATGTACCACCTTGATTTAATGATTTTAGATATAAGCCCCCGGGTAGTGGATGAGATCTCCCCAAAAAAATAAAGAACCAATAGCTATTGAAGAAAAGGGATGCCGCGATTACGGACGTAAATGAGTGAAGTCATATGGTGCGGGTTGAGGCCTCTAAGAAGAGGAAAGAATGTCCAGGCAATAGCAAGATGGGTACGTGAGAGTGATAACCAGAGGTCTCCAAGAAGAGCAATGAATGTGAGCCGTGTCCAGGTATGGGCTTGAGACTAGTAATAGTTAGTATGGATACAATGGATGGTGATTTCACGTGAGATGCTGACTAATAAGAACTAATGGATGGGTGCTAGGGGCAGATAAATGAATGCCTTATAATACATAGCTGGGGGGTGGTACATATTATCTTTTTGTTTGGGGAAAGGTAATAGTGTTCGTGGTTTTTGGCTGGTCTGTTTGTCATTCGGGACTCTTTGTCCATATTAACATTTTCAGTGTTATGCTTTTGTGAATTAAGCTACGATGACTGATTTAGTTCAAGAAGTAGTTTAATAAGAATGTCGGCTTTGGGGGCCGGAAGAGTAGAGTTATGTCTGCCTTCTTGAACGGTTGTGAGACACTNN
>Sab2
NNNNNNNNNNNNNNNNNNNNNNNNNNNNNNNNNNNNNNNNNNNNNNNNNNNNNNNNNNNNNNNNNNNNNNNNNCCGAGCTGGTCCGTTCTGCAAGGAATATGTACCACCTTGATTTAATGATTTTAGATATAAGCCCCCGGGTAGTGGATGAGATCTCCCCAAAAAAATAAAGAACCAATAGCCATTGAAGAAAAGGGATGCCGCGATTACGGACGTGAATGAGTGAAGCCATATGGTGCGGGTTGAGGCCTCTAAGAAGAGGAAAGAATGTCCAGGCAATAGCAAGATGGGTACGTGAGAGTGATAACCAGAGGTCTCTAAGAAGAGCAATAAATGTGAGCCGTGTCCAGGTATGGGCTTGAGACTAGTAATAGTTAGTATGGATACAATGGATGGTGATTTCACGTGAGATGCTGACTAATAAGAACTAATGGATGGGTGCTAGGGGCAGATAAATGAATGCCTTATAATACATAGCTGGGGGGTGGTACATATTATCTTTTTGTTTGGGGGAAGGTAATAGTGCTCGTGGTTTTTGGTTGGTCTGTTTGTCATTCGGGACTCTTTGTCCATATTAACATTTTCAGTGTTATGCTTTTGTGAATTAAGCTACGATGACTGATTTAGTTCAAGAAGTAGTTTAATAAGAATGTCGGCTTTGGGGGCCGGAAGAGTAGAGTTATGTCTGCCTTCTNNNNNNNNNNNNNNNNNNNNN
>Sab2a
NNNNNNNNNNNNNNNNNNNNNNNNNNNNNNNNNNNNATGTATAACGAGCATTAAATATTTATGTACATGAAAGTCGGACTGGTCCGTTCTGCAAGGAAAATGCACTACCTTAATTTAATGATTTTAGATATAAGCCCCCGGGTAGTGGATGAGATCTCCCCAAAAAAATAAAGAACCAATAGCAATTGAAAAAAGGGGATGCCGCGATCACGGACGTGAATGAGTGAAACCATATGGTGCGGGTTGAGGCCTCTAAGAAGAGGAAAGAATGTCCAGGCAATAGCAAGATGGGTACGTGAGAGTGATAACCAGAGGTCTCTAAGAAGAGCAATGAATGTGAGCCGTGTCCAGGTATGGGCTTGAGACTAGTAATAGTTAGTATGGATACAATGGATGGTGATTTCACGTGAGATGCTGATTAATAAGAACTAATGGATGGGTGTTAGGGGCAAATAAATGAATGCCTTATAATACATAGCTGGGGGGTGGTACATATTATCTTTTTGTCTGGGGAAAGGTAATAGTGCTCGTAGTTTTTGGTTAGTCCGTTTGTCATTCGGGACTCCTTGTCCATATTAACATTTTCAGTGTTATGCTTTTGTGAGTTAAGCTACGATGACTGACTTAGTTCAAGAAGTAGTTTAATAAGAATGTCGGCTTTGGGGGCCGGAAGAGTAGAGTTATGTCTGCCTTCTTGAATAGTTGTGTGATACTCT
>Sab3
NNNNNNNNNNNNNNNNNNNNNNNNNNNNNNNNNNNNNNNNNNNNNNNNNNNNNNNNNNNNNNNNNNNNNNNNNCCGAGCTGGTCCGTTCTGCAAGGAATATGTACCACCTTGATTTAATGATTTTAGATATAAGCCCCCGGGTAGTGGATGAGATCTCCCCAAAAAAATAAAGAACCAATAGCCATTGAAGAAAAGGGATGCCGCGATTACGGACGTGAATGAGTGAAGCCATATGGTGCGGGTTGAGGCCTCTAAGAAGAGGAAAGAATGTCCAGGCAATAGCAAGATGGGTACGTGAGAGTGATAACCAGAGGTCTCTAAGAAGAGCAATAAATGTGAGCCGTGTCCAGGTATGGGCTTGAGACTAGTAATAGTTAGTATGGATACAATGGATGGTGATTTCACGTGAGATGCTGACTAATAAGAACTAATGGATGGGTGCTAGGGGCAGATAAATGAATGCCTTATAATACATAGCTGGGGGGTGGTACATATTATCTTTTTGTTTGGGGGAAGGTAATAGTGCTCGTGGTTTTTGGTTGGTCTGTTTGTCATTCGGGACTCTTTGTCCATATTAACATTTTCAGTGTTATGCTTTTGTGAATTAAGCTACGATGACTGATTTAGTTCAAGAAGTAGTTTAATAAGAATGTCGGCTTTGGGGGCCGGAAGAGTAGAGTTATGTCTGCCTTCTNNNNNNNNNNNNNNNNNNNNN
>Sab3a
NNNNNNNNNNNNNNNNNNNNNNNNNNNNNNNNNNNNATGTATAACGAGCATTAAATATTTATGTACATGAAAGTCGGACTGGTCCGTTCTGCAAGGAAAATGCACTACCTTAATTTAATGATTTTAGATATAAGCCCCCGGGTAGTGGATGAGATCTCCCCAAAAAAATAAAGAACCAATAGCAATTGAAAAAAGGGGATGCCGCGATCACGGACGTGAATGAGTGAAACCATATGGTGCGGGTTGAGGCCTCTAAGAAGAGGAAAGAATGTCCAGGCAATAGCAAGATGGGTACGTGAGAGTGATAACCAGAGGTCTCTAAGAAGAGCAATGAATGTGAGCCGTGTCCAGGTATGGGCTTGAGACTAGTAATAGTTAGTATGGATACAATGGATGGTGATTTCACGTGAGATGCTGATTAATAAGAACTAATGGATGGGTGTTAGGGGCAAATAAATGAATGCCTTATAATACATAGCTGGGGGGTGGTACATATTATCTTTTTGTCTGGGGAAAGGTAATAGTGCTCGTAGTTTTTGGTTAGTCCGTTTGTCATTCGGGACTCCTTGTCCATATTAACATTTTCAGTGTTATGCTTTTGTGAGTTAAGCTACGATGACTGACTTAGTTCAAGAAGTAGTTTAATAAGAATGTCGGCTTTGGGGGCCGGAAGAGTAGAGTTATGTCTGCCTTCTTGAATAGTTGTGTGATACTCT
>Sab4
NNNNNNNNNNNNNNNNNNNNNNNNNNNNNNNNNNNNNNNNNNNNNNNNNNNNNNNNNNNNNNNNNNNNNNNNNNNNNNNNNNNNNNNNNNNNNNNNNNNATGCACTACCTTAATTTAATGATTTTAGATATAAGCCCCCGGGTAGTGGATGAGATCTCCCCAAAAAAATAAAGAACCAATAGCAATTGAAAAAAGGGGATGCCGCGATCACGGACGTGAATGAGTGAAACCATATGGTGCGGGTTGAGGCCTCTAAGAAGAGGAAAGAATGTCCAGGCAATAGCAAGATGGGTACGTGAGAGTGATAACCAGAGGTCTCTAAGAAGAGCAATGAATGTGAGCCGTGTCCAGGTATGGGCTTGAGACTAGTAATAGTTAGTATGGATACAATGGATGGTGATTTCACGTGAGATGCTGATTAATAAGAACTAATGGATGGGTGTTAGGGGCAGATAAATGAATGCCTTATAATACATAGCTGGGGGGTGGTACATATTATCTTTTTGTCTGGGGAAAGGTAATAGTGCTCGTAGTTTTTGGTTAGTCCGTTTGTCATTCGGGACTCCTTGTCCATATTAACATTTTCAGTGTTATGCTTTTGTGAGTTAAGCTACGATGACTGACTTAGTTCAAGAAGTAGTTTAATAAGAATGTCGGCTTTGGGGGCCGGAAGAGTAGAGTTATGTCTGCCTTCTNNNNNNNNNNNNNNNNNNNNN
>Sab4a
NNNNNNNNNNNNNNNNNNNNNNNNNNNNNNNNNNNNATGTATAACGAGCATTAAATATTTATGTACATGAAAGTCGGACTGGTCCGTTCTGCAAGGAAAATGCACTACCTTAATTTAATGATTTTAGATATAAGCCCCCGGGTAGTGGATGAGATCTCCCCAAAAAAATAAAGAACCAATAGCAATTGAAAAAAGGGGATGCCGCGATCACGGACGTGAATGAGTGAAACCATATGGTGCGGGTTGAGGCCTCTAAGAAGAGGAAAGAATGTCCAGGCAATAGCAAGATGGGTACGTGAGAGTGATAACCAGAGGTCTCTAAGAAGAGCAATGAATGTGAGCCGTGTCCAGGTATGGGCTTGAGACTAGTAATAGTTAGTATGGATACAATGGATGGTGATTTCACGTGAGATGCTGATTAATAAGAACTAATGGATGGGTGTTAGGGGCAAATAAATGAATGCCTTATAATACATAGCTGGGGGGTGGTACATATTATCTTTTTGTCTGGGGAAAGGTAATAGTGCTCGTAGTTTTTGGTTAGTCCGTTTGTCATTCGGGACTCCTTGTCCATATTAACATTTTCAGTGTTATGCTTTTGTGAGTTAAGCTACGATGACTGACTTAGTTCAAGAAGTAGTTTAATAAGAATGTCGGCTTTGGGGGCCGGAAGAGTAGAGTTATGTCTGCCTTCTTGAATAGTTGTGTGATACTCT
>Sab5
NNNNNNNNNNNNNNNNNNNNNNNNNNNNNNNNNNNNNNNNNNNNNNNNNNNNNNNNNNNNNNNNNNNNNNNNNCCGAGCTGGTCCGTTCTGCAAGGAATATGTACCACCTTGATTTAATGATTTTAGATATAAGCCCCCGGGTAGTGGATGAGATCTCCCCAAAAAAATAAAGAACCAATAGCCATTGAAGAAAAGGGATGCCGCGATTACGGACGTGAATGAGTGAAGCCATATGGTGCGGGTTGAGGCCTCTAAGAAGAGGAAAGAATGTCCAGGCAATAGCAAGATGGGTACGTGAGAGTGATAACCAGAGGTCTCTAAGAAGAGCAATAAATGTGAGCCGTGTCCAGGTATGGGCTTGAGACTAGTAATAGTTAGTATGGATACAATGGATGGTGATTTCACGTGAGATGCTGACTAATAAGAACTAATGGATGGGTGCTAGGGGCAGATAAATGAATGCCTTATAATACATAGCTGGGGGGTGGTACATATTATCTTTTTGTTTGGGGGAAGGTAATAGTGCTCGTGGTTTTTGGTTGGTCTGTTTGTCATTCGGGACTCTTTGTCCATATTAACATTTTCAGTGTTATGCTTTTGTGAATTAAGCTACGATGACTGATTTAGTTCAAGAAGTAGTTTAATAAGAATGTCGGCTTTGGGGGCCGGAAGAGTAGAGTTATGTCTGCCTTCTNNNNNNNNNNNNNNNNNNNNN
>Sab5a
NNNNNNNNNNNNNNNNNNNNNNNNNNNNNNNNNNNNNTGTATAACGAGCATTAAATATTTATGTACATGAAAGCCGAGCTGGTCCGTTCTGCAAGGAATATGTACCACCTTGATTTAATGATTTTAGATATAAGCCCCCGGGTAGTGGATGAGATCTCCCCAAAAAAATAAAGAACCAATAGCCATTGAAGAAAAGGGATGCCGCGATTACGGACGTGAATGAGTGAAGCCATATGGTGCGGGTTGAGGCCTCTAAGAAGAGGAAAGAATGTCCAGGCAATAGCAAGATGGGTACGTGAGAGTGATAACCAGAGGTCTCTAAGAAGAGCAATAAATGTGAGCCGTGTCCAGGTATGGGCTTGAGACTAGTAATAGTTAGTATGGATACAATGGATGGTGATTTCACGTGAGATGCTGACTAATAAGAACTAATGGATGGGTGCTAGGGGCAGATAAATGAATGCCTTATAATACATAGCTGGGGGGTGGTACATATTATCTTTTTGTTTGGGGGAAGGTAATAGTGCTCGTGGTTTTTGGTTGGTCTGTTTGTCATTCGGGACTCTTTGTCCATATTAACATTTTCAGTGTTATGCTTTTGTGAATTAAGCTACGATGACTGATTTAGTTCAAGAAGTAGTTTAATAAGAATGTCGGCTTTGGGGGCCGGAAGAGTAGAGTTATGTCTGCCTTCTTGAACGGTTGTTAGACACTCT
>Sab6
NNNNNNNNNNNNNNNNNNNNNNNNNNNNNNNNNNNNNNNNNNNNNNNNNNNNNNNNNNNNNNNNNNNNNNNNNCCGAGCTGGTCCGTTCTGCAAGGAATATGTACCACCTTGATTTAATGATTTTAGATATAAGCCCCCGGGTAGTGGATGAGATCTCCCCAAAAAAATAAAGAACCAATAGCCATTGAAGAAAAGGGATGCCGCGATTACGGACGTGAATGAGTGAAGCCATATGGTGCGGGTTGAGGCCTCTAAGAAGAGGAAAGAATGTCCAGGCAATAGCAAGATGGGTACGTGAGAGTGATAACCAGAGGTCTCTAAGAAGAGCAATAAATGTGAGCCGTGTCCAGGTATGGGCTTGAGACTAGTAATAGTTAGTATGGATACAATGGATGGTGATTTCACGTGAGATGCTGACTAATAAGAACTAATGGATGGGTGCTAGGGGCAGATAAATGAATGCCTTATAATACATAGCTGGGGGGTGGTACATATTATCTTTTTGTTTGGGGGAAGGTAATAGTGCTCGTGGTTTTTGGTTGGTCTGTTTGTCATTCGGGACTCTTTGTCCATATTAACATTTTCAGTGTTATGCTTTTGTGAATTAAGCTACGATGACTGATTTAGTTCAAGAAGTAGTTTAATAAGAATGTCGGCTTTGGGGGCCGGAAGAGTAGAGTTATGTCTGCCTTCTNNNNNNNNNNNNNNNNNNNNN
>Sab6a
NNNNNNNNNNNNNNNNNNNNNNNNNNNNNNNNNNATATGTATAACGAGCATTAAATATTTATGTACATGAAAGCCGAGCTGGTCCGTTCTGCAAGGAATATGTACCACCTTGATTTAATGATTTTAGATATAAGCCCCCGGGTAGTGGATGAGATCTCCCCAAAAAAATAAAGAACCAATAGCCATTGAAGAAAAGGGATGCCGCGATTACGGACGTGAATGAGTGAAGCCATATGGTGCGGGTTGAGGCCTCTAAGAAGAGGAAAGAATGTCCAGGCAATAGCAAGATGGGTACGTGAGAGTGATAACCAGAGGTCTCTAAGAAGAGCAATAAATGTGAGCCGTGTCCAGGTATGGGCTTGAGACTAGTAATAGTTAGTATGGATACAATGGATGGTGATTTCACGTGAGATGCTGACTAATAAGAACTAATGGATGGGTGCTAGGGGCAGATAAATGAATGCCTTATAATACATAGCTGGGGGGTGGTACATATTATCTTTTTGTTTGGGGGAAGGTAATAGTGCTCGTGGTTTTTGGTTGGTCTGTTTGTCATTCGGGACTCTTTGTCCATATTAACATTTTCAGTGTTATGCTTTTGTGAATTAAGCTACGATGACTGATTTAGTTCAAGAAGTAGTTTAATAAGAATGTCGGCTTTGGGGGCCGGAAGAGTAGAGTTATGTCTGCCTTCTTGAACGGTTGTTAGACACTCT
>Sab7_(reversed)
AAACTGGGGGGAGGGGGGGCCTAATTAAAGGGTAATATGTATAACGAGCATTAAATATTTATGTACATGAAAGTCGGACTGGTCCGTTCTGCAAGGAAAATGCACTACCTTAATTTAATGATTTTAGATATAAGCCCCCGGGTAGTGGATGAGATCTCCCCAAAAAAATAAAGAACCAATAGCAATTGAAAAAAGGGGATGCCGCGATCACGGACGTGAATGAGTGAAACCATATGGTGCGGGTTGAGGCCTCTAAGAAGAGGAAAGAATGTCCAGGCAATAGCAAGATGGGTACGTGAGAGTGATAACCAGAGGTCTCTAAGAAGAGCAATGAATGTGAGCCGTGTCCAGGTATGGGCTTGAGACTAGTAATAGTTAGTATGGATACAATGGATGGTGATTTCACGTGAGATGCTGATTAATAAGAACTAATGGATGGGTGTTAGGGGCAAATAAATGAATGCCTTATAATACATAGCTGGGGGGTGGTACATATTATCTTTTTGTCTGGGGAAAGGTAATAGTGCTCGTAGTTTTTGGTTAGTCCGTTTGTCATTCGGGACTCCTTGTCCATATTAACATTTTCAGTGTTATGCTTTTGTGAGTTAAGCTACGATGACTGACTTAGTTCAAGAAGTAGTTTAATAAGAATGTCGGCTTTGGGGGCCGGAAGAGTAGAGTTATGTCTGCCTTCTTGAATAGTTGTGTGATACTCT
>Sab7a
NNNNNNNNNNNNNNNNNNNNNNNNNNNNNNNNNNNNATGTATAACGAGCATTAAATATTTATGTACATGAAAGCCGAGCTGGTCCGTTCTGCAAGGAATATGTACCACCTTGATTTAATGATTTTAGATATAAGCCCCCGGGTAGTGGATGAGATCTCCCCAAAAAAATAAAGAACCAATAGCCATTGAAGAAAAGGGATGCCGCGATTACGGACGTGAATGAGTGAAGCCATATGGTGCGGGTTGAGGCCTCTAAGAAGAGGAAAGAATGTCCAGGCAATAGCAAGATGGGTACGTGAGAGTGATAACCAGAGGTCTCTAAGAAGAGCAATAAATGTGAGCCGTGTCCAGGTATGGGCTTGAGACTAGTAATAGTTAGTATGGATACAATGGATGGTGATTTCACGTGAGATGCTGACTAATAAGAACTAATGGATGGGTGCTAGGGGCAGATAAATGAATGCCTTATAATACATAGCTGGGGGGTGGTACATATTATCTTTTTGTTTGGGGGAAGGTAATAGTGCTCGTGGTTTTTGGTTGGTCTGTTTGTCATTCGGGACTCTTTGTCCATATTAACATTTTCAGTGTTATGCTTTTGTGAATTAAGCTACGATGACTGATTTAGTTCAAGAAGTAGTTTAATAAGAATGTCGGCTTTGGGGGCCGGAAGAGTAGAGTTATGTCTGCCTTCTTGAACGGTTGTTAGACACTCT
>Sab8
NNNNNNNNNNNNNNNNNNNNNNNNNNNNNNNNNNNNNNNNNNNNNNNNNNNNNNNNNNNNNNNNNNNNNNNNNNNNNNNNNNNNNNNNNNNNNNNNNNNATGCACTACCTTAATTTAATGATTTTAGATATAAGCCCCCGGGTAGTGGATGAGATCTCCCCAAAAAAATAAAGAACCAATAGCAATTGAAAAAAGGGGATGCCGCGATCACGGACGTGAATGAGTGAAACCATATGGTGCGGGTTGAGGCCTCTAAGAAGAGGAAAGAATGTCCAGGCAATAGCAAGATGGGTACGTGAGAGTGATAACCAGAGGTCTCTAAGAAGAGCAATGAATGTGAGCCGTGTCCAGGTATGGGCTTGAGACTAGTAATAGTTAGTATGGATACAATGGATGGTGATTTCACGTGAGATGCTGATTAATAAGAACTAATGGATGGGTGTTAGGGGCAAATAAATGAATGCCTTATAATACATAGCTGGGGGGTGGTACATATTATCTTTTTGTCTGGGGAAAGGTAATAGTGCTCGTAGTTTTTGGTTAGTCCGTTTGTCATTCGGGACTCCTTGTCCATATTAACATTTTCAGTGTTATGCTTTTGTGAGTTAAGCTACGATGACTGACTTAGTTCAAGAAGTAGTTTAATAAGAATGTCGGCTTTGGGGGCCGGAAGAGTAGAGTTATGTCTGCCTTCTNNNNNNNNNNNNNNNNNNNNN
>Sab8a
NNNNNNNNNNNNNNNNNNNNNNNNNNNNNNNNNNATATGTATAACGAGCATTAAATATTTATGTACATGAAAGCCGAGCTGGTCCGTTCTGCAAGGAATATGTACCACCTTGATTTAATGATTTTAGATATAAGCCCCCGGGTAGTGGATGAGATCTCCCCAAAAAAATAAAGAACCAATAGCCATTGAAGAAAAGGGATGCCGCGATTACGGACGTGAATGAGTGAAGCCATATGGTGCGGGTTGAGGCCTCTAAGAAGAGGAAAGAATGTCCAGGCAATAGCAAGATGGGTACGTGAGAGTGATAACCAGAGGTCTCTAAGAAGAGCAATAAATGTGAGCCGTGTCCAGGTATGGGCTTGAGACTAGTAATAGTTAGTATGGATACAATGGATGGTGATTTCACGTGAGATGCTGACTAATAAGAACTAATGGATGGGTGCTAGGGGCAGATAAATGAATGCCTTATAATACATAGCTGGGGGGTGGTACATATTATCTTTTTGTTTGGGGGAAGGTAATAGTGCTCGTGGTTTTTGGTTGGTCTGTTTGTCATTCGGGACTCTTTGTCCATATTAACATTTTCAGTGTTATGCTTTTGTGAATTAAGCTACGATGACTGATTTAGTTCAAGAAGTAGTTTAATAAGAATGTCGGCTTTGGGGGCCGGAAGAGTAGAGTTATGTCTGCCTTCTTGAACGGTTGTTAGACACTCT
>Sab9
NNNNNNNNNNNNNNNNNNNNNNNNNNNNNNNNNNNNNNNNNNNNNNNNNNNNNNNNNNNNNNNNNNNNNNNNNNNNNNNNNNNNNNNNNNNNNNNNNNNATGCACTACCTTAATTTAATGATTTTAGATATAAGCCCCCGGGTAGTGGATGAGATCTCCCCAAAAAAATAAAGAACCAATAGCAATTGAAAAAAGGGGATGCCGCGATCACGGACGTGAATGAGTGAAACCATATGGTGCGGGTTGAGGCCTCTAAGAAGAGGAAAGAATGTCCAGGCAATAGCAAGATGGGTACGTGAGAGTGATAACCAGAGGTCTCTAAGAAGAGCAATGAATGTGAGCCGTGTCCAGGTATGGGCTTGAGACTAGTAATAGTTAGTATGGATACAATGGATGGTGATTTCACGTGAGATGCTGATTAATAAGAACTAATGGATGGGTGTTAGGGGCAGATAAATGAATGCCTTATAATACATAGCTGGGGGGTGGTACATATTATCTTTTTGTCTGGGGAAAGGTAATAGTGCTCGTAGTTTTTGGTTAGTCCGTTTGTCATTCGGGACTCCTTGTCCATATTAACATTTTCAGTGTTATGCTTTTGTGAGTTAAGCTACGATGACTGACTTAGTTCAAGAAGTAGTTTAATAAGAATGTCGGCTTTGGGGGCCGGAAGAGTAGAGTTATGTCTGCCTTCTNNNNNNNNNNNNNNNNNNNNN
>Sab9a
NNNNNNNNNNNNNNNNNNNNNNNNNNNNNNNNNNATATGTATAACGAGCATTAAATATTTATGTACATGAAAGCCGAGCTGGTCCGTTCTGCAAGGAATATGTACCACCTTGATTTAATGATTTTAGATATAAGCCCCCGGGTAGTGGATGAGATCTCCCCAAAAAAATAAAGAACCAATAGCCATTGAAGAAAAGGGATGCCGCGATTACGGACGTGAATGAGTGAAGCCATATGGTGCGGGTTGAGGCCTCTAAGAAGAGGAAAGAATGTCCAGGCAATAGCAAGATGGGTACGTGAGAGTGATAACCAGAGGTCTCTAAGAAGAGCAATAAATGTGAGCCGTGTCCAGGTATGGGCTTGAGACTAGTAATAGTTAGTATGGATACAATGGATGGTGATTTCACGTGAGATGCTGACTAATAAGAACTAATGGATGGGTGCTAGGGGCAGATAAATGAATGCCTTATAATACATAGCTGGGGGGTGGTACATATTATCTTTTTGTTTGGGGGAAGGTAATAGTGCTCGTGGTTTTTGGTTGGTCTGTTTGTCATTCGGGACTCTTTGTCCATATTAACATTTTCAGTGTTATGCTTTTGTGAATTAAGCTACGATGACTGATTTAGTTCAAGAAGTAGTTTAATAAGAATGTCGGCTTTGGGGGCCGGAAGAGTAGAGTTATGTCTGCCTTCTTGAACGGTTGTTAGACACTCT
>Sab10
NNNNNNNNNNNNNNNNNNNNNNNNNNNNNNNNNNNNNNNNNNNNNNNNNNNNNNNNNNNNNNNNNNNNNNNNNNNNNNNNNNTCCGTTCTGCAAGGAATATGTACCACCTTGATTTAATGATTTTAGATATAAGCCCCCGGGTAGTGGATGAGATCTCCCCAAAAAAATAAAGAACCAATAGCCATTGAAGAAAAGGGATGCCGCGATTACGGACGTGAATGAGTGAAGCCATATGGTGCGGGTTGAGGCCTCTAAGAAGAGGAAAGAATGTCCAGGCAATAGCAAGATGGGTACGTGAGAGTGATAACCAGAGGTCTCTAAGAAGAGCAATAAATGTGAGCCGTGTCCAGGTATGGGCTTGAGACTAGTAATAGTTAGTATGGATACAATGGATGGTGATTTCACGTGAGATGCTGACTAATAAGAACTAATGGATGGGTGCTAGGGGCAGATAAATGAATGCCTTATAATACATAGCTGGGGGGTGGTACATATTATCTTTTTGTTTGGGGGAAGGTAATAGTGCTCGTGGTTTTTGGTTGGTCTGTTTGTCATTCGGGACTCTTTGTCCATATTAACATTTTCAGTGTTATGCTTTTGTGAATTAAGCTACGATGACTGATTTAGTTCAAGAAGTAGTTTAATAAGAATGTCGGCTTTGGGGGCCGGAAGAGTAGAGTTATGTCTGCCTTCTNNNNNNNNNNNNNNNNNNNNN
>Sab10a
NNNNNNNNNNNNNNNNNNNNNNNNTTAAAGGGTAATATGTATAACGAGCATTAAATATTTATGTACATGAAAGTCGGACTGGTCCGTTCTGCAAGGAAAATGCACTACCTTAATTTAATGATTTTAGATATAAGCCCCCGGGTAGTGGATGAGATCTCCCCAAAAAAATAAAGAACCAATAGCAATTGAAAAAAGGGGATGCCGCGATCACGGACGTGAATGAGTGAAACCATATGGTGCGGGTTGAGGCCTCTAAGAAGAGGAAAGAATGTCCAGGCAATAGCAAGATGGGTACGTGAGAGTGATAACCAGAGGTCTCTAAGAAGAGCAATGAATGTGAGCCGTGTCCAGGTATGGGCTTGAGACTAGTAATAGTTAGTATGGATACAATGGATGGTGATTTCACGTGAGATGCTGATTAATAAGAACTAATGGATGGGTGTTAGGGGCAAATAAATGAATGCCTTATAATACATAGCTGGGGGGTGGTACATATTATCTTTTTGTCTGGGGAAAGGTAATAGTGCTCGTAGTTTTTGGTTAGTCCGTTTGTCATTCGGGACTCCTTGTCCATATTAACATTTTCAGTGTTATGCTTTTGTGAGTTAAGCTACGATGACTGACTTAGTTCAAGAAGTAGTTTAATAAGAATGTCGGCTTTGGGGGCCGGAAGAGTAGAGTTATGTCTGCCTTCTTGAATAGTTGTGTGATACTCT
>Sab11
NNNNNNNNNNNNNNNNNNNNNNNNNNNNNNNNNNNNNNNNNNNNNNNNNNNNNNNNNNNNNNNNNNNNNNNNNCCGAGCTGGTCCGTTCTGCAAGGAATATGTACCACCTTGATTTAATGATTTTAGATATAAGCCCCCGGGTAGTGGATGAGATCTCCCCAAAAAAATAAAGAACCAATAGCCATTGAAGAAAAGGGATGCCGCGATTACGGACGTGAATGAGTGAAGCCATATGGTGCGGGTTGAGGCCTCTAAGAAGAGGAAAGAATGTCCAGGCAATAGCAAGATGGGTACGTGAGAGTGATAACCAGAGGTCTCTAAGAAGAGCAATAAATGTGAGCCGTGTCCAGGTATGGGCTTGAGACTAGTAATAGTTAGTATGGATACAATGGATGGTGATTTCACGTGAGATGCTGACTAATAAGAACTAATGGATGGGTGCTAGGGGCAGATAAATGAATGCCTTATAATACATAGCTGGGGGGTGGTACATATTATCTTTTTGTTTGGGGGAAGGTAATAGTGCTCGTGGTTTTTGGTTGGTCTGTTTGTCATTCGGGACTCTTTGTCCATATTAACATTTTCAGTGTTATGCTTTTGTGAATTAAGCTACGATGACTGATTTAGTTCAAGAAGTAGTTTAATAAGAATGTCGGCTTTGGGGGCCGGAAGAGTAGAGTTATGTCTGCCTTCTNNNNNNNNNNNNNNNNNNNNN
>Sab12
NNNNNNNNNNNNNNNNNNNNNNNNNNNNNNNNNNNNNNNNNNNNNNNNNNNNNNNNNNNNNNNNNNNNNNNNNCCGAGCTGGTCCGTTCTGCAAGGAATATGTACCACCTTGATTTAATGATTTTAGATATAAGCCCCCGGGTAGTGGATGAGATCTCCCCAAAAAAATAAAGAACCAATAGCCATTGAAGAAAAGGGATGCCGCGATTACGGACGTGAATGAGTGAAGCCATATGGTGCGGGTTGAGGCCTCTAAGAAGAGGAAAGAATGTCCAGGCAATAGCAAGATGGGTACGTGAGAGTGATAACCAGAGGTCTCTAAGAAGAGCAATAAATGTGAGCCGTGTCCAGGTATGGGCTTGAGACTAGTAATAGTTAGTATGGATACAATGGATGGTGATTTCACGTGAGATGCTGACTAATAAGAACTAATGGATGGGTGCTAGGGGCAGATAAATGAATGCCTTATAATACATAGCTGGGGGGTGGTACATATTATCTTTTTGTTTGGGGGAAGGTAATAGTGCTCGTGGTTTTTGGTTGGTCTGTTTGTCATTCGGGACTCTTTGTCCATATTAACATTTTCAGTGTTATGCTTTTGTGAATTAAGCTACGATGACTGATTTAGTTCAAGAAGTAGTTTAATAAGAATGTCGGCTTTGGGGGCCGGAAGAGTAGAGTTATGTCTGCCTTCTNNNNNNNNNNNNNNNNNNNNN
>Sab13
NNNNNNNNNNNNNNNNNNNNNNNNNNNNNNNNNNNNNNNNNNNNNNNNNNNNNNNNNNNNNNNNNNNNNNNNNCCGAGCTGGTCCGATCTGCAAGGAATATGTACCACCTTGATTTAATGATTTTAGATATAAGCCCCCGGGTAGTGGATGAGATCTCCCCAAAAAAATAAAGAACCAATAGCTATTGAAGAAAAGGGATGCCGCGATTACGGACGTAAATGAGTGAAGTCATATGGTGCGGGTTGAGGCCTCTAAGAAGAGGAAAGAATGTCCAGGCAATAGCAAGATGGGTACGTGAGAGTGATAACCAGAGGTCTCCAAGAAGAGCAATGAATGTGAGCCGTGTCCAGGTATGGGCTTGAGACTAGTAATAGTTAGTATGGATACAATGGATGGTGATTTCACGTGAGATGCTGACTAATAAGAACTAATGGATGGGTGCTAGGGGCAGATAAATGAATGCCTTATAATACATAGCTGGGGGGTGGTACATATTATCTTTTTGTTTGGGGAAAGGTAATAGTGTTCGTGGTTTTTGGCTGGTCTGTTTGTCATTCGGGACTCTTTGTCCATATTAACATTTTCAGTGTTATGCTTTTGTGAATTAAGCTACGATGACTGATTTAGTTCAAGAAGTAGTTTAATAAGAATGTCGGCTTTGGGGGCCGGAAGAGTAGAGTTATGTCTGCCTTCTNNNNNNNNNNNNNNNNNNNNN
>Sab14
NNNNNNNNNNNNNNNNNNNNNNNNNNNNNNNNNNNNNNNNNNNNNNNNNNNNNNNNNNNNNNNNNNNNNNNNNNCGGACTGGTCCGTTCTGCAAGGAAAATGCACTACCTTAATTTAATGATTTTAGATATAAGCCCCCGGGTAGTGGATGAGATCTCCCCAAAAAAATAAAGAACCAATAGCAATTGAAAAAAGGGGATGCCGCGATCACGGACGTGAATGAGTGAAACCATATGGTGCGGGTTGAGGCCTCTAAGAAGAGGAAAGAATGTCCAGGCAATAGCAAGATGGGTACGTGAGAGTGATAACCAGAGGTCTCTAAGAAGAGCAATGAATGTGAGCCGTGTCCAGGTATGGGCTTGAGACTAGTAATAGTTAGTATGGATACAATGGATGGTGATTTCACGTGAGATGCTGATTAATAAGAACTAATGGATGGGTGTTAGGGGCAAATAAATGAATGCCTTATAATACATAGCTGGGGGGTGGTACATATTATCTTTTTGTCTGGGGAAAGGTAATAGTGCTCGTAGTTTTTGGTTAGTCCGTTTGTCATTCGGGACTCCTTGTCCATATTAACATTTTCAGTGTTATGCTTTTGTGAGTTAAGCTACGATGACTGACTTAGTTCAAGAAGTAGTTTAATAAGAATGTCGGCTTTGGGGGCCGGAAGAGTAGAGTTATGTCTGCCTTCTNNNNNNNNNNNNNNNNNNNNN
>Sab15_(reversed)
AAACTGGGGGGAGGGGGGGCCTAATTAAAGAGTAATATGTATAACGAGCATTAAATATTTATGTACATGAAAGCCGAGCTGGTCCGTTCTGCAAGGAATATGTACCACCTTGATTTAATGATTTTAGATATAAGCCCCCGGGTAGTGGATGAGATCTCCCCAAAAAAATAAAGAACCAATAGCCATTGAAGAAAAGGGATGCCGCGATTACGGACGTGAATGAGTGAAGCCATATGGTGCGGGTTGAGGCCTCTAAGAAGAGGAAAGAATGTCCAGGCAATAGCAAGATGGGTACGTGAGAGTGATAACCAGAGGTCTCTAAGAAGAGCAATAAATGTGAGCCGTGTCCAGGTATGGGCTTGAGACTAGTAATAGTTAGTATGGATACAATGGATGGTGATTTCACGTGAGATGCTGACTAATAAGAACTAATGGATGGGTGCTAGGGGCAGATAAATGAATGCCTTATAATACATAGCTGGGGGGTGGTACATATTATCTTTTTGTTTGGGGGAAGGTAATAGTGCTCGTGGTTTTTGGTTGGTCTGTTTGTCATTCGGGACTCTTTGTCCATATTAACATTTTCAGTGTTATGCTTTTGTGAATTAAGCTACGATGACTGATTTAGTTCAAGAAGTAGTTTAATAAGAATGTCGGCTTTGGGGGCCGGAAGAGTAGAGTTATGTCTGCCTTCTTGAACGGTTGTTAGACACTCT
