# Supplementary material for: Genetic evidence supports a distinct lineage of American crocodile (Crocodylus acutus) in the Greater Antilles
Source: PeerJ. 2018 Nov 12;6:e5836. doi: 10.7717/peerj.5836 (PMC6237115; doi:10.7717/peerj.5836)
Supplement: Supplemental Information 18 [file peerj-06-5836-s018.fasta]

>Sab10
CGAACGCGGATCATTCAACCCACTAGGACTAGCCTCCAACGCCGACAAAATTCCATTCCACCCATACTTCTCAGCAAAAGACGCCATAGGAATAGTCATAGCCACCGTCCTATTAATAACCCTTACGTTCTACTTCCCAAACCTATTAGGGGACCCAGAAAACTTTACCCCTGCCGACCCCATAAAGACGCCAGACCATATTAAACCAGAATGATACTTCTTATTTGCCTACACAATCCTACGATCTATCCCAAACAAGCTCACAGGAGTACTTGCCATGTTCGCATCCATCCTAGTACTATTACTTCTACCTGCACTACATACATCAAAACGGCAATCAATAAGCCTGCGCCCTCTATCCCAACTCCTATTCTGAACCCTAATCGCAGACTTCTTTATTCTCACATGAATTGGAGGACAACCAGTGCAGGACCCATACATCTTAATTGGACAAATAGCCTCCTTCATCTACTTCTCCACCATCCTTATCTTACTACCGCTGGCTGGAATAATTGAAAACCTATTAATCAAACCCCTTCGGTACCGACCCTACGGACCATGAAAACTCCCCATTATACCAACATGAGGCAGTAGAATAACCCCACACACTCTTGTAGCTCAACCCC-AAAGCGCTGGCCTTGTAAGACNNNNN
>Sab10a
CGAACGCGGATCATTCAACCCACTAGGACTAGCCTCCAATGCCGACAAAATTCCATTCCACCCGTATTTCTCAGCAAAAGACGCCATAGGCATAGCTATAGCCACCGTCTTATTAATAACCATTACATTCTACTTCCCAAACCTATTAGGAGATCCAGAAAACTTTACCCCTGCCGACCCCATAAAAACACCAGACCACATTAAACCAGAATGATACTTCCTATTTGCCTACACAATCCTACGATCTATCCCAAACAAACTTACAGGAGTCCTTGCCATGTTCGCATCCATCCTAGTACTATTACTCCTACCTGCACTACACACATCAAAACGGCAATCAATAAGCCTACGCCCCCTGTCCCAACTCCTATTCTGAACCCTAATCGCAGACTTCTTTGTTCTCACATGAATCGGAGGACAACCAGTACAGGACCCATACACCTTAATTGGACAAATAGCCTCATTCATCTACTTCTTCATCATCCTTATCCTACTGCCACTGGCTGGAATAATTGAAAACCTATTAATCAAGCCCCTTCGGTACCGACCCTACGGACCATGAAAACTCCCCATTATACCAACATGAGGTGGTAGAATAACCCCACATACTCTTGTAGCTCAACCCCTAAAGCGCTGGCCTTGTAAGNNNNNNN
>Sab11
CGAACGCGGATCATTCAACCCACTAGGACTAGCCTCCAACGCCGACAAAATTCCATTCCACCCATACTTCTCAGCAAAAGACGCCATAGGAATAGTCATAGCCACCGTCCTATTAATAACCCTTACGTTCTACTTCCCAAACCTATTAGGGGACCCAGAAAACTTTACCCCTGCCGACCCCATAAAGACGCCAGACCATATTAAACCAGAATGATACTTCTTATTTGCCTACACAATCCTACGATCTATCCCAAACAAGCTCACAGGAGTACTTGCCATGTTCGCATCCATCCTAGTACTATTACTTCTACCTGCACTACATACATCAAAACGGCAATCAATAAGCCTGCGCCCTCTATCCCAACTCCTATTCTGAACCCTAATCGCAGACTTCTTTATTCTCACATGAATTGGAGGACAACCAGTGCAGGACCCATACATCTTAATTGGACAAATAGCCTCCTTCATCTACTTCTCCACCATCCTTATCTTACTACCGCTGGCTGGAATAATTGAAAACCTATTAATCAAACCCCTTCGGTACCGACCCTACGGACCATGAAAACTCCCCATTATACCAACATGAGGCAGTAGAATAACCCCACACACTCTTGTAGCTCAACCCC-AAAGCGCTGGCCTTGTAAGANNNNNN
>Sab12
NNNACGCGGATCATTCAACCCACTAGGACTAGCCTCCAACGCCGACAAAATTCCATTCCACCCATACTTCTCAGCAAAAGACGCCATAGGAATAGTCATAGCCACCGTCCTATTAATAACCCTTACGTTCTACTTCCCAAACCTATTAGGGGACCCAGAAAACTTTACCCCTGCCGACCCCATAAAGACGCCAGACCATATTAAACCAGAATGATACTTCTTATTTGCCTACACAATCCTACGATCTATCCCAAACAAGCTCACAGGAGTACTTGCCATGTTCGCATCCATCCTAGTACTATTACTTCTACCTGCACTACATACATCAAAACGGCAATCAATAAGCCTGCGCCCTCTATCCCAACTCCTATTCTGAACCCTAATCGCAGACTTCTTTATTCTCACATGAATTGGAGGACAACCAGTGCAGGACCCATACATCTTAATTGGACAAATAGCCTCCTTCATCTACTTCTCCACCATCCTTATCTTACTACCGCTGGCTGGAATAATTGAAAACCTATTAATCAAACCCCTTCGGTACCGACCCTACGGACCATGAAAACTCCCCATTATACCAACATGAGGCAGTAGAATAACCCCACACACTCTTGTAGCTCAACCCC-AAAGCGCTGGCCTTGTAAGANNNNNN
>Sab13
NNNACGCGGATCATTCAACCCACTAGGACTAGCCTCCAACGCCGACAAAATTCCATTCCACCCATATTTCTCAGCAAAAGACGCCATAGGAATAGTCATAGCCACCGTCCTATTAATAACCCTTACGTTCTACTTCCCAAACCTATTAGGGGACCCAGAAAACTTTACCCCTGCCGACCCCATAAAGACGCCAGACCATATTAAACCAGAATGATACTTCCTATTTGCCTACACAATCCTACGATCTATCCCAAACAAGCTCACAGGAGTCCTTGCCATGTTCGCATCCATCCTAGTACTATTACTTCTACCTGCACTACATACATCAAAACGGCAATCAATAAGCCTGCGCCCTCTATCCCAACTCCTATTCTGAGCCCTAATCGCAGACTTCTTTATTCTTACATGAGTTGGAGGACAACCAGTGCAGGACCCATACATCTTAATTGGACAAATAGCCTCCTTCATCTACTTCTCCACCATCCTTATCTTACTACCGCTGGCTGGAATAATTGAAAACCTATTAATCAAACCCCTTCGGTACCGACCCTACGGACCATGAAAACTCCCCATTATACCAACATGAGGCAGTAGAATAACCCCACACACTCTTGTAGCTCAACCCC-AAAGCGCTGGCCTTGTAAGACAGAAN
>Sab14
NNNNNNNNNNNNNNNNNNNNNNNNNNNNNNNNNNNNNNNNNNNNNNNNNNNNNNNNNNNNNNNNNNNNNNNNNNNNNNNNNNNNNNNNNNNNNNNNNNNNNNNNNNNNNNTATTAATAACCATTACATTCTACTTCCCAAACCTATTAGGAGATCCAGAAAACTTTACCCCTGCCGACCCCATAAAAACACCAGACCACATTAAACCAGAATGATACTTCCTATTTGCCTACACAATCCTACGATCTATCCCAAACAAACTTACAGGAGTCCTTGCCATGTTCGCATCCATCCTAGTACTATTACTCCTACCTGCACTACACACATCAAAACGGCAATCAATAAGCCTACGCCCCCTGTCCCAACTCCTATTCTGAACCCTAATCGCAGACTTCTTTGTTCTCACATGAATCGGAGGACAACCAGTACAGGACCCATACACCTTAATTGGACAAATAGCCTCATTCATCTACTTCTTCATCATCCTTATCCTACTGCCACTGGCTGGAATAATTGAAAACCTATTAATCAAGCCCCTTCGGTACCGACCCTACGGACCATGAAAACTCCCCATTATACCAACATGAGGTGGTAGAATAACCCCACATACTCTTGTAGCTCAACCCCTAAAGCGCTGGCCTTGTAAGACAGNNN
>Sab15
CGAACGCGGATCATTCAACCCACTAGGACTAGCCTCCAACGCCGACAAAATTCCATTCCACCCATACTTCTCAGCAAAAGACGCCATAGGAATAGTCATAGCCACCGTCCTATTAATAACCCTTACGTTCTACTTCCCAAACCTATTAGGGGACCCAGAAAACTTTACCCCTGCCGACCCCATAAAGACGCCAGACCATATTAAACCAGAATGATACTTCTTATTTGCCTACACAATCCTACGATCTATCCCAAACAAGCTCACAGGAGTACTTGCCATGTTCGCATCCATCCTAGTACTATTACTTCTACCTGCACTACATACATCAAAACGGCAATCAATAAGCCTGCGCCCTCTATCCCAACTCCTATTCTGAACCCTAATCGCAGACTTCTTTATTCTCACATGAATTGGAGGACAACCAGTGCAGGACCCATACATCTTAATTGGACAAATAGCCTCCTTCATCTACTTCTCCACCATCCTTATCTTACTACCGCTGGCTGGAATAATTGAAAACCTATTAATCAAACCCCTTCGGTACCGACCCTACGGACCATGAAAACTCCCCATTATACCAACATGAGGCAGTAGAATAACCCCACACACTCTTGTAGCTCAACCCC-AAAGCGCTGGCCTTGTAAGANNNNNN
>Sab1a
NNNACGCGGATCATTCAACCCACTAGGACTAGCCTCCAACGCCGACAAAATTCCATTCCACCCATATTTCTCAGCAAAAGACGCCATAGGAATAGTCATAGCCACCGTCCTATTAATAACCCTTACGTTCTACTTCCCAAACCTATTAGGGGACCCAGAAAACTTTACCCCTGCCGACCCCATAAAGACGCCAGACCATATTAAACCAGAATGATACTTCCTATTTGCCTACACAATCCTACGATCTATCCCAAACAAGCTCACAGGAGTCCTTGCCATGTTCGCATCCATCCTAGTACTATTACTTCTACCTGCACTACATACATCAAAACGGCAATCAATAAGCCTGCGCCCTCTATCCCAACTCCTATTCTGAGCCCTAATCGCAGACTTCTTTATTCTTACATGAGTTGGAGGACAACCAGTGCAGGACCCATACATCTTAATTGGACAAATAGCCTCCTTCATCTACTTCTCCACCATCCTTATCTTACTACCGCTGGCTGGAATAATTGAAAACCTATTAATCAAACCCCTTCGGTACCGACCCTACGGACCATGAAAACTCCCCATTATACCAACATGAGGCAGTAGAATAACCCCACACACTCTTGTAGCTCAACCCCNNNNNNNNNNNNNNNNNNNNNNNNNNN
>Sab2
CGAACGCGGATCATTCAACCCACTAGGACTAGCCTCCAACGCCGACAAAATTCCATTCCACCCATACTTCTCAGCAAAAGACGCCATAGGAATAGTCATAGCCACCGTCCTATTAATAACCCTTACGTTCTACTTCCCAAACCTATTAGGGGACCCAGAAAACTTTACCCCTGCCGACCCCATAAAGACGCCAGACCATATTAAACCAGAATGATACTTCTTATTTGCCTACACAATCCTACGATCTATCCCAAACAAGCTCACAGGAGTACTTGCCATGTTCGCATCCATCCTAGTACTATTACTTCTACCTGCACTACATACATCAAAACGGCAATCAATAAGCCTGCGCCCTCTATCCCAACTCCTATTCTGAACCCTAATCGCAGACTTCTTTATTCTCACATGAATTGGAGGACAACCAGTGCAGGACCCATACATCTTAATTGGACAAATAGCCTCCTTCATCTACTTCTCCACCATCCTTATCTTACTACCGCTGGCTGGAATAATTGAAAACCTATTAATCAAACCCCTTCGGTACCGACCCTACGGACCATGAAAACTCCCCATTATACCAACATGAGGCAGTAGAATAACCCCACACACTCTTGTAGCTCAACCCC-AAAGCGCTGGCCTTGTAAGACANNNN
>Sab2a
CGAACGCGGATCATTCAACCCACTAGGACTAGCCTCCAATGCCGACAAAATTCCATTCCACCCGTATTTCTCAGCAAAAGACGCCATAGGCATAGCTATAGCCACCGTCTTATTAATAACCATTACATTCTACTTCCCAAACCTATTAGGAGATCCAGAAAACTTTACCCCTGCCGACCCCATAAAAACACCAGACCACATTAAACCAGAATGATACTTCCTATTTGCCTACACAATCCTACGATCTATCCCAAACAAACTTACAGGAGTCCTTGCCATGTTCGCATCCATCCTAGTACTATTACTCCTACCTGCACTACACACATCAAAACGGCAATCAATAAGCCTACGCCCCCTGTCCCAACTCCTATTCTGAACCCTAATCGCAGACTTCTTTGTTCTCACATGAATCGGAGGACAACCAGTACAGGACCCATACACCTTAATTGGACAAATAGCCTCATTCATCTACTTCTTCATCATCCTTATCCTACTGCCACTGGCTGGAATAATTGAAAACCTATTAATCAAGCCCCTTCGGTACCGACCCTACGGACCATGAAAACTCCCCATTATACCAACATGAGGTGGTAGAATAACCCCACATACTCTTGTAGCTCAACCCCTAAAGCGCTGGCCTTGTAAGACANNNN
>Sab3
CGAACGCGGATCATTCAACCCACTAGGACTAGCCTCCAACGCCGACAAAATTCCATTCCACCCATACTTCTCAGCAAAAGACGCCATAGGAATAGTCATAGCCACCGTCCTATTAATAACCCTTACGTTCTACTTCCCAAACCTATTAGGGGACCCAGAAAACTTTACCCCTGCCGACCCCATAAAGACGCCAGACCATATTAAACCAGAATGATACTTCTTATTTGCCTACACAATCCTACGATCTATCCCAAACAAGCTCACAGGAGTACTTGCCATGTTCGCATCCATCCTAGTACTATTACTTCTACCTGCACTACATACATCAAAACGGCAATCAATAAGCCTGCGCCCTCTATCCCAACTCCTATTCTGAACCCTAATCGCAGACTTCTTTATTCTCACATGAATTGGAGGACAACCAGTGCAGGACCCATACATCTTAATTGGACAAATAGCCTCCTTCATCTACTTCTCCACCATCCTTATCTTACTACCGCTGGCTGGAATAATTGAAAACCTATTAATCAAACCCCTTCGGTACCGACCCTACGGACCATGAAAACTCCCCATTATACCAACATGAGGCAGTAGAATAACCCCACACACTCTTGTAGCTCAACCCC-AAAGCGCTGGCCTTGTAAGACAGANN
>Sab3a
CGAACGCGGATCATTCAACCCACTAGGACTAGCCTCCAATGCCGACAAAATTCCATTCCACCCGTATTTCTCAGCAAAAGACGCCATAGGCATAGCTATAGCCACCGTCTTATTAATAACCATTACATTCTACTTCCCAAACCTATTAGGAGATCCAGAAAACTTTACCCCTGCCGACCCCATAAAAACACCAGACCACATTAAACCAGAATGATACTTCCTATTTGCCTACACAATCCTACGATCTATCCCAAACAAACTTACAGGAGTCCTTGCCATGTTCGCATCCATCCTAGTACTATTACTCCTACCTGCACTACACACATCAAAACGGCAATCAATAAGCCTACGCCCCCTGTCCCAACTCCTATTCTGAACCCTAATCGCAGACTTCTTTGTTCTCACATGAATCGGAGGACAACCAGTACAGGACCCATACACCTTAATTGGACAAATAGCCTCATTCATCTACTTCTTCATCATCCTTATCCTACTGCCACTGGCTGGAATAATTGAAAACCTATTAATCAAGCCCCTTCGGTACCGACCCTACGGACCATGAAAACTCCCCATTATACCAACATGAGGTGGTAGAATAACCCCACATACTCTTGTAGCTCAACCCCTAAAGCGCTGGCCTTGTAAGANNNNNN
>Sab4
CGAACGCGGATCATTCAACCCACTAGGACTAGCCTCCAATGCCGACAAAATTCCATTCCACCCGTATTTCTCAGCAAAAGACGCCATAGGCATAGCTATAGCCACCGTCTTATTAATAACCATTACATTCTACTTCCCAAACCTATTAGGAGATCCAGAAAACTTTACCCCTGCCGACCCCATAAAAACACCAGACCACATTAAACCAGAATGATACTTCCTATTTGCCTACACAATCCTACGATCTATCCCAAACAAACTTACAGGAGTCCTTGCCATGTTCGCATCCATCCTAGTACTATTACTCCTACCTGCACTACACACATCAAAACGGCAATCAATAAGCCTACGCCCCCTGTCCCAACTCCTATTCTGAACCCTAATCGCAGACTTCTTTGTTCTCACATGAATCGGAGGACAACCAGTACAGGACCCATACACCTTAATTGGACAAATAGCCTCATTCATCTACTTCTTCATCATCCTTATCCTACTGCCACTGGCTGGAATAATTGAAAACCTATTAATCAAGCCCCTTCGGTACCGACCCTACGGACCATGAAAACTCCCCATTATACCAACATGAGGTGGTAGAATAACCCCACATACTCTTGTAGCTCAACCCCTAAAGCGCTGGCCTTGTAAGANNNNNN
>Sab4a
CGAACGCGGATCATTCAACCCACTAGGACTAGCCTCCAATGCCGACAAAATTCCATTCCACCCGTATTTCTCAGCAAAAGACGCCATAGGCATAGCTATAGCCACCGTCTTATTAATAACCATTACATTCTACTTCCCAAACCTATTAGGAGATCCAGAAAACTTTACCCCTGCCGACCCCATAAAAACACCAGACCACATTAAACCAGAATGATACTTCCTATTTGCCTACACAATCCTACGATCTATCCCAAACAAACTTACAGGAGTCCTTGCCATGTTCGCATCCATCCTAGTACTATTACTCCTACCTGCACTACACACATCAAAACGGCAATCAATAAGCCTACGCCCCCTGTCCCAACTCCTATTCTGAACCCTAATCGCAGACTTCTTTGTTCTCACATGAATCGGAGGACAACCAGTACAGGACCCATACACCTTAATTGGACAAATAGCCTCATTCATCTACTTCTTCATCATCCTTATCCTACTGCCACTGGCTGGAATAATTGAAAACCTATTAATCAAGCCCCTTCGGTACCGACCCTACGGACCATGAAAACTCCCCATTATACCAACATGAGGTGGTAGAATAACCCCACATACTCTTGTAGCTCAACCCCTAAAGCGCTGGCCTTGTAAGACNNNNN
>Sab5
CGAACGCGGATCATTCAACCCACTAGGACTAGCCTCCAACGCCGACAAAATTCCATTCCACCCATACTTCTCAGCAAAAGACGCCATAGGAATAGTCATAGCCACCGTCCTATTAATAACCCTTACGTTCTACTTCCCAAACCTATTAGGGGACCCAGAAAACTTTACCCCTGCCGACCCCATAAAGACGCCAGACCATATTAAACCAGAATGATACTTCTTATTTGCCTACACAATCCTACGATCTATCCCAAACAAGCTCACAGGAGTACTTGCCATGTTCGCATCCATCCTAGTACTATTACTTCTACCTGCACTACATACATCAAAACGGCAATCAATAAGCCTGCGCCCTCTATCCCAACTCCTATTCTGAACCCTAATCGCAGACTTCTTTATTCTCACATGAATTGGAGGACAACCAGTGCAGGACCCATACATCTTAATTGGACAAATAGCCTCCTTCATCTACTTCTCCACCATCCTTATCTTACTACCGCTGGCTGGAATAATTGAAAACCTATTAATCAAACCCCTTCGGTACCGACCCTACGGACCATGAAAACTCCCCATTATACCAACATGAGGCAGTAGAATAACCCCACACACTCTTGTAGCTCAACCCC-AAAGCGCTGGCCTTGTAAGACNNNNN
>Sab5a
NNNACGCGGATCATTCAACCCACTAGGACTAGCCTCCAACGCCGACAAAATTCCATTCCACCCATACTTCTCAGCAAAAGACGCCATAGGAATAGTCATAGCCACCGTCCTATTAATAACCCTTACGTTCTACTTCCCAAACCTATTAGGGGACCCAGAAAACTTTACCCCTGCCGACCCCATAAAGACGCCAGACCATATTAAACCAGAATGATACTTCTTATTTGCCTACACAATCCTACGATCTATCCCAAACAAGCTCACAGGAGTACTTGCCATGTTCGCATCCATCCTAGTACTATTACTTCTACCTGCACTACATACATCAAAACGGCAATCAATAAGCCTGCGCCCTCTATCCCAACTCCTATTCTGAACCCTAATCGCAGACTTCTTTATTCTCACATGAATTGGAGGACAACCAGTGCAGGACCCATACATCTTAATTGGACAAATAGCCTCCTTCATCTACTTCTCCACCATCCTTATCTTACTACCGCTGGCTGGAATAATTGAAAACCTATTAATCAAACCCCTTCGGTACCGACCCTACGGACCATGAAAACTCCCCATTATACCAACATGAGGCAGTAGAATAACCCCACACACTCTTGTAGCTCAACCCC-AAAGCGCTGGCCTTGTAAGACAGAAN
>Sab6
NNNACGCGGATCATTCAACCCACTAGGACTAGCCTCCAACGCCGACAAAATTCCATTCCACCCATACTTCTCAGCAAAAGACGCCATAGGAATAGTCATAGCCACCGTCCTATTAATAACCCTTACGTTCTACTTCCCAAACCTATTAGGGGACCCAGAAAACTTTACCCCTGCCGACCCCATAAAGACGCCAGACCATATTAAACCAGAATGATACTTCTTATTTGCCTACACAATCCTACGATCTATCCCAAACAAGCTCACAGGAGTACTTGCCATGTTCGCATCCATCCTAGTACTATTACTTCTACCTGCACTACATACATCAAAACGGCAATCAATAAGCCTGCGCCCTCTATCCCAACTCCTATTCTGAACCCTAATCGCAGACTTCTTTATTCTCACATGAATTGGAGGACAACCAGTGCAGGACCCATACATCTTAATTGGACAAATAGCCTCCTTCATCTACTTCTCCACCATCCTTATCTTACTACCGCTGGCTGGAATAATTGAAAACCTATTAATCAAACCCCTTCGGTACCGACCCTACGGACCATGAAAACTCCCCATTATACCAACATGAGGCAGTAGAATAACCCCACACACTCTTGTAGCTCAACCCC-AAAGCGCTGGCCTTGTAAGACAGANN
>Sab6a
CGAACGCGGATCATTCAACCCACTAGGACTAGCCTCCAACGCCGACAAAATTCCATTCCACCCATACTTCTCAGCAAAAGACGCCATAGGAATAGTCATAGCCACCGTCCTATTAATAACCCTTACGTTCTACTTCCCAAACCTATTAGGGGACCCAGAAAACTTTACCCCTGCCGACCCCATAAAGACGCCAGACCATATTAAACCAGAATGATACTTCTTATTTGCCTACACAATCCTACGATCTATCCCAAACAAGCTCACAGGAGTACTTGCCATGTTCGCATCCATCCTAGTACTATTACTTCTACCTGCACTACATACATCAAAACGGCAATCAATAAGCCTGCGCCCTCTATCCCAACTCCTATTCTGAACCCTAATCGCAGACTTCTTTATTCTCACATGAATTGGAGGACAACCAGTGCAGGACCCATACATCTTAATTGGACAAATAGCCTCCTTCATCTACTTCTCCACCATCCTTATCTTACTACCGCTGGCTGGAATAATTGAAAACCTATTAATCAAACCCCTTCGGTACCGACCCTACGGACCATGAAAACTCCCCATTATACCAACATGAGGCAGTAGAATAACCCCACACACTCTTGTAGCTCAACCCC-AAAGCGCTGGCCTTGTAAGACAGAAN
>Sab7
NGAACGCGGATCATTCAACCCACTAGGACTAGCCTCCAATGCCGACAAAATTCCATTCCACCCGTATTTCTCAGCAAAAGACGCCATAGGCATAGCTATAGCCACCGTCTTATTAATAACCATTACATTCTACTTCCCAAACCTATTAGGAGATCCAGAAAACTTTACCCCTGCCGACCCCATAAAAACACCAGACCACATTAAACCAGAATGATACTTCCTATTTGCCTACACAATCCTACGATCTATCCCAAACAAACTTACAGGAGTCCTTGCCATGTTCGCATCCATCCTAGTACTATTACTCCTACCTGCACTACACACATCAAAACGGCAATCAATAAGCCTACGCCCCCTGTCCCAACTCCTATTCTGAACCCTAATCGCAGACTTCTTTGTTCTCACATGAATCGGAGGACAACCAGTACAGGACCCATACACCTTAATTGGACAAATAGCCTCATTCATCTACTTCTTCATCATCCTTATCCTACTGCCACTGGCTGGAATAATTGAAAACCTATTAATCAAGCCCCTTCGGTACCGACCCTACGGACCATGAAAACTCCCCATTATACCAACATGAGGTGGTAGAATAACCCCACATACTCTTGTAGCTCAACCCCTAAAGCGCTGGCCTTGTAAGANNNNNN
>Sab7a
CGAACGCGGATCATTCAACCCACTAGGACTAGCCTCCAACGCCGACAAAATTCCATTCCACCCATACTTCTCAGCAAAAGACGCCATAGGAATAGTCATAGCCACCGTCCTATTAATAACCCTTACGTTCTACTTCCCAAACCTATTAGGGGACCCAGAAAACTTTACCCCTGCCGACCCCATAAAGACGCCAGACCATATTAAACCAGAATGATACTTCTTATTTGCCTACACAATCCTACGATCTATCCCAAACAAGCTCACAGGAGTACTTGCCATGTTCGCATCCATCCTAGTACTATTACTTCTACCTGCACTACATACATCAAAACGGCAATCAATAAGCCTGCGCCCTCTATCCCAACTCCTATTCTGAACCCTAATCGCAGACTTCTTTATTCTCACATGAATTGGAGGACAACCAGTGCAGGACCCATACATCTTAATTGGACAAATAGCCTCCTTCATCTACTTCTCCACCATCCTTATCTTACTACCGCTGGCTGGAATAATTGAAAACCTATTAATCAAACCCCTTCGGTACCGACCCTACGGACCATGAAAACTCCCCATTATACCAACATGAGGCAGTAGAATAACCCCACACACTCTTGTAGCTCAACCCC-AAAGCGCTGGCCTTGTAAGANNNNNN
>Sab8
CGAACGCGGATCATTCAACCCACTAGGACTAGCCTCCAATGCCGACAAAATTCCATTCCACCCGTATTTCTCAGCAAAAGACGCCATAGGCATAGCTATAGCCACCGTCTTATTAATAACCATTACATTCTACTTCCCAAACCTATTAGGAGATCCAGAAAACTTTACCCCTGCCGACCCCATAAAAACACCAGACCACATTAAACCAGAATGATACTTCCTATTTGCCTACACAATCCTACGATCTATCCCAAACAAACTTACAGGAGTCCTTGCCATGTTCGCATCCATCCTAGTACTATTACTCCTACCTGCACTACACACATCAAAACGGCAATCAATAAGCCTACGCCCCCTGTCCCAACTCCTATTCTGAACCCTAATCGCAGACTTCTTTGTTCTCACATGAATCGGAGGACAACCAGTACAGGACCCATACACCTTAATTGGACAAATAGCCTCATTCATCTACTTCTTCATCATCCTTATCCTACTGCCACTGGCTGGAATAATTGAAAACCTATTAATCAAGCCCCTTCGGTACCGACCCTACGGACCATGAAAACTCCCCATTATACCAACATGAGGTGGTAGAATAACCCCACATACTCTTGTAGCTCAACCCCTAAAGCGCTGGCCTTGTAAGANNNNNN
>Sab8a
CGAACGCGGATCATTCAACCCACTAGGACTAGCCTCCAACGCCGACAAAATTCCATTCCACCCATACTTCTCAGCAAAAGACGCCATAGGAATAGTCATAGCCACCGTCCTATTAATAACCCTTACGTTCTACTTCCCAAACCTATTAGGGGACCCAGAAAACTTTACCCCTGCCGACCCCATAAAGACGCCAGACCATATTAAACCAGAATGATACTTCTTATTTGCCTACACAATCCTACGATCTATCCCAAACAAGCTCACAGGAGTACTTGCCATGTTCGCATCCATCCTAGTACTATTACTTCTACCTGCACTACATACATCAAAACGGCAATCAATAAGCCTGCGCCCTCTATCCCAACTCCTATTCTGAACCCTAATCGCAGACTTCTTTATTCTCACATGAATTGGAGGACAACCAGTGCAGGACCCATACATCTTAATTGGACAAATAGCCTCCTTCATCTACTTCTCCACCATCCTTATCTTACTACCGCTGGCTGGAATAATTGAAAACCTATTAATCAAACCCCTTCGGTACCGACCCTACGGACCATGAAAACTCCCCATTATACCAACATGAGGCAGTAGAATAACCCCACACACTCTTGTAGCTCAACCCC-AAAGCGCTGGCCTTGTAAGANNNNNN
>Sab9
CGAACGCGGATCATTCAACCCACTAGGACTAGCCTCCAATGCCGACAAAATTCCATTCCACCCGTATTTCTCAGCAAAAGACGCCATAGGCATAGCTATAGCCACCGTCTTATTAATAACCATTACATTCTACTTCCCAAACCTATTAGGAGATCCAGAAAACTTTACCCCTGCCGACCCCATAAAAACACCAGACCACATTAAACCAGAATGATACTTCCTATTTGCCTACACAATCCTACGATCTATCCCAAACAAACTTACAGGAGTCCTTGCCATGTTCGCATCCATCCTAGTACTATTACTCCTACCTGCACTACACACATCAAAACGGCAATCAATAAGCCTACGCCCCCTGTCCCAACTCCTATTCTGAACCCTAATCGCAGACTTCTTTGTTCTCACATGAATCGGAGGACAACCAGTACAGGACCCATACACCTTAATTGGACAAATAGCCTCATTCATCTACTTCTTCATCATCCTTATCCTACTGCCACTGGCTGGAATAATTGAAAACCTATTAATCAAGCCCCTTCGGTACCGACCCTACGGACCATGAAAACTCCCCATTATACCAACATGAGGTGGTAGAATAACCCCACATACTCTTGTAGCTCAACCCCTAAAGCGCTGGCCTTGTAAGANNNNNN
>Sab9a
CGAACGCGGATCATTCAACCCACTAGGACTAGCCTCCAACGCCGACAAAATTCCATTCCACCCATACTTCTCAGCAAAAGACGCCATAGGAATAGTCATAGCCACCGTCCTATTAATAACCCTTACGTTCTACTTCCCAAACCTATTAGGGGACCCAGAAAACTTTACCCCTGCCGACCCCATAAAGACGCCAGACCATATTAAACCAGAATGATACTTCTTATTTGCCTACACAATCCTACGATCTATCCCAAACAAGCTCACAGGAGTACTTGCCATGTTCGCATCCATCCTAGTACTATTACTTCTACCTGCACTACATACATCAAAACGGCAATCAATAAGCCTGCGCCCTCTATCCCAACTCCTATTCTGAACCCTAATCGCAGACTTCTTTATTCTCACATGAATTGGAGGACAACCAGTGCAGGACCCATACATCTTAATTGGACAAATAGCCTCCTTCATCTACTTCTCCACCATCCTTATCTTACTACCGCTGGCTGGAATAATTGAAAACCTATTAATCAAACCCCTTCGGTACCGACCCTACGGACCATGAAAACTCCCCATTATACCAACATGAGGCAGTAGAATAACCCCACACACTCTTGTAGCTCAACCCC-AAAGCGCTGGCCTTGTAAGACAGAAN
